# Supplementary material for: System-Level Insights into the Cellular Interactome of a Non-Model Organism: Inferring, Modelling and Analysing Functional Gene Network of Soybean (Glycine max)
Source: PLoS One. 2014 Nov 25;9(11):e113907. doi: 10.1371/journal.pone.0113907 (PMC4244207; doi:10.1371/journal.pone.0113907)
Supplement: Table S1 — Orthologs between soybean and Arabidopsis using BLASTN. (XLS) [file pone.0113907.s001.xls]

## Sheet: Table S1
Table S1. Orthologs between soybean and Arabidopsis using BLASTN. Note that this table only contains partial results （first 10000 rows and 15 columns）. The complete data can be accessed at http://nclab.hit.edu.cn/SoyFN/data/Supp/Supplementary_file1.txt , including 66177 rows and 27 tab-separated columns.
Gmax_109_ID	Best Arabidopsis TAIR10 Sequence Match(2)	Best Arabidopsis TAIR10 Sequence Match E-Value(2)	Best Uniref Sequence Match(3)	Best Uniref E-value(3)	Best Uniref Percent Identity(3)	Best Uniref Percent Overlap(3)	2nd Best Uniref Sequence Match(4)	2nd Best Uniref E-value(4)	2nd Best Uniref Percent Identity(4)	2nd Best Uniref Percent Overlap(4)	3rd Best Uniref Sequence Match(5)	3rd Best Uniref E-value(5)	3rd Best Uniref Percent Identity(5)	3rd Best Uniref Percent Overlap(5)
Glyma0021s00400.1	AT1G22310	1e-08	sp|Q9LME6|MBD8_ARATH Methyl-CpG-binding domain-containing protein 8 OS=Arabidopsis thaliana GN=MBD8 PE=2 SV=1	8e-07	41.8605	13.3588
Glyma0021s00410.1	AT5G65360	6e-53	sp|P68428|H32_WHEAT Histone H3.2 OS=Triticum aestivum PE=1 SV=2	5e-54	84.5528	90.4412	sp|P68427|H32_PEA Histone H3.2 OS=Pisum sativum PE=1 SV=2	5e-54	84.5528	90.4412	sp|P68430|H32_ONOVI Histone H3.2 OS=Onobrychis viciifolia PE=2 SV=2	5e-54	84.5528	90.4412
Glyma0021s00420.1	AT1G35220	9e-34
Glyma0021s00430.1	AT4G23160	5e-37	sp|P92519|M810_ARATH Uncharacterized mitochondrial protein AtMg00810 OS=Arabidopsis thaliana GN=AtMg00810 PE=4 SV=1	8e-23	38.3117	63.75	sp|P10978|POLX_TOBAC Retrovirus-related Pol polyprotein from transposon TNT 1-94 OS=Nicotiana tabacum PE=2 SV=1	1e-15	36.0759	11.2952	sp|P04146|COPIA_DROME Copia protein OS=Drosophila melanogaster GN=GIP PE=1 SV=3	6e-12	34.3949	10.6458
Glyma0021s00460.1	AT1G35220	0	sp|Q6TEP1|F91A1_DANRE Protein FAM91A1 OS=Danio rerio GN=fam91a1 PE=2 SV=2	4e-26	30.6991	34.1757	sp|Q3UVG3|F91A1_MOUSE Protein FAM91A1 OS=Mus musculus GN=Fam91a1 PE=1 SV=1	4e-22	27.2189	34.1697	sp|Q658Y4|F91A1_HUMAN Protein FAM91A1 OS=Homo sapiens GN=FAM91A1 PE=1 SV=3	3e-21	26.9231	34.1289
Glyma0021s00660.1	AT3G54580	5e-10
Glyma0022s00200.1	AT3G06350	1e-121	sp|Q9SQT8|DHQSD_ARATH Bifunctional 3-dehydroquinate dehydratase/shikimate dehydrogenase, chloroplastic OS=Arabidopsis thaliana GN=EMB3004 PE=1 SV=1	1e-120	58.6634	60.0332	sp|Q6HDI8|AROE_BACHK Shikimate dehydrogenase OS=Bacillus thuringiensis subsp. konkukian GN=aroE PE=3 SV=1	3e-30	34.6614	87.0036	sp|B7JNW6|AROE_BACC0 Shikimate dehydrogenase OS=Bacillus cereus (strain AH820) GN=aroE PE=3 SV=1	4e-30	34.6614	87.0036
Glyma0022s00210.1	AT1G35910	4e-27	sp|Q10850|Y2006_MYCTU Uncharacterized glycosyl hydrolase Rv2006/MT2062 OS=Mycobacterium tuberculosis GN=Rv2006 PE=1 SV=1	6e-09	57.1429	4.06933	sp|O50401|OTSB_MYCTU Trehalose-phosphate phosphatase OS=Mycobacterium tuberculosis GN=otsB PE=1 SV=1	6e-09	48.1481	13.8107	sp|A5U846|OTSB_MYCTA Trehalose-phosphate phosphatase OS=Mycobacterium tuberculosis (strain ATCC 25177 / H37Ra) GN=otsB PE=3 SV=1	6e-09	48.1481	13.8107
Glyma0022s00220.1	AT3G56240	9e-08
Glyma0022s00420.1	AT1G68580	1e-129
Glyma0022s00430.1	AT1G68585	1e-14
Glyma0022s00440.1
Glyma0022s00450.1	AT3G42170	1e-20	sp|P03010|TRAC9_MAIZE Putative AC9 transposase OS=Zea mays PE=4 SV=1	4e-32	37.7778	21.4541	sp|P08770|TRA1_MAIZE Putative AC transposase OS=Zea mays PE=2 SV=2	6e-32	37.7778	22.3048
Glyma0022s00460.1	AT3G01410	3e-15	sp|Q7LHG5|YI31B_YEAST Transposon Ty3-I Gag-Pol polyprotein OS=Saccharomyces cerevisiae (strain ATCC 204508 / S288c) GN=TY3B-I PE=3 SV=2	1e-40	30	26.4352	sp|Q99315|YG31B_YEAST Transposon Ty3-G Gag-Pol polyprotein OS=Saccharomyces cerevisiae (strain ATCC 204508 / S288c) GN=TY3B-G PE=1 SV=3	2e-40	30	25.5979	sp|P04323|POL3_DROME Retrovirus-related Pol polyprotein from transposon 17.6 OS=Drosophila melanogaster GN=pol PE=4 SV=1	7e-40	26.8191	40.1701
Glyma0022s00470.1	AT3G52090	5e-23
Glyma0022s00480.1	AT1G13635	2e-98	sp|Q7VG78|GUAA_HELHP Probable GMP synthase [glutamine-hydrolyzing] OS=Helicobacter hepaticus GN=guaA PE=3 SV=1	4e-36	37.5	13.1636	sp|P05100|3MG1_ECOLI DNA-3-methyladenine glycosylase 1 OS=Escherichia coli (strain K12) GN=tag PE=1 SV=1	2e-34	35.3591	96.7914	sp|P44321|3MGA_HAEIN DNA-3-methyladenine glycosylase OS=Haemophilus influenzae (strain ATCC 51907 / DSM 11121 / KW20 / Rd) GN=tag PE=3 SV=1	1e-33	39.6648	96.7568
Glyma0022s00490.1	AT2G02180	7e-12
Glyma0022s00500.1	AT5G51660	2e-11	sp|Q9FGR0|CPSF1_ARATH Cleavage and polyadenylation specificity factor subunit 1 OS=Arabidopsis thaliana GN=CPSF160 PE=1 SV=2	2e-10	63.6364	3.05132
Glyma0022s00510.1	AT5G51660	3e-10	sp|Q9FGR0|CPSF1_ARATH Cleavage and polyadenylation specificity factor subunit 1 OS=Arabidopsis thaliana GN=CPSF160 PE=1 SV=2	9e-10	65.9091	3.05132
Glyma0023s00200.1	ATMG00860	7e-25	sp|Q99315|YG31B_YEAST Transposon Ty3-G Gag-Pol polyprotein OS=Saccharomyces cerevisiae (strain ATCC 204508 / S288c) GN=TY3B-G PE=1 SV=3	1e-145	35.7461	57.0782	sp|Q05654|RTF21_SCHPO Retrotransposable element Tf2 155 kDa protein type 1 OS=Schizosaccharomyces pombe (strain ATCC 38366 / 972) GN=Tf2-1 PE=2 SV=1	1e-145	32.9374	67.1418	sp|Q7LHG5|YI31B_YEAST Transposon Ty3-I Gag-Pol polyprotein OS=Saccharomyces cerevisiae (strain ATCC 204508 / S288c) GN=TY3B-I PE=3 SV=2	1e-145	35.5505	57.4766
Glyma0023s00400.1
Glyma0023s00410.1	AT4G01070	1e-123	sp|Q9AR73|HQGT_RAUSE Hydroquinone glucosyltransferase OS=Rauvolfia serpentina GN=AS PE=1 SV=1	1e-129	47.9212	96.8085	sp|Q9M156|U72B1_ARATH UDP-glycosyltransferase 72B1 OS=Arabidopsis thaliana GN=UGT72B1 PE=1 SV=1	1e-124	47.9303	94.7917	sp|Q9LNI1|U72B3_ARATH UDP-glycosyltransferase 72B3 OS=Arabidopsis thaliana GN=UGT72B3 PE=2 SV=1	1e-114	46.6523	94.5946
Glyma0023s00610.1	AT3G60450	6e-73
Glyma0023s00620.1	AT3G60480	2e-07
Glyma0023s00820.1	AT1G57620	7e-35	sp|Q90515|TMEDA_TAKRU Transmembrane emp24 domain-containing protein 10 OS=Takifugu rubripes GN=tmed10 PE=3 SV=1	2e-14	43.1818	41.3146	sp|O35587|TMEDA_MESAU Transmembrane protein Tmp21 OS=Mesocricetus auratus GN=TMED10 PE=2 SV=1	4e-13	40.404	43.8356	sp|Q5E971|TMEDA_BOVIN Transmembrane emp24 domain-containing protein 10 OS=Bos taurus GN=TMED10 PE=2 SV=1	4e-13	42.0455	40.1826
Glyma0023s00830.1	AT1G67870	1e-07
Glyma0024s00200.1	AT5G37810	1e-09	sp|P49173|NIP1_NICAL Probable aquaporin NIP-type OS=Nicotiana alata PE=2 SV=1	2e-10	79.4118	12.5926	sp|Q9FIZ9|NIP41_ARATH Putative aquaporin NIP4-1 OS=Arabidopsis thaliana GN=NIP4-1 PE=2 SV=1	5e-08	64.7059	12.0141	sp|Q8LFP7|NIP12_ARATH Aquaporin NIP1-2 OS=Arabidopsis thaliana GN=NIP1-2 PE=1 SV=2	2e-07	67.6471	11.5646
Glyma0024s00210.1	AT5G46180	1e-09
Glyma0024s00220.1	AT4G00660	3e-14	sp|Q109G2|RH12_ORYSJ DEAD-box ATP-dependent RNA helicase 12 OS=Oryza sativa subsp. japonica GN=Os10g0503700 PE=2 SV=2	2e-15	85.7143	8.06142	sp|Q6H7S2|RH8_ORYSJ DEAD-box ATP-dependent RNA helicase 8 OS=Oryza sativa subsp. japonica GN=Os02g0641800 PE=2 SV=2	3e-15	83.3333	8.26772	sp|Q7XMK8|RH6_ORYSJ DEAD-box ATP-dependent RNA helicase 6 OS=Oryza sativa subsp. japonica GN=Os04g0533000 PE=2 SV=1	1e-14	80.9524	8.43373
Glyma0024s00230.1	AT2G40830	6e-94	sp|Q8LPN7|RNG1L_ARATH E3 ubiquitin-protein ligase RING1-like OS=Arabidopsis thaliana GN=At3g19950 PE=2 SV=1	7e-36	37.2951	67.9878	sp|P0CH30|RING1_GOSHI E3 ubiquitin-protein ligase RING1 OS=Gossypium hirsutum GN=RING1 PE=2 SV=1	3e-32	37.6	65.9763	sp|Q9BV68|RN126_HUMAN RING finger protein 126 OS=Homo sapiens GN=RNF126 PE=1 SV=1	3e-23	31.6176	68.4049
Glyma0024s00240.1
Glyma0024s00260.1	AT5G04060	0	sp|Q9LZA4|PMT7_ARATH Probable methyltransferase PMT7 OS=Arabidopsis thaliana GN=At5g04060 PE=1 SV=1	0	66.8317	101	sp|Q84TJ0|PMT6_ARATH Probable methyltransferase PMT6 OS=Arabidopsis thaliana GN=At3g10200 PE=2 SV=1	0	68.1742	100.508	sp|Q940J9|PMT8_ARATH Probable methyltransferase PMT8 OS=Arabidopsis thaliana GN=At1g04430 PE=1 SV=1	1e-129	44.5633	86.8379
Glyma0024s00270.1	AT2G41820	1e-15	sp|O22938|Y2182_ARATH Leucine-rich repeat receptor-like tyrosine-protein kinase At2g41820 OS=Arabidopsis thaliana GN=At2g41820 PE=1 SV=1	6e-16	39.5522	14.382	sp|O65440|BAME3_ARATH Leucine-rich repeat receptor-like serine/threonine-protein kinase BAM3 OS=Arabidopsis thaliana GN=BAM3 PE=2 SV=3	1e-09	47.7778	8.87097	sp|Q9FXF2|RKF1_ARATH Probable LRR receptor-like serine/threonine-protein kinase RFK1 OS=Arabidopsis thaliana GN=RKF1 PE=1 SV=1	4e-08	43.5897	7.63957
Glyma0024s00280.1	AT3G01410	1e-08
Glyma0024s00480.1	AT3G22910	8e-15	sp|Q9LIK7|ACA13_ARATH Putative calcium-transporting ATPase 13, plasma membrane-type OS=Arabidopsis thaliana GN=ACA13 PE=2 SV=1	8e-15	37.8788	9.73451	sp|Q9LY77|ACA12_ARATH Calcium-transporting ATPase 12, plasma membrane-type OS=Arabidopsis thaliana GN=ACA12 PE=2 SV=1	9e-12	35.9375	9.39013
Glyma0024s00490.1
Glyma0024s00500.1	AT2G25180	2e-67	sp|P62598|ARR12_ARATH Two-component response regulator ARR12 OS=Arabidopsis thaliana GN=ARR12 PE=2 SV=1	2e-68	51.7986	45.302	sp|O49397|ARR10_ARATH Two-component response regulator ARR10 OS=Arabidopsis thaliana GN=ARR10 PE=1 SV=1	2e-64	54.8117	43.2971	sp|Q9ZWJ9|ARR2_ARATH Two-component response regulator ARR2 OS=Arabidopsis thaliana GN=ARR2 PE=1 SV=1	7e-55	46.7213	35.8434
Glyma0024s00510.1	AT3G12020	2e-12
Glyma0024s00520.1	AT2G41820	5e-41	sp|O22938|Y2182_ARATH Leucine-rich repeat receptor-like tyrosine-protein kinase At2g41820 OS=Arabidopsis thaliana GN=At2g41820 PE=1 SV=1	2e-39	48.3871	18.2022	sp|O22938|Y2182_ARATH Leucine-rich repeat receptor-like tyrosine-protein kinase At2g41820 OS=Arabidopsis thaliana GN=At2g41820 PE=1 SV=1	1e-14	30.8642	18.0899	sp|O22938|Y2182_ARATH Leucine-rich repeat receptor-like tyrosine-protein kinase At2g41820 OS=Arabidopsis thaliana GN=At2g41820 PE=1 SV=1	1e-14	34.1463	18.2022
Glyma0024s00720.1	AT4G27180	4e-86	sp|P46864|ATK2_ARATH Kinesin-2 OS=Arabidopsis thaliana GN=ATK2 PE=2 SV=1	4e-88	51.0324	38.9262	sp|Q07970|ATK1_ARATH Kinesin-1 OS=Arabidopsis thaliana GN=ATK1 PE=2 SV=1	2e-86	50.9915	36.4439	sp|P46875|ATK3_ARATH Kinesin-3 OS=Arabidopsis thaliana GN=ATK3 PE=2 SV=1	6e-86	50.4425	38.4615
Glyma0024s00730.1	AT3G12240	8e-09	sp|Q9C7D2|SCP15_ARATH Serine carboxypeptidase-like 15 OS=Arabidopsis thaliana GN=SCPL15 PE=2 SV=2	8e-07	38.5542	19.0367	sp|Q9C7Z9|SCP18_ARATH Serine carboxypeptidase-like 18 OS=Arabidopsis thaliana GN=SCPL18 PE=2 SV=2	9e-07	34.8837	18.5345
Glyma0025s00200.1
Glyma0025s00210.1
Glyma0028s00200.1	AT4G21390	1e-23	sp|Q39086|SD17_ARATH Receptor-like serine/threonine-protein kinase SD1-7 OS=Arabidopsis thaliana GN=SD17 PE=1 SV=1	1e-23	48.1481	10.2017	sp|O81906|B120_ARATH G-type lectin S-receptor-like serine/threonine-protein kinase B120 OS=Arabidopsis thaliana GN=B120 PE=1 SV=1	2e-23	52.381	10.2473	sp|Q9SY89|Y1661_ARATH Putative G-type lectin S-receptor-like serine/threonine-protein kinase At1g61610 OS=Arabidopsis thaliana GN=At1g61610 PE=3 SV=1	5e-23	48.5714	10.3325
Glyma0028s00210.1	AT5G58870	0	sp|Q9SD67|FTSH7_ARATH ATP-dependent zinc metalloprotease FTSH 7, chloroplastic OS=Arabidopsis thaliana GN=FTSH7 PE=2 SV=1	0	73.9766	85.1621	sp|Q9FIM2|FTSH9_ARATH ATP-dependent zinc metalloprotease FTSH 9, chloroplastic OS=Arabidopsis thaliana GN=FTSH9 PE=2 SV=1	0	65.3941	97.6427	sp|Q6H6R9|FTSH7_ORYSJ ATP-dependent zinc metalloprotease FTSH 7, chloroplastic OS=Oryza sativa subsp. japonica GN=FTSH7 PE=3 SV=1	0	69.9854	83.09
Glyma0028s00220.1	AT5G58880	9e-38
Glyma0041s00200.1	AT4G37750	1e-96	sp|Q38914|ANT_ARATH AP2-like ethylene-responsive transcription factor ANT OS=Arabidopsis thaliana GN=ANT PE=1 SV=2	3e-99	83.0918	36.2162	sp|Q1PFE1|AIL1_ARATH AP2-like ethylene-responsive transcription factor AIL1 OS=Arabidopsis thaliana GN=AIL1 PE=2 SV=1	2e-93	77.9904	49.3976	sp|Q1PFE1|AIL1_ARATH AP2-like ethylene-responsive transcription factor AIL1 OS=Arabidopsis thaliana GN=AIL1 PE=2 SV=1	7e-08	31.4815	24.0964
Glyma0041s00210.1	AT1G10120	8e-39	sp|Q6NKN9|BH074_ARATH Transcription factor bHLH74 OS=Arabidopsis thaliana GN=BHLH74 PE=2 SV=1	1e-37	37.1191	92.3497	sp|Q9CAA9|BH049_ARATH Transcription factor bHLH49 OS=Arabidopsis thaliana GN=BHLH49 PE=2 SV=1	2e-27	44.9102	29.6296	sp|Q9SRT2|BH062_ARATH Transcription factor bHLH62 OS=Arabidopsis thaliana GN=BHLH62 PE=2 SV=1	6e-26	41.5094	28.7281
Glyma0041s00220.1	AT5G09530	4e-09
Glyma0041s00230.1	AT1G07010	1e-31
Glyma0041s00240.1	AT5G09530	7e-21
Glyma0041s00250.1
Glyma0041s00260.1	AT1G58440	0	sp|O48651|ERG1_PANGI Squalene monooxygenase OS=Panax ginseng PE=2 SV=1	0	81.1861	90.7236	sp|O65404|ERG11_ARATH Squalene monooxygenase 1,1 OS=Arabidopsis thaliana GN=SQP1,1 PE=2 SV=2	1e-145	51.0373	92.8295	sp|O65402|ERG12_ARATH Squalene monooxygenase 1,2 OS=Arabidopsis thaliana GN=SQP1,2 PE=2 SV=1	1e-141	49.3878	94.0039
Glyma0041s00270.1	AT4G07990	4e-10
Glyma0041s00280.1	AT5G65810	9e-92	sp|Q9M2Y6|Y3972_ARATH Uncharacterized protein At3g49720 OS=Arabidopsis thaliana GN=At3g49720 PE=1 SV=1	9e-93	64.1221	98.4674
Glyma0041s00290.1	AT1G58520	0	sp|Q06538|YL241_YEAST Uncharacterized membrane protein YLR241W OS=Saccharomyces cerevisiae (strain ATCC 204508 / S288c) GN=YLR241W PE=1 SV=1	2e-27	22.7213	85.9335	sp|Q09809|YAB9_SCHPO Uncharacterized membrane protein C2G11.09 OS=Schizosaccharomyces pombe (strain ATCC 38366 / 972) GN=SPAC2G11.09 PE=2 SV=1	1e-19	24.8571	42.7136	sp|Q03516|RSN1_YEAST Uncharacterized protein RSN1 OS=Saccharomyces cerevisiae (strain ATCC 204508 / S288c) GN=RSN1 PE=1 SV=1	3e-19	25.4491	34.2078
Glyma0041s00300.1	AT1G49510	1e-10
Glyma0041s00310.1	AT3G49690	2e-63	sp|Q9M2Y9|RAX3_ARATH Transcription factor RAX3 OS=Arabidopsis thaliana GN=RAX3 PE=2 SV=1	1e-62	87.0968	40	sp|Q9SJL7|RAX2_ARATH Transcription factor RAX2 OS=Arabidopsis thaliana GN=RAX2 PE=1 SV=1	4e-55	85.7143	37.5839	sp|Q9FG68|RAX1_ARATH Transcription factor RAX1 OS=Arabidopsis thaliana GN=RAX1 PE=2 SV=1	5e-52	79.4643	34.0426
Glyma0041s00320.1	AT2G23140	3e-13	sp|O22193|PUB4_ARATH U-box domain-containing protein 4 OS=Arabidopsis thaliana GN=PUB4 PE=1 SV=2	6e-13	62.963	6.65845	sp|Q5XEZ8|PUB2_ARATH U-box domain-containing protein 2 OS=Arabidopsis thaliana GN=PUB2 PE=2 SV=1	8e-12	59.6491	8.06223	sp|Q8GUG9|PUB11_ARATH U-box domain-containing protein 11 OS=Arabidopsis thaliana GN=PUB11 PE=2 SV=2	2e-08	53.3333	7.35294
Glyma0041s00330.1	AT4G25350	2e-21	sp|Q6R8G6|PHO14_ARATH Phosphate transporter PHO1 homolog 4 OS=Arabidopsis thaliana GN=PHO1-H4 PE=2 SV=1	2e-20	65.0794	8.45638	sp|Q6R8G0|PHO1A_ARATH Phosphate transporter PHO1 homolog 10 OS=Arabidopsis thaliana GN=PHO1-H10 PE=2 SV=1	6e-18	60.3175	8.10811	sp|Q6R8G7|PHO13_ARATH Phosphate transporter PHO1 homolog 3 OS=Arabidopsis thaliana GN=PHO1;H3 PE=2 SV=2	1e-16	60.9375	7.74908
Glyma0041s00340.1	AT2G30390	4e-28	sp|O04921|HEMH2_ARATH Ferrochelatase-2, chloroplastic OS=Arabidopsis thaliana GN=At2g30390 PE=2 SV=1	4e-29	57.4257	19.7266	sp|A2Y3Q5|HEMH_ORYSI Ferrochelatase-2, chloroplastic OS=Oryza sativa subsp. indica GN=HEMH PE=2 SV=2	5e-28	67.0732	15.5894	sp|Q0DIV0|HEMH2_ORYSJ Ferrochelatase-2, chloroplastic OS=Oryza sativa subsp. japonica GN=Os05g0361200 PE=2 SV=1	5e-28	67.0732	15.5894
Glyma0041s00350.1	AT5G06710	1e-38	sp|Q8GRL4|HOX19_ORYSJ Homeobox-leucine zipper protein HOX19 OS=Oryza sativa subsp. japonica GN=HOX19 PE=2 SV=1	1e-40	51.9337	56.8493	sp|A2XE76|HOX19_ORYSI Homeobox-leucine zipper protein HOX19 OS=Oryza sativa subsp. indica GN=HOX19 PE=2 SV=1	1e-40	51.9337	56.8493	sp|Q67UE2|HOX11_ORYSJ Homeobox-leucine zipper protein HOX11 OS=Oryza sativa subsp. japonica GN=HOX11 PE=2 SV=1	2e-39	64.2276	33.9779
Glyma0041s00360.1	AT4G08150	1e-116	sp|O04135|KNAP2_MALDO Homeobox protein knotted-1-like 2 OS=Malus domestica PE=2 SV=1	1e-127	81.4815	66.4987	sp|O04134|KNAP1_MALDO Homeobox protein knotted-1-like 1 OS=Malus domestica PE=2 SV=1	1e-124	79.6296	66.3317	sp|Q41330|KN1_SOLLC Homeotic protein knotted-1 OS=Solanum lycopersicum GN=KN1 PE=2 SV=1	1e-121	78.7879	73.8028
Glyma0042s00200.1	AT3G27190	3e-40	sp|Q9LK34|UKL2_ARATH Uridine kinase-like protein 2, chloroplastic OS=Arabidopsis thaliana GN=UKL2 PE=1 SV=1	6e-41	46.9484	39.7516	sp|Q9FKS0|UKL1_ARATH Uridine kinase-like protein 1, chloroplastic OS=Arabidopsis thaliana GN=UKL1 PE=1 SV=1	1e-40	46.9484	39.5062	sp|O65583|UKL4_ARATH Uridine kinase-like protein 4 OS=Arabidopsis thaliana GN=UKL4 PE=1 SV=2	7e-32	42	40.0853
Glyma0042s00400.1	AT1G60710	2e-15	sp|P40691|A115_TOBAC Auxin-induced protein PCNT115 OS=Nicotiana tabacum PE=2 SV=1	3e-10	90.3226	10.0977	sp|P49249|IN22_MAIZE IN2-2 protein OS=Zea mays GN=IN2-2 PE=2 SV=1	9e-10	90.3226	10.1307
Glyma0042s00410.1	AT5G54500	2e-43	sp|P25349|YCP4_YEAST Flavoprotein-like protein YCP4 OS=Saccharomyces cerevisiae (strain ATCC 204508 / S288c) GN=YCP4 PE=1 SV=1	2e-19	44.5455	44.5344	sp|P30821|P25_SCHPO P25 protein OS=Schizosaccharomyces pombe (strain ATCC 38366 / 972) GN=obr1 PE=1 SV=1	7e-19	34.2857	80.6931	sp|A8AI59|WRBA_CITK8 Flavoprotein wrbA OS=Citrobacter koseri (strain ATCC BAA-895 / CDC 4225-83 / SGSC4696) GN=wrbA PE=3 SV=1	5e-18	33.3333	79.2929
Glyma0042s00420.1
Glyma0042s00430.1	AT3G26782	8e-17	sp|O49399|PP321_ARATH Pentatricopeptide repeat-containing protein At4g18840 OS=Arabidopsis thaliana GN=PCMP-E101 PE=2 SV=2	3e-17	22.2453	77.4312	sp|P0C8Q7|PP369_ARATH Pentatricopeptide repeat-containing protein At5g08305 OS=Arabidopsis thaliana GN=PCMP-E105 PE=2 SV=1	1e-13	21.8487	80.5243	sp|Q9FI80|PP425_ARATH Pentatricopeptide repeat-containing protein At5g48910 OS=Arabidopsis thaliana GN=PCMP-H38 PE=2 SV=1	1e-13	28.934	23.2198
Glyma0042s00440.1	AT5G18400	4e-14	sp|C6TKZ5|DRE2_SOYBN Anamorsin homolog OS=Glycine max PE=2 SV=1	4e-40	76.4706	45.7692	sp|C6TKZ5|DRE2_SOYBN Anamorsin homolog OS=Glycine max PE=2 SV=1	1e-15	92.6829	15.7692	sp|B7FNA9|DRE2_MEDTR Anamorsin homolog OS=Medicago truncatula PE=2 SV=1	3e-30	60.5042	44.9057
Glyma0048s00200.1	AT2G47300	8e-33
Glyma0048s00210.1	AT2G17260	2e-51	sp|Q7XJL2|GLR31_ARATH Glutamate receptor 3.1 OS=Arabidopsis thaliana GN=GLR3.1 PE=2 SV=2	6e-52	45.8333	21.1726	sp|Q93YT1|GLR32_ARATH Glutamate receptor 3.2 OS=Arabidopsis thaliana GN=GLR3.2 PE=1 SV=2	5e-47	43.6975	21.1623	sp|Q8GXJ4|GLR34_ARATH Glutamate receptor 3.4 OS=Arabidopsis thaliana GN=GLR3.4 PE=2 SV=2	2e-45	41.9492	20.0209
Glyma0048s00220.1
Glyma0048s00230.1
Glyma0048s00240.1	AT3G49170	0	sp|Q5G1T1|PP272_ARATH Pentatricopeptide repeat-containing protein At3g49170, chloroplastic OS=Arabidopsis thaliana GN=EMB2261 PE=2 SV=1	0	56.8878	90.8235	sp|Q5G1T1|PP272_ARATH Pentatricopeptide repeat-containing protein At3g49170, chloroplastic OS=Arabidopsis thaliana GN=EMB2261 PE=2 SV=1	2e-35	26.4108	50.4706	sp|Q9ZUW3|PP172_ARATH Pentatricopeptide repeat-containing protein At2g27610 OS=Arabidopsis thaliana GN=PCMP-H60 PE=2 SV=1	1e-156	37.3212	88.0184
Glyma0048s00250.1	AT4G24090	2e-69
Glyma0048s00260.1	AT5G56310	1e-127	sp|Q9FMA1|PP433_ARATH Pentatricopeptide repeat-containing protein At5g56310 OS=Arabidopsis thaliana GN=PCMP-E13 PE=2 SV=1	1e-130	49.375	89.8113	sp|Q9SIL5|PP165_ARATH Pentatricopeptide repeat-containing protein At2g20540 OS=Arabidopsis thaliana GN=PCMP-E78 PE=2 SV=1	2e-99	40	85.7678	sp|Q9FJY7|PP449_ARATH Pentatricopeptide repeat-containing protein At5g66520 OS=Arabidopsis thaliana GN=PCMP-H61 PE=2 SV=1	2e-91	38.7841	76.2903
Glyma0048s00270.1	AT5G08540	1e-100
Glyma0048s00280.1	AT1G05620	1e-139	sp|Q8LAC4|URH2_ARATH Probable uridine nucleosidase 2 OS=Arabidopsis thaliana GN=URH2 PE=2 SV=1	1e-118	74.5387	84.1615	sp|Q6ZJ05|URH1_ORYSJ Probable uridine nucleosidase 1 OS=Oryza sativa subsp. japonica GN=URH1 PE=2 SV=1	9e-66	49.0494	81.1728	sp|Q9SJM7|URH1_ARATH Uridine nucleosidase 1 OS=Arabidopsis thaliana GN=URH1 PE=1 SV=2	5e-63	49.4297	78.2738
Glyma0048s00290.1	AT1G50370	1e-173	sp|Q8LSN3|FYPP_PEA Phytochrome-associated serine/threonine protein phosphatase OS=Pisum sativum GN=FYPP PE=1 SV=1	1e-173	95.7096	100	sp|Q9SX52|FYPP1_ARATH Phytochrome-associated serine/threonine protein phosphatase 1 OS=Arabidopsis thaliana GN=FYPP1 PE=2 SV=1	1e-171	94.0594	100	sp|Q9LHE7|FYPP3_ARATH Phytochrome-associated serine/threonine protein phosphatase 3 OS=Arabidopsis thaliana GN=FYPP3 PE=1 SV=1	1e-171	93.7294	100
Glyma0048s00300.1	AT3G19990	1e-171
Glyma0048s00310.1	AT3G20015	1e-125	sp|Q766C2|NEP2_NEPGR Aspartic proteinase nepenthesin-2 OS=Nepenthes gracilis GN=nep2 PE=1 SV=1	2e-43	33.4278	77.1689	sp|Q766C3|NEP1_NEPGR Aspartic proteinase nepenthesin-1 OS=Nepenthes gracilis GN=nep1 PE=1 SV=1	3e-43	31.0881	84.897	sp|Q3EBM5|ASPR1_ARATH Probable aspartic protease At2g35615 OS=Arabidopsis thaliana GN=At2g35615 PE=3 SV=1	2e-27	26.0309	77.8523
Glyma0048s00320.1	AT3G20020	1e-141	sp|Q08A71|ANM6_ARATH Probable protein arginine N-methyltransferase 6 OS=Arabidopsis thaliana GN=PRMT6 PE=2 SV=1	1e-144	68.7845	78.3908	sp|Q75G68|ANM62_ORYSJ Probable protein arginine N-methyltransferase 6.2 OS=Oryza sativa subsp. japonica GN=PRMT6.2 PE=2 SV=1	1e-115	55.618	85.8228	sp|A2Z8S0|ANM62_ORYSI Probable protein arginine N-methyltransferase 6.2 OS=Oryza sativa subsp. indica GN=PRMT6.2 PE=2 SV=2	1e-115	55.618	85.8228
Glyma0048s00330.1	AT4G24370	5e-06
Glyma0048s00340.1	AT2G38770	0	sp|O60306|AQR_HUMAN Intron-binding protein aquarius OS=Homo sapiens GN=AQR PE=1 SV=4	0	47.9196	95.8923	sp|Q8CFQ3|AQR_MOUSE Intron-binding protein aquarius OS=Mus musculus GN=Aqr PE=2 SV=2	0	48.0309	94.6658	sp|O94508|CWF11_SCHPO Cell cycle control protein cwf11 OS=Schizosaccharomyces pombe (strain ATCC 38366 / 972) GN=cwf11 PE=1 SV=1	7e-72	23.3672	105.841
Glyma0048s00350.1	AT2G01900	1e-149	sp|Q9LR47|IP5P3_ARATH Type I inositol-1,4,5-trisphosphate 5-phosphatase CVP2 OS=Arabidopsis thaliana GN=CVP2 PE=1 SV=2	1e-68	53.8793	37.1151	sp|Q9LR47|IP5P3_ARATH Type I inositol-1,4,5-trisphosphate 5-phosphatase CVP2 OS=Arabidopsis thaliana GN=CVP2 PE=1 SV=2	4e-16	56	12.1556	sp|Q84MA2|IP5P1_ARATH Type I inositol-1,4,5-trisphosphate 5-phosphatase 1 OS=Arabidopsis thaliana GN=IP5P1 PE=1 SV=2	2e-63	49.187	41.3559
Glyma0050s00200.1
Glyma0053s00200.1	AT5G08690	2e-35	sp|P19023|ATPBM_MAIZE ATP synthase subunit beta, mitochondrial OS=Zea mays GN=ATPB PE=2 SV=1	5e-44	46.1224	33.6347	sp|P29685|ATPBM_HEVBR ATP synthase subunit beta, mitochondrial OS=Hevea brasiliensis GN=ATPB PE=2 SV=1	9e-44	44.898	33.0961	sp|Q01859|ATPBM_ORYSJ ATP synthase subunit beta, mitochondrial OS=Oryza sativa subsp. japonica GN=ATPB PE=1 SV=2	1e-43	46.1224	33.6957
Glyma0053s00210.1	AT1G34120	7e-16	sp|Q84MA2|IP5P1_ARATH Type I inositol-1,4,5-trisphosphate 5-phosphatase 1 OS=Arabidopsis thaliana GN=IP5P1 PE=1 SV=2	8e-15	46.6667	12.8814	sp|Q9FUR2|IP5P2_ARATH Type I inositol-1,4,5-trisphosphate 5-phosphatase 2 OS=Arabidopsis thaliana GN=IP5P2 PE=1 SV=2	7e-10	55.1724	8.51393	sp|Q9LR47|IP5P3_ARATH Type I inositol-1,4,5-trisphosphate 5-phosphatase CVP2 OS=Arabidopsis thaliana GN=CVP2 PE=1 SV=2	1e-09	53.4483	8.9141
Glyma0056s00200.1	AT1G69040	2e-24
Glyma0057s00200.1	AT5G49430	5e-14
Glyma0057s00210.1	AT4G39210	1e-16	sp|Q00081|GLGL1_SOLTU Glucose-1-phosphate adenylyltransferase large subunit 1 (Fragment) OS=Solanum tuberosum GN=AGPS1 PE=2 SV=1	7e-15	74.4681	10	sp|P55230|GLGL2_ARATH Glucose-1-phosphate adenylyltransferase large subunit 2, chloroplastic OS=Arabidopsis thaliana GN=APL2 PE=2 SV=2	2e-13	61.2903	11.7761	sp|P55243|GLGL3_SOLTU Glucose-1-phosphate adenylyltransferase large subunit 3, chloroplastic/amyloplastic OS=Solanum tuberosum GN=AGPS3 PE=2 SV=1	4e-12	70.2128	9.52381
Glyma0057s00220.1	AT1G07280	1e-25
Glyma0057s00230.1	AT4G33240	4e-08
Glyma0057s00240.1	AT3G63460	2e-09
Glyma0057s00250.1	AT2G19390	2e-28
Glyma0057s00260.1	AT5G12200	6e-14
Glyma0057s00270.1	AT3G18860	4e-20
Glyma0057s00280.1	AT3G58050	9e-14
Glyma0060s00200.1	AT2G20825	9e-39	sp|Q8S8I2|ULT2_ARATH Protein ULTRAPETALA 2 OS=Arabidopsis thaliana GN=ULT2 PE=2 SV=1	4e-34	38.5965	78.0702	sp|Q8GZA8|ULT1_ARATH Protein ULTRAPETALA 1 OS=Arabidopsis thaliana GN=ULT1 PE=1 SV=1	2e-31	36.4865	72.5738
Glyma0060s00210.1	AT4G28190	6e-22	sp|Q8GZA8|ULT1_ARATH Protein ULTRAPETALA 1 OS=Arabidopsis thaliana GN=ULT1 PE=1 SV=1	4e-17	37.6	52.7426	sp|Q8S8I2|ULT2_ARATH Protein ULTRAPETALA 2 OS=Arabidopsis thaliana GN=ULT2 PE=2 SV=1	1e-16	39.2	54.8246
Glyma0060s00220.1	AT1G47640	7e-23
Glyma0060s00230.1	AT2G20825	3e-48	sp|Q8S8I2|ULT2_ARATH Protein ULTRAPETALA 2 OS=Arabidopsis thaliana GN=ULT2 PE=2 SV=1	4e-43	43.5897	102.632	sp|Q8GZA8|ULT1_ARATH Protein ULTRAPETALA 1 OS=Arabidopsis thaliana GN=ULT1 PE=1 SV=1	1e-42	40.8511	99.1561
Glyma0060s00240.1	AT1G80410	1e-59	sp|Q6N069|NAA16_HUMAN N-alpha-acetyltransferase 16, NatA auxiliary subunit OS=Homo sapiens GN=NAA16 PE=1 SV=2	5e-31	61.0619	12.1528	sp|Q5R4J9|NAA15_PONAB N-alpha-acetyltransferase 15, NatA auxiliary subunit OS=Pongo abelii GN=NAA15 PE=2 SV=1	1e-30	55.1471	14.7806	sp|Q80UM3|NAA15_MOUSE N-alpha-acetyltransferase 15, NatA auxiliary subunit OS=Mus musculus GN=Naa15 PE=1 SV=1	1e-30	55.1471	14.7977
Glyma0060s00250.1	AT3G48120	1e-14
Glyma0060s00260.1	AT2G20825	2e-44	sp|Q8S8I2|ULT2_ARATH Protein ULTRAPETALA 2 OS=Arabidopsis thaliana GN=ULT2 PE=2 SV=1	2e-38	40	79.8246	sp|Q8GZA8|ULT1_ARATH Protein ULTRAPETALA 1 OS=Arabidopsis thaliana GN=ULT1 PE=1 SV=1	2e-32	36.1607	75.9494
Glyma0060s00270.1	AT2G20825	8e-12	sp|Q8S8I2|ULT2_ARATH Protein ULTRAPETALA 2 OS=Arabidopsis thaliana GN=ULT2 PE=2 SV=1	3e-09	36.7816	38.1579	sp|Q8GZA8|ULT1_ARATH Protein ULTRAPETALA 1 OS=Arabidopsis thaliana GN=ULT1 PE=1 SV=1	9e-08	35.1648	36.7089
Glyma0060s00280.1	AT1G80410	3e-41	sp|Q6N069|NAA16_HUMAN N-alpha-acetyltransferase 16, NatA auxiliary subunit OS=Homo sapiens GN=NAA16 PE=1 SV=2	9e-27	59.8131	11.4583	sp|Q9BXJ9|NAA15_HUMAN N-alpha-acetyltransferase 15, NatA auxiliary subunit OS=Homo sapiens GN=NAA15 PE=1 SV=1	2e-25	58.8785	11.4319	sp|Q5R4J9|NAA15_PONAB N-alpha-acetyltransferase 15, NatA auxiliary subunit OS=Pongo abelii GN=NAA15 PE=2 SV=1	2e-25	58.8785	11.4319
Glyma0060s00290.1	AT3G48120	2e-08
Glyma0060s00300.1	AT2G20825	8e-31	sp|Q8S8I2|ULT2_ARATH Protein ULTRAPETALA 2 OS=Arabidopsis thaliana GN=ULT2 PE=2 SV=1	6e-27	40.625	63.5965	sp|Q8GZA8|ULT1_ARATH Protein ULTRAPETALA 1 OS=Arabidopsis thaliana GN=ULT1 PE=1 SV=1	1e-24	38.9937	58.6498
Glyma0060s00310.1
Glyma0060s00320.1	AT5G17050	7e-71	sp|Q9LFJ8|U78D2_ARATH UDP-glycosyltransferase 78D2 OS=Arabidopsis thaliana GN=UGT78D2 PE=2 SV=1	8e-74	35.7778	78.0435	sp|Q9LFJ9|U78D4_ARATH UDP-glycosyltransferase 78D4 OS=Arabidopsis thaliana GN=UGT78D4 PE=2 SV=2	1e-70	36.3636	80.9955	sp|P51094|UFOG_VITVI Anthocyanidin 3-O-glucosyltransferase 2 OS=Vitis vinifera GN=UFGT PE=1 SV=2	2e-70	37.1365	78.7281
Glyma0060s00330.1	AT4G28190	2e-23	sp|Q8GZA8|ULT1_ARATH Protein ULTRAPETALA 1 OS=Arabidopsis thaliana GN=ULT1 PE=1 SV=1	9e-19	38.5185	50.211	sp|Q8S8I2|ULT2_ARATH Protein ULTRAPETALA 2 OS=Arabidopsis thaliana GN=ULT2 PE=2 SV=1	4e-17	38.0597	51.7544
Glyma0060s00340.1	AT3G48120	2e-13
Glyma0060s00350.1	AT2G20825	4e-37	sp|Q8S8I2|ULT2_ARATH Protein ULTRAPETALA 2 OS=Arabidopsis thaliana GN=ULT2 PE=2 SV=1	3e-31	38.0488	81.5789	sp|Q8GZA8|ULT1_ARATH Protein ULTRAPETALA 1 OS=Arabidopsis thaliana GN=ULT1 PE=1 SV=1	4e-30	36.2745	78.0591
Glyma0060s00360.1	AT3G48120	1e-11
Glyma0060s00370.1	AT2G20825	5e-61	sp|Q8S8I2|ULT2_ARATH Protein ULTRAPETALA 2 OS=Arabidopsis thaliana GN=ULT2 PE=2 SV=1	1e-54	48.4163	96.9298	sp|Q8GZA8|ULT1_ARATH Protein ULTRAPETALA 1 OS=Arabidopsis thaliana GN=ULT1 PE=1 SV=1	1e-54	46.3964	93.6709
Glyma0060s00380.1	AT2G20825	2e-11	sp|Q8S8I2|ULT2_ARATH Protein ULTRAPETALA 2 OS=Arabidopsis thaliana GN=ULT2 PE=2 SV=1	7e-09	35.2273	38.5965	sp|Q8GZA8|ULT1_ARATH Protein ULTRAPETALA 1 OS=Arabidopsis thaliana GN=ULT1 PE=1 SV=1	2e-07	33.6957	37.1308
Glyma0066s00200.1	AT5G43810	1e-65	sp|Q9XGW1|AGO10_ARATH Protein argonaute 10 OS=Arabidopsis thaliana GN=AGO10 PE=2 SV=1	4e-65	59.276	20.749	sp|Q9XGW1|AGO10_ARATH Protein argonaute 10 OS=Arabidopsis thaliana GN=AGO10 PE=2 SV=1	2e-10	80.5556	3.64372	sp|Q69VD5|PNH1_ORYSJ Protein argonaute PNH1 OS=Oryza sativa subsp. japonica GN=PHN1 PE=2 SV=1	7e-53	55.6561	20.9397
Glyma0066s00210.1	AT1G28110	1e-15	sp|Q93Y09|SCP45_ARATH Serine carboxypeptidase-like 45 OS=Arabidopsis thaliana GN=SCPL45 PE=2 SV=1	3e-14	45.8333	18.4382	sp|Q8VY01|SCP46_ARATH Serine carboxypeptidase-like 46 OS=Arabidopsis thaliana GN=SCPL46 PE=2 SV=1	3e-13	41.6667	18.2796
Glyma0066s00220.1	AT5G28050	5e-12
Glyma0066s00230.1	AT4G00570	1e-10	sp|P37225|MAON_SOLTU NAD-dependent malic enzyme 59 kDa isoform, mitochondrial OS=Solanum tuberosum PE=1 SV=1	6e-10	93.75	5.32446	sp|P37224|MAOM_AMAHP NAD-dependent malic enzyme 65 kDa isoform, mitochondrial OS=Amaranthus hypochondriacus PE=1 SV=1	4e-08	81.25	5.13644
Glyma0066s00240.1	AT1G52230	3e-21	sp|O04006|PSAH_BRARA Photosystem I reaction center subunit VI, chloroplastic OS=Brassica rapa GN=PSAH PE=2 SV=1	2e-21	80.3571	38.6207	sp|Q9SUI6|PSAH2_ARATH Photosystem I reaction center subunit VI-2, chloroplastic OS=Arabidopsis thaliana GN=PSAH2 PE=2 SV=1	6e-20	76.7857	38.6207	sp|Q9SUI7|PSAH1_ARATH Photosystem I reaction center subunit VI-1, chloroplastic OS=Arabidopsis thaliana GN=PSAH1 PE=2 SV=1	2e-19	75	38.6207
Glyma0067s00200.1
Glyma0070s00200.1	AT3G08910	8e-66	sp|Q9UDY4|DNJB4_HUMAN DnaJ homolog subfamily B member 4 OS=Homo sapiens GN=DNAJB4 PE=1 SV=1	2e-33	49.2754	40.9496	sp|Q5R8J8|DNJB4_PONAB DnaJ homolog subfamily B member 4 OS=Pongo abelii GN=DNAJB4 PE=2 SV=1	2e-33	49.2754	40.9496	sp|P25685|DNJB1_HUMAN DnaJ homolog subfamily B member 1 OS=Homo sapiens GN=DNAJB1 PE=1 SV=4	3e-33	47.0588	40
Glyma0070s00210.1	AT4G28480	5e-67	sp|Q80Y75|DJB13_MOUSE DnaJ homolog subfamily B member 13 OS=Mus musculus GN=Dnajb13 PE=2 SV=1	9e-29	42.8571	59.8101	sp|Q9D832|DNJB4_MOUSE DnaJ homolog subfamily B member 4 OS=Mus musculus GN=Dnajb4 PE=2 SV=1	7e-28	41.2935	56.9733	sp|Q24133|DNAJ1_DROME DnaJ protein homolog 1 OS=Drosophila melanogaster GN=DnaJ-1 PE=1 SV=3	8e-28	41.5842	57.485
Glyma0071s00200.1	AT3G01410	7e-15	sp|Q7LHG5|YI31B_YEAST Transposon Ty3-I Gag-Pol polyprotein OS=Saccharomyces cerevisiae (strain ATCC 204508 / S288c) GN=TY3B-I PE=3 SV=2	1e-47	33.2553	26.0347	sp|Q7LHG5|YI31B_YEAST Transposon Ty3-I Gag-Pol polyprotein OS=Saccharomyces cerevisiae (strain ATCC 204508 / S288c) GN=TY3B-I PE=3 SV=2	3e-09	23.1092	15.4206	sp|P04323|POL3_DROME Retrovirus-related Pol polyprotein from transposon 17.6 OS=Drosophila melanogaster GN=pol PE=4 SV=1	3e-47	29.976	35.9168
Glyma0076s00200.1	AT4G13480	4e-14
Glyma0079s00200.1	AT4G38840	1e-24	sp|P33082|AXX15_SOYBN Auxin-induced protein X15 OS=Glycine max PE=2 SV=1	2e-35	93.3333	91.4634	sp|P33081|AX15A_SOYBN Auxin-induced protein 15A OS=Glycine max PE=2 SV=1	6e-35	90.6667	91.4634	sp|P32295|ARG7_VIGRR Indole-3-acetic acid-induced protein ARG7 OS=Vigna radiata var. radiata GN=ARG7 PE=2 SV=1	8e-31	75.9036	81.5217
Glyma0079s00210.1	AT4G38840	2e-23	sp|P33079|A10A5_SOYBN Auxin-induced protein 10A5 OS=Glycine max PE=2 SV=1	2e-47	96.7742	100	sp|P33080|AX10A_SOYBN Auxin-induced protein X10A OS=Glycine max PE=2 SV=1	7e-37	76.3441	101.087	sp|P33083|AX6B_SOYBN Auxin-induced protein 6B OS=Glycine max PE=2 SV=1	3e-31	71.4286	101.111
Glyma0079s00220.1	AT4G38840	4e-25	sp|P33083|AX6B_SOYBN Auxin-induced protein 6B OS=Glycine max PE=2 SV=1	7e-48	98.8889	100	sp|P33080|AX10A_SOYBN Auxin-induced protein X10A OS=Glycine max PE=2 SV=1	9e-37	77.7778	97.8261	sp|P32295|ARG7_VIGRR Indole-3-acetic acid-induced protein ARG7 OS=Vigna radiata var. radiata GN=ARG7 PE=2 SV=1	8e-36	76.6667	97.8261
Glyma0079s00230.1	AT4G38840	3e-25	sp|P33081|AX15A_SOYBN Auxin-induced protein 15A OS=Glycine max PE=2 SV=1	3e-40	93.9024	100	sp|P33082|AXX15_SOYBN Auxin-induced protein X15 OS=Glycine max PE=2 SV=1	6e-40	91.4634	100	sp|P32295|ARG7_VIGRR Indole-3-acetic acid-induced protein ARG7 OS=Vigna radiata var. radiata GN=ARG7 PE=2 SV=1	5e-36	80	89.1304
Glyma0079s00240.1	AT4G38840	8e-25	sp|P33080|AX10A_SOYBN Auxin-induced protein X10A OS=Glycine max PE=2 SV=1	6e-36	92	81.5217	sp|P33083|AX6B_SOYBN Auxin-induced protein 6B OS=Glycine max PE=2 SV=1	6e-29	80.8219	81.1111	sp|P33079|A10A5_SOYBN Auxin-induced protein 10A5 OS=Glycine max PE=2 SV=1	2e-28	74.3243	79.5699
Glyma0079s00250.1	AT4G38840	8e-27	sp|P33080|AX10A_SOYBN Auxin-induced protein X10A OS=Glycine max PE=2 SV=1	2e-47	94.5652	100	sp|P33083|AX6B_SOYBN Auxin-induced protein 6B OS=Glycine max PE=2 SV=1	4e-37	80	100	sp|P33079|A10A5_SOYBN Auxin-induced protein 10A5 OS=Glycine max PE=2 SV=1	1e-36	74.1935	98.9247
Glyma0079s00260.1	AT4G38840	2e-18	sp|P33083|AX6B_SOYBN Auxin-induced protein 6B OS=Glycine max PE=2 SV=1	3e-28	66.6667	83.3333	sp|P33080|AX10A_SOYBN Auxin-induced protein X10A OS=Glycine max PE=2 SV=1	1e-26	62.2222	81.5217	sp|P33081|AX15A_SOYBN Auxin-induced protein 15A OS=Glycine max PE=2 SV=1	2e-25	67.0732	91.4634
Glyma0079s00270.1	AT1G06320	2e-15
Glyma0079s00280.1	AT5G45890	1e-103	sp|P12412|CYSEP_VIGMU Vignain OS=Vigna mungo PE=1 SV=1	2e-98	54.0881	85.6354	sp|P43156|CYSP_HEMSP Thiol protease SEN102 OS=Hemerocallis sp. GN=SEN102 PE=2 SV=1	2e-98	52.2857	94.4444	sp|Q9FGR9|CEP1_ARATH KDEL-tailed cysteine endopeptidase CEP1 OS=Arabidopsis thaliana GN=CEP1 PE=2 SV=1	2e-98	55.3797	85.3186
Glyma0079s00290.1	AT5G45890	1e-101	sp|O65039|CYSEP_RICCO Vignain OS=Ricinus communis GN=CYSEP PE=1 SV=1	4e-92	60.5839	74.1667	sp|Q9FGR9|CEP1_ARATH KDEL-tailed cysteine endopeptidase CEP1 OS=Arabidopsis thaliana GN=CEP1 PE=2 SV=1	1e-91	52.8481	85.3186	sp|P25777|ORYB_ORYSJ Oryzain beta chain OS=Oryza sativa subsp. japonica GN=Os04g0670200 PE=1 SV=2	2e-90	55.1601	59.4421
Glyma0079s00300.1	AT5G45890	1e-97	sp|P43156|CYSP_HEMSP Thiol protease SEN102 OS=Hemerocallis sp. GN=SEN102 PE=2 SV=1	2e-92	50.7375	91.3889	sp|Q9FGR9|CEP1_ARATH KDEL-tailed cysteine endopeptidase CEP1 OS=Arabidopsis thaliana GN=CEP1 PE=2 SV=1	6e-92	54.2484	82.5485	sp|O65039|CYSEP_RICCO Vignain OS=Ricinus communis GN=CYSEP PE=1 SV=1	9e-92	55.5921	82.5
Glyma0079s00310.1	AT4G38840	1e-21	sp|P33080|AX10A_SOYBN Auxin-induced protein X10A OS=Glycine max PE=2 SV=1	6e-28	75.7143	76.087	sp|P33083|AX6B_SOYBN Auxin-induced protein 6B OS=Glycine max PE=2 SV=1	3e-27	78.2609	76.6667	sp|P33079|A10A5_SOYBN Auxin-induced protein 10A5 OS=Glycine max PE=2 SV=1	2e-24	71.831	75.2688
Glyma0079s00320.1	AT4G38840	1e-27	sp|P33083|AX6B_SOYBN Auxin-induced protein 6B OS=Glycine max PE=2 SV=1	5e-39	81.1111	100	sp|P33080|AX10A_SOYBN Auxin-induced protein X10A OS=Glycine max PE=2 SV=1	5e-37	75.5556	97.8261	sp|P32295|ARG7_VIGRR Indole-3-acetic acid-induced protein ARG7 OS=Vigna radiata var. radiata GN=ARG7 PE=2 SV=1	5e-34	72.2222	97.8261
Glyma0079s00330.1	AT4G38840	1e-26	sp|P33080|AX10A_SOYBN Auxin-induced protein X10A OS=Glycine max PE=2 SV=1	3e-49	100	100	sp|P33079|A10A5_SOYBN Auxin-induced protein 10A5 OS=Glycine max PE=2 SV=1	5e-38	77.4194	98.9247	sp|P33083|AX6B_SOYBN Auxin-induced protein 6B OS=Glycine max PE=2 SV=1	6e-37	78.8889	100
Glyma0079s00340.1	AT4G38840	2e-27	sp|P33083|AX6B_SOYBN Auxin-induced protein 6B OS=Glycine max PE=2 SV=1	2e-37	78.8889	100	sp|P33080|AX10A_SOYBN Auxin-induced protein X10A OS=Glycine max PE=2 SV=1	3e-36	73.3333	97.8261	sp|P32295|ARG7_VIGRR Indole-3-acetic acid-induced protein ARG7 OS=Vigna radiata var. radiata GN=ARG7 PE=2 SV=1	1e-34	72.2222	97.8261
Glyma0079s00350.1	AT4G38840	1e-25	sp|P33081|AX15A_SOYBN Auxin-induced protein 15A OS=Glycine max PE=2 SV=1	5e-36	98.6301	89.0244	sp|P33082|AXX15_SOYBN Auxin-induced protein X15 OS=Glycine max PE=2 SV=1	2e-34	90.411	89.0244	sp|P32295|ARG7_VIGRR Indole-3-acetic acid-induced protein ARG7 OS=Vigna radiata var. radiata GN=ARG7 PE=2 SV=1	7e-32	86.1111	78.2609
Glyma0079s00360.1	AT4G38840	8e-25	sp|P33083|AX6B_SOYBN Auxin-induced protein 6B OS=Glycine max PE=2 SV=1	5e-48	100	100	sp|P33080|AX10A_SOYBN Auxin-induced protein X10A OS=Glycine max PE=2 SV=1	6e-37	78.8889	97.8261	sp|P32295|ARG7_VIGRR Indole-3-acetic acid-induced protein ARG7 OS=Vigna radiata var. radiata GN=ARG7 PE=2 SV=1	5e-36	77.7778	97.8261
Glyma0079s00370.1	AT4G38840	2e-25	sp|P33079|A10A5_SOYBN Auxin-induced protein 10A5 OS=Glycine max PE=2 SV=1	1e-45	100	92.4731	sp|P33080|AX10A_SOYBN Auxin-induced protein X10A OS=Glycine max PE=2 SV=1	1e-35	77.6471	92.3913	sp|P33083|AX6B_SOYBN Auxin-induced protein 6B OS=Glycine max PE=2 SV=1	1e-29	71.0843	92.2222
Glyma0080s00200.1	AT4G04790	8e-22	sp|Q6NQ81|PP304_ARATH Pentatricopeptide repeat-containing protein At4g04790, mitochondrial OS=Arabidopsis thaliana GN=At4g04790 PE=2 SV=2	7e-21	36.0248	16.5652	sp|O49711|PP335_ARATH Pentatricopeptide repeat-containing protein At4g21880, mitochondrial OS=Arabidopsis thaliana GN=At4g21880 PE=2 SV=2	6e-19	32.0755	16.0142
Glyma0080s00210.1
Glyma0080s00220.1	AT4G04790	3e-24	sp|Q6NQ81|PP304_ARATH Pentatricopeptide repeat-containing protein At4g04790, mitochondrial OS=Arabidopsis thaliana GN=At4g04790 PE=2 SV=2	6e-20	53.9474	9.257	sp|O49711|PP335_ARATH Pentatricopeptide repeat-containing protein At4g21880, mitochondrial OS=Arabidopsis thaliana GN=At4g21880 PE=2 SV=2	1e-19	55.2632	9.01542
Glyma0080s00230.1	AT3G01410	6e-12	sp|P04323|POL3_DROME Retrovirus-related Pol polyprotein from transposon 17.6 OS=Drosophila melanogaster GN=pol PE=4 SV=1	5e-25	25.4335	28.2609	sp|P20825|POL2_DROME Retrovirus-related Pol polyprotein from transposon 297 OS=Drosophila melanogaster GN=pol PE=4 SV=1	7e-24	25.1429	28.6119	sp|P10272|POL_BAEVM Pol polyprotein OS=Baboon endogenous virus (strain M7) GN=pol PE=3 SV=1	2e-17	22.0762	56.7704
Glyma0084s00210.1	AT5G03880	1e-100
Glyma0084s00220.1	AT5G28780	1e-16
Glyma0084s00230.1	AT4G05230	5e-51	sp|Q8MKD1|UBB_HORSE Polyubiquitin-B OS=Equus caballus GN=UBB PE=2 SV=3	2e-07	22.7451	79.3443	sp|P0CG50|UBC_MOUSE Polyubiquitin-C OS=Mus musculus GN=Ubc PE=1 SV=2	4e-07	23.3463	33.1063	sp|P0CG50|UBC_MOUSE Polyubiquitin-C OS=Mus musculus GN=Ubc PE=1 SV=2	8e-07	22.3529	32.97
Glyma0084s00240.1	AT5G55730	4e-43	sp|Q9FM65|FLA1_ARATH Fasciclin-like arabinogalactan protein 1 OS=Arabidopsis thaliana GN=FLA1 PE=1 SV=1	1e-44	59.589	34.434	sp|Q9SU13|FLA2_ARATH Fasciclin-like arabinogalactan protein 2 OS=Arabidopsis thaliana GN=FLA2 PE=1 SV=1	7e-41	53.6913	36.9727	sp|O22126|FLA8_ARATH Fasciclin-like arabinogalactan protein 8 OS=Arabidopsis thaliana GN=FLA8 PE=1 SV=1	6e-35	49.6552	34.5238
Glyma0084s00250.1	AT3G01780	1e-59
Glyma0086s00200.1	AT3G51700	8e-59	sp|Q0R4F1|PIF1_XENLA ATP-dependent DNA helicase PIF1 OS=Xenopus laevis GN=pif1 PE=2 SV=1	4e-14	31.677	24.0945	sp|Q9H611|PIF1_HUMAN ATP-dependent DNA helicase PIF1 OS=Homo sapiens GN=PIF1 PE=1 SV=2	4e-13	34.2466	22.3089	sp|Q1HG60|PIF1_RAT ATP-dependent DNA helicase PIF1 OS=Rattus norvegicus GN=Pif1 PE=2 SV=1	7e-13	32.9114	24.0188
Glyma0086s00210.1	AT3G51690	2e-51	sp|Q0R4F1|PIF1_XENLA ATP-dependent DNA helicase PIF1 OS=Xenopus laevis GN=pif1 PE=2 SV=1	2e-14	35.7664	20.6299	sp|Q9H611|PIF1_HUMAN ATP-dependent DNA helicase PIF1 OS=Homo sapiens GN=PIF1 PE=1 SV=2	3e-13	36.6412	19.9688	sp|Q1HG60|PIF1_RAT ATP-dependent DNA helicase PIF1 OS=Rattus norvegicus GN=Pif1 PE=2 SV=1	4e-13	35.8779	20.0942
Glyma0086s00220.1	AT2G38770	1e-18
Glyma0090s00200.1	AT1G35710	0	sp|Q8VZG8|Y4885_ARATH Probable LRR receptor-like serine/threonine-protein kinase At4g08850 OS=Arabidopsis thaliana GN=At4g08850 PE=1 SV=3	0	44.6237	86.0287	sp|Q8VZG8|Y4885_ARATH Probable LRR receptor-like serine/threonine-protein kinase At4g08850 OS=Arabidopsis thaliana GN=At4g08850 PE=1 SV=3	3e-72	32.577	51.6746	sp|Q9LP24|Y1571_ARATH Probable leucine-rich repeat receptor-like protein kinase At1g35710 OS=Arabidopsis thaliana GN=At1g35710 PE=2 SV=1	0	40.3653	94.2857
Glyma0090s00210.1	AT4G08850	1e-142	sp|Q8VZG8|Y4885_ARATH Probable LRR receptor-like serine/threonine-protein kinase At4g08850 OS=Arabidopsis thaliana GN=At4g08850 PE=1 SV=3	1e-142	35.8641	74.9282	sp|Q9LP24|Y1571_ARATH Probable leucine-rich repeat receptor-like protein kinase At1g35710 OS=Arabidopsis thaliana GN=At1g35710 PE=2 SV=1	1e-115	33.8834	66.6964	sp|Q9LP24|Y1571_ARATH Probable leucine-rich repeat receptor-like protein kinase At1g35710 OS=Arabidopsis thaliana GN=At1g35710 PE=2 SV=1	3e-43	32.265	39.4643
Glyma0090s00220.1
Glyma0090s00230.1	AT4G08850	0	sp|Q8VZG8|Y4885_ARATH Probable LRR receptor-like serine/threonine-protein kinase At4g08850 OS=Arabidopsis thaliana GN=At4g08850 PE=1 SV=3	0	46.3705	87.5598	sp|Q8VZG8|Y4885_ARATH Probable LRR receptor-like serine/threonine-protein kinase At4g08850 OS=Arabidopsis thaliana GN=At4g08850 PE=1 SV=3	2e-55	32.4324	45.8373	sp|Q8VZG8|Y4885_ARATH Probable LRR receptor-like serine/threonine-protein kinase At4g08850 OS=Arabidopsis thaliana GN=At4g08850 PE=1 SV=3	7e-40	31.5186	28.8038
Glyma0091s00200.1	AT4G35910	1e-10	sp|A2ZM73|CTU2_ORYSI Cytoplasmic tRNA 2-thiolation protein 2 OS=Oryza sativa subsp. indica GN=CTU2 PE=3 SV=1	1e-12	67.4419	9.26724	sp|Q2QMW0|CTU2_ORYSJ Cytoplasmic tRNA 2-thiolation protein 2 OS=Oryza sativa subsp. japonica GN=CTU2 PE=2 SV=1	1e-12	70.7317	8.83621	sp|O65628|CTU2_ARATH Cytoplasmic tRNA 2-thiolation protein 2 OS=Arabidopsis thaliana GN=CTU2 PE=2 SV=3	1e-10	65.1163	9.38865
Glyma0091s00210.1	AT2G37500	9e-19	sp|B9NAN0|ARGJ_POPTR Arginine biosynthesis bifunctional protein ArgJ, chloroplastic OS=Populus trichocarpa GN=POPTRDRAFT_746969 PE=3 SV=1	5e-19	90.3846	10.8108	sp|A5AEC8|ARGJ_VITVI Arginine biosynthesis bifunctional protein ArgJ, chloroplastic OS=Vitis vinifera GN=VITISV_037692 PE=3 SV=1	2e-18	90.1961	10	sp|Q9ZUR7|ARGJ_ARATH Arginine biosynthesis bifunctional protein ArgJ, chloroplastic OS=Arabidopsis thaliana GN=At2g37500 PE=1 SV=2	3e-18	86.5385	11.1111
Glyma0091s00220.1	AT4G35910	4e-12	sp|A2ZM73|CTU2_ORYSI Cytoplasmic tRNA 2-thiolation protein 2 OS=Oryza sativa subsp. indica GN=CTU2 PE=3 SV=1	1e-14	70.4545	9.48276	sp|Q2QMW0|CTU2_ORYSJ Cytoplasmic tRNA 2-thiolation protein 2 OS=Oryza sativa subsp. japonica GN=CTU2 PE=2 SV=1	1e-14	70.4545	9.48276	sp|O65628|CTU2_ARATH Cytoplasmic tRNA 2-thiolation protein 2 OS=Arabidopsis thaliana GN=CTU2 PE=2 SV=3	5e-12	65.2174	10.0437
Glyma0091s00230.1	AT2G04160	5e-23	sp|Q9LLL8|XSP1_ARATH Xylem serine proteinase 1 OS=Arabidopsis thaliana GN=XSP1 PE=2 SV=1	3e-07	29.2035	15.0868
Glyma0091s00240.1	AT1G31220	6e-09	sp|P52423|PUR3_VIGUN Phosphoribosylglycinamide formyltransferase, chloroplastic OS=Vigna unguiculata GN=PUR3 PE=2 SV=2	4e-11	78.3784	11.859	sp|P52422|PUR3_ARATH Phosphoribosylglycinamide formyltransferase, chloroplastic OS=Arabidopsis thaliana GN=PUR3 PE=2 SV=2	2e-08	71.0526	12.6712	sp|Q42805|PUR3_SOYBN Phosphoribosylglycinamide formyltransferase, chloroplastic OS=Glycine max GN=PUR3 PE=2 SV=1	4e-08	75.6757	12.5424
Glyma0092s00200.1	AT5G43190	5e-85	sp|Q9FHS6|FK119_ARATH F-box/kelch-repeat protein At5g43190 OS=Arabidopsis thaliana GN=At5g43190 PE=1 SV=1	6e-74	44.8087	89.0819	sp|Q9LFV5|FK111_ARATH F-box/kelch-repeat protein At5g15710 OS=Arabidopsis thaliana GN=At5g15710 PE=2 SV=1	7e-12	22.6471	74.7768	sp|Q9FZK1|FBX6_ARATH F-box only protein 6 OS=Arabidopsis thaliana GN=FBX6 PE=2 SV=1	4e-11	22.4432	71.7345
Glyma0092s00210.1	AT5G67500	1e-85	sp|P42055|VDAC1_SOLTU Mitochondrial outer membrane protein porin of 34 kDa OS=Solanum tuberosum PE=1 SV=2	4e-64	45.4545	99.6377	sp|P42056|VDAC2_SOLTU Mitochondrial outer membrane protein porin of 36 kDa OS=Solanum tuberosum PE=1 SV=2	2e-62	43.0657	99.2754	sp|P42054|VDAC_PEA Outer plastidial membrane protein porin OS=Pisum sativum GN=POR1 PE=1 SV=2	1e-61	43.4307	99.2754
Glyma0092s00220.1
Glyma0092s00230.1	AT3G01400	1e-101	sp|Q8GWV5|PUB3_ARATH U-box domain-containing protein 3 OS=Arabidopsis thaliana GN=PUB3 PE=2 SV=2	1e-46	43.7984	33.8158	sp|Q8GUG9|PUB11_ARATH U-box domain-containing protein 11 OS=Arabidopsis thaliana GN=PUB11 PE=2 SV=2	2e-44	41.7969	41.6667	sp|O22193|PUB4_ARATH U-box domain-containing protein 4 OS=Arabidopsis thaliana GN=PUB4 PE=1 SV=2	2e-44	43.7751	30.7028
Glyma0092s00240.1	AT3G03990	1e-118	sp|O07015|RSBQ_BACSU Sigma factor sigB regulation protein rsbQ OS=Bacillus subtilis GN=rsbQ PE=1 SV=1	9e-49	41.1765	94.052	sp|P00632|ELH2_ACIAD 3-oxoadipate enol-lactonase 2 OS=Acinetobacter sp. (strain ADP1) GN=catD PE=1 SV=3	9e-11	21.1538	97.0037	sp|Q2Y9Y7|BIOH_NITMU Carboxylesterase BioH OS=Nitrosospira multiformis (strain ATCC 25196 / NCIMB 11849) GN=bioH PE=3 SV=1	5e-10	22.6891	88.5932
Glyma0095s00200.1	AT5G04770	1e-15
Glyma0095s00210.1	AT4G16070	1e-09
Glyma0095s00220.1	AT5G09420	2e-22
Glyma0095s00230.1	AT5G04770	8e-12
Glyma0095s00240.1	AT5G62950	2e-12
Glyma0095s00250.1	AT5G19140	2e-08
Glyma0095s00260.1	AT5G19140	2e-12
Glyma0095s00270.1	AT5G62950	9e-15
Glyma0096s00200.1	AT1G05620	6e-18	sp|Q8LAC4|URH2_ARATH Probable uridine nucleosidase 2 OS=Arabidopsis thaliana GN=URH2 PE=2 SV=1	6e-17	67.7966	18.323	sp|Q9SJM7|URH1_ARATH Uridine nucleosidase 1 OS=Arabidopsis thaliana GN=URH1 PE=1 SV=2	1e-11	65.3846	15.4762	sp|Q6ZJ05|URH1_ORYSJ Probable uridine nucleosidase 1 OS=Oryza sativa subsp. japonica GN=URH1 PE=2 SV=1	3e-11	63.4615	16.0494
Glyma0096s00210.1	AT1G06750	8e-09
Glyma0096s00220.1	AT4G23850	6e-25	sp|Q9T0A0|LACS4_ARATH Long chain acyl-CoA synthetase 4 OS=Arabidopsis thaliana GN=LACS4 PE=2 SV=1	3e-25	80.9524	9.45946	sp|Q9T009|LACS5_ARATH Long chain acyl-CoA synthetase 5 OS=Arabidopsis thaliana GN=LACS5 PE=2 SV=1	1e-23	77.7778	9.45946	sp|Q9C7W4|LACS3_ARATH Long chain acyl-CoA synthetase 3 OS=Arabidopsis thaliana GN=LACS3 PE=2 SV=1	7e-22	68.254	9.47368
Glyma0096s00230.1	AT1G05620	6e-18	sp|Q8LAC4|URH2_ARATH Probable uridine nucleosidase 2 OS=Arabidopsis thaliana GN=URH2 PE=2 SV=1	1e-16	67.7966	18.323	sp|Q9SJM7|URH1_ARATH Uridine nucleosidase 1 OS=Arabidopsis thaliana GN=URH1 PE=1 SV=2	2e-11	65.3846	15.4762	sp|Q6ZJ05|URH1_ORYSJ Probable uridine nucleosidase 1 OS=Oryza sativa subsp. japonica GN=URH1 PE=2 SV=1	4e-11	63.4615	16.0494
Glyma0096s00240.1	AT5G40840	2e-06
Glyma0096s00250.1	AT3G03740	8e-41	sp|Q9SRV1|BPM4_ARATH BTB/POZ and MATH domain-containing protein 4 OS=Arabidopsis thaliana GN=BPM4 PE=1 SV=1	9e-38	64.3411	27.5269	sp|Q1EBV6|BPM5_ARATH BTB/POZ and MATH domain-containing protein 5 OS=Arabidopsis thaliana GN=BPM5 PE=1 SV=1	2e-25	48.4375	30.4878	sp|A1L4W5|BPM6_ARATH BTB/POZ and MATH domain-containing protein 6 OS=Arabidopsis thaliana GN=BPM6 PE=1 SV=1	3e-25	50.4	29.3976
Glyma0096s00260.1	AT4G23850	7e-23	sp|Q9T009|LACS5_ARATH Long chain acyl-CoA synthetase 5 OS=Arabidopsis thaliana GN=LACS5 PE=2 SV=1	2e-26	38.8128	25.0751	sp|Q9C7W4|LACS3_ARATH Long chain acyl-CoA synthetase 3 OS=Arabidopsis thaliana GN=LACS3 PE=2 SV=1	5e-19	34.0807	25.1128	sp|Q9T0A0|LACS4_ARATH Long chain acyl-CoA synthetase 4 OS=Arabidopsis thaliana GN=LACS4 PE=2 SV=1	1e-13	51.6854	13.3634
Glyma0096s00270.1	AT3G03740	3e-46	sp|Q9SRV1|BPM4_ARATH BTB/POZ and MATH domain-containing protein 4 OS=Arabidopsis thaliana GN=BPM4 PE=1 SV=1	5e-44	57.1429	33.7634	sp|A1L4W5|BPM6_ARATH BTB/POZ and MATH domain-containing protein 6 OS=Arabidopsis thaliana GN=BPM6 PE=1 SV=1	8e-32	46.3415	36.3855	sp|Q1EBV6|BPM5_ARATH BTB/POZ and MATH domain-containing protein 5 OS=Arabidopsis thaliana GN=BPM5 PE=1 SV=1	4e-28	45.1807	37.3171
Glyma0097s00200.1	AT1G31220	6e-09	sp|P52423|PUR3_VIGUN Phosphoribosylglycinamide formyltransferase, chloroplastic OS=Vigna unguiculata GN=PUR3 PE=2 SV=2	4e-11	78.3784	11.859	sp|P52422|PUR3_ARATH Phosphoribosylglycinamide formyltransferase, chloroplastic OS=Arabidopsis thaliana GN=PUR3 PE=2 SV=2	2e-08	71.0526	12.6712	sp|Q42805|PUR3_SOYBN Phosphoribosylglycinamide formyltransferase, chloroplastic OS=Glycine max GN=PUR3 PE=2 SV=1	4e-08	75.6757	12.5424
Glyma0097s00210.1	AT4G35910	3e-09	sp|Q2QMW0|CTU2_ORYSJ Cytoplasmic tRNA 2-thiolation protein 2 OS=Oryza sativa subsp. japonica GN=CTU2 PE=2 SV=1	1e-10	64.2857	9.05172	sp|A2ZM73|CTU2_ORYSI Cytoplasmic tRNA 2-thiolation protein 2 OS=Oryza sativa subsp. indica GN=CTU2 PE=3 SV=1	1e-10	64.2857	9.05172	sp|O65628|CTU2_ARATH Cytoplasmic tRNA 2-thiolation protein 2 OS=Arabidopsis thaliana GN=CTU2 PE=2 SV=3	1e-08	52.7273	11.3537
Glyma0101s00200.1	AT4G38840	2e-20	sp|P33080|AX10A_SOYBN Auxin-induced protein X10A OS=Glycine max PE=2 SV=1	7e-25	82.2581	67.3913	sp|P33083|AX6B_SOYBN Auxin-induced protein 6B OS=Glycine max PE=2 SV=1	7e-24	79.6875	71.1111	sp|P33082|AXX15_SOYBN Auxin-induced protein X15 OS=Glycine max PE=2 SV=1	5e-23	82.7586	70.7317
Glyma0101s00210.1	AT5G45890	1e-106	sp|P43156|CYSP_HEMSP Thiol protease SEN102 OS=Hemerocallis sp. GN=SEN102 PE=2 SV=1	1e-100	56.5079	85.2778	sp|O65039|CYSEP_RICCO Vignain OS=Ricinus communis GN=CYSEP PE=1 SV=1	1e-100	58.0645	84.1667	sp|Q9FGR9|CEP1_ARATH KDEL-tailed cysteine endopeptidase CEP1 OS=Arabidopsis thaliana GN=CEP1 PE=2 SV=1	1e-100	56.5079	85.0416
Glyma0101s00220.1	AT4G38840	2e-11	sp|P33083|AX6B_SOYBN Auxin-induced protein 6B OS=Glycine max PE=2 SV=1	2e-16	76.4706	56.6667	sp|P33080|AX10A_SOYBN Auxin-induced protein X10A OS=Glycine max PE=2 SV=1	9e-16	72.549	55.4348	sp|P32295|ARG7_VIGRR Indole-3-acetic acid-induced protein ARG7 OS=Vigna radiata var. radiata GN=ARG7 PE=2 SV=1	2e-14	74.4681	51.087
Glyma0101s00230.1	AT4G38840	9e-20	sp|P33080|AX10A_SOYBN Auxin-induced protein X10A OS=Glycine max PE=2 SV=1	7e-26	47.541	132.609	sp|P33083|AX6B_SOYBN Auxin-induced protein 6B OS=Glycine max PE=2 SV=1	7e-26	49.1803	135.556	sp|P32295|ARG7_VIGRR Indole-3-acetic acid-induced protein ARG7 OS=Vigna radiata var. radiata GN=ARG7 PE=2 SV=1	2e-25	47.541	132.609
Glyma0101s00240.1	AT4G38840	4e-16	sp|P33080|AX10A_SOYBN Auxin-induced protein X10A OS=Glycine max PE=2 SV=1	4e-20	64.2857	75	sp|P33083|AX6B_SOYBN Auxin-induced protein 6B OS=Glycine max PE=2 SV=1	6e-20	74.6032	68.8889	sp|P32295|ARG7_VIGRR Indole-3-acetic acid-induced protein ARG7 OS=Vigna radiata var. radiata GN=ARG7 PE=2 SV=1	6e-20	74.1935	66.3043
Glyma0101s00250.1	AT3G16810	5e-20	sp|Q9LRZ3|PUM24_ARATH Pumilio homolog 24 OS=Arabidopsis thaliana GN=APUM24 PE=2 SV=1	3e-18	62.6866	10.4524
Glyma0101s00260.1	AT5G45890	2e-95	sp|O65039|CYSEP_RICCO Vignain OS=Ricinus communis GN=CYSEP PE=1 SV=1	6e-97	61.7857	75.8333	sp|Q9FGR9|CEP1_ARATH KDEL-tailed cysteine endopeptidase CEP1 OS=Arabidopsis thaliana GN=CEP1 PE=2 SV=1	6e-93	58.5714	75.3463	sp|P12412|CYSEP_VIGMU Vignain OS=Vigna mungo PE=1 SV=1	9e-93	58.0071	75.4144
Glyma0103s00200.1	AT1G07040	5e-25
Glyma0103s00210.1	AT1G71820	3e-13
Glyma0103s00220.1	AT3G06810	2e-09
Glyma0103s00230.1	AT1G68890	7e-35	sp|Q15KI9|PHYLO_ARATH Protein PHYLLO, chloroplastic OS=Arabidopsis thaliana GN=PHYLLO PE=2 SV=2	3e-35	67.3267	5.88921	sp|Q5E480|MEND_VIBF1 2-succinyl-5-enolpyruvyl-6-hydroxy-3-cyclohexene-1- carboxylate synthase OS=Vibrio fischeri (strain ATCC 700601 / ES114) GN=menD PE=3 SV=2	2e-18	46.0674	15.4514	sp|A1SBA6|MEND_SHEAM 2-succinyl-5-enolpyruvyl-6-hydroxy-3-cyclohexene-1- carboxylate synthase OS=Shewanella amazonensis (strain ATCC BAA-1098 / SB2B) GN=menD PE=3 SV=1	2e-18	49.4253	15.2098
Glyma0103s00240.1
Glyma0103s00250.1	AT2G17230	1e-44
Glyma0103s00270.1	AT1G07040	4e-13
Glyma0103s00280.1	AT3G06810	9e-10
Glyma0103s00290.1	AT3G07610	6e-73	sp|Q6PCM1|KDM3A_MOUSE Lysine-specific demethylase 3A OS=Mus musculus GN=Kdm3a PE=1 SV=1	7e-21	30	17.158	sp|Q9Y4C1|KDM3A_HUMAN Lysine-specific demethylase 3A OS=Homo sapiens GN=KDM3A PE=1 SV=4	1e-20	30.2419	17.184	sp|Q63679|KDM3A_RAT Lysine-specific demethylase 3A OS=Rattus norvegicus GN=Kdm3a PE=2 SV=1	2e-20	29.6	18.6985
Glyma0107s00200.1	AT3G05270	1e-10	sp|Q9MA92|FPP3_ARATH Filament-like plant protein 3 OS=Arabidopsis thaliana GN=FPP3 PE=2 SV=2	4e-10	54.8387	10.0813	sp|Q9CAP9|FPP1_ARATH Filament-like plant protein 1 OS=Arabidopsis thaliana GN=FPP1 PE=2 SV=1	6e-09	54.8387	7.95892	sp|Q8LLE5|FPP_SOLLC Filament-like plant protein (Fragment) OS=Solanum lycopersicum GN=FPP PE=1 SV=1	2e-08	53.2258	10.6529
Glyma0107s00210.1	AT1G71790	1e-32	sp|Q9M9G7|CAPZB_ARATH Probable F-actin-capping protein subunit beta OS=Arabidopsis thaliana GN=At1g71790 PE=2 SV=1	3e-32	57.6	33.2031	sp|P48603|CAPZB_DROME F-actin-capping protein subunit beta OS=Drosophila melanogaster GN=cpb PE=1 SV=1	2e-10	32.2835	30.4348	sp|P34686|CAPZB_CAEEL F-actin-capping protein subunit beta OS=Caenorhabditis elegans GN=cap-2 PE=2 SV=1	7e-10	32	31.1111
Glyma0107s00220.1	AT3G08530	1e-27	sp|Q68FD5|CLH_MOUSE Clathrin heavy chain 1 OS=Mus musculus GN=Cltc PE=1 SV=3	5e-17	48.1132	5.01493	sp|P11442|CLH_RAT Clathrin heavy chain 1 OS=Rattus norvegicus GN=Cltc PE=1 SV=3	5e-17	48.1132	5.01493	sp|P49951|CLH1_BOVIN Clathrin heavy chain 1 OS=Bos taurus GN=CLTC PE=1 SV=1	5e-17	48.1132	5.01493
Glyma0109s00200.1	AT3G54850	4e-39	sp|Q8VZ40|PUB14_ARATH U-box domain-containing protein 14 OS=Arabidopsis thaliana GN=PUB14 PE=1 SV=1	4e-40	63.7795	20.0949	sp|Q5VRH9|PUB12_ORYSJ U-box domain-containing protein 12 OS=Oryza sativa subsp. japonica GN=PUB12 PE=2 SV=1	7e-34	58.6466	21.7676	sp|Q9SNC6|PUB13_ARATH U-box domain-containing protein 13 OS=Arabidopsis thaliana GN=PUB13 PE=1 SV=1	1e-30	48.9933	22.5758
Glyma0120s00200.1	AT3G52670	2e-07
Glyma0121s00200.1	AT3G07040	6e-71	sp|Q39214|RPM1_ARATH Disease resistance protein RPM1 OS=Arabidopsis thaliana GN=RPM1 PE=1 SV=1	2e-69	24.8625	87.905	sp|P59584|RP8HA_ARATH Disease resistance protein RPH8A OS=Arabidopsis thaliana GN=RPH8A PE=3 SV=1	4e-53	25.9551	86.5934	sp|Q9FJK8|RP8L4_ARATH Probable disease resistance RPP8-like protein 4 OS=Arabidopsis thaliana GN=RPP8L4 PE=2 SV=1	5e-50	25.6208	86.7841
Glyma0121s00210.1	AT5G55350	5e-23	sp|Q9SV07|ASAT1_ARATH Acyl-CoA--sterol O-acyltransferase 1 OS=Arabidopsis thaliana GN=ASAT1 PE=1 SV=1	2e-14	24.6006	72.7536	sp|Q9FJ72|WAXS1_ARATH Probable long-chain-alcohol O-fatty-acyltransferase 1 OS=Arabidopsis thaliana GN=AT1 PE=2 SV=1	1e-13	36.2205	33.7243	sp|Q9FJ72|WAXS1_ARATH Probable long-chain-alcohol O-fatty-acyltransferase 1 OS=Arabidopsis thaliana GN=AT1 PE=2 SV=1	7e-10	37.8947	27.8592
Glyma0121s00230.1	AT5G55510	6e-38
Glyma0121s00240.1	AT3G07040	2e-99	sp|Q39214|RPM1_ARATH Disease resistance protein RPM1 OS=Arabidopsis thaliana GN=RPM1 PE=1 SV=1	7e-99	29.4529	87.689	sp|P59584|RP8HA_ARATH Disease resistance protein RPH8A OS=Arabidopsis thaliana GN=RPH8A PE=3 SV=1	4e-69	28.6676	78.3516	sp|Q9FJK8|RP8L4_ARATH Probable disease resistance RPP8-like protein 4 OS=Arabidopsis thaliana GN=RPP8L4 PE=2 SV=1	7e-67	28.1879	78.5242
Glyma0128s00200.1	AT3G51690	1e-54	sp|Q7ZV90|PIF1_DANRE ATP-dependent DNA helicase PIF1 OS=Danio rerio GN=pif1 PE=2 SV=1	4e-13	27.7273	32.5509	sp|Q0R4F1|PIF1_XENLA ATP-dependent DNA helicase PIF1 OS=Xenopus laevis GN=pif1 PE=2 SV=1	2e-12	27.7512	31.1811	sp|Q1HG60|PIF1_RAT ATP-dependent DNA helicase PIF1 OS=Rattus norvegicus GN=Pif1 PE=2 SV=1	1e-11	28.5714	29.9843
Glyma0128s00210.1	AT1G63770	9e-19	sp|P04825|AMPN_ECOLI Aminopeptidase N OS=Escherichia coli (strain K12) GN=pepN PE=1 SV=2	4e-09	47.541	7.01149
Glyma0128s00220.1	AT5G61290	8e-14	sp|Q9FF12|GSXL9_ARATH Flavin-containing monooxygenase FMO GS-OX-like 9 OS=Arabidopsis thaliana GN=At5g07800 PE=2 SV=1	2e-12	58.209	13.4783	sp|Q9FLK4|GSXL8_ARATH Flavin-containing monooxygenase FMO GS-OX-like 8 OS=Arabidopsis thaliana GN=At5g61290 PE=2 SV=1	2e-12	58.4906	11.4967
Glyma0128s00230.1	AT2G22360	7e-21	sp|B8CXL0|DNAJ_HALOH Chaperone protein DnaJ OS=Halothermothrix orenii (strain H 168 / OCM 544 / DSM 9562) GN=dnaJ PE=3 SV=1	3e-11	47.541	16.2667	sp|Q8DWH2|DNAJ_STRMU Chaperone protein DnaJ OS=Streptococcus mutans GN=dnaJ PE=3 SV=1	3e-11	46.6667	15.9151	sp|Q7NDG8|DNAJ_GLOVI Chaperone protein DnaJ OS=Gloeobacter violaceus GN=dnaJ PE=3 SV=1	5e-11	47.541	15.9269
Glyma0142s00200.1	AT2G20825	6e-10	sp|Q8S8I2|ULT2_ARATH Protein ULTRAPETALA 2 OS=Arabidopsis thaliana GN=ULT2 PE=2 SV=1	1e-07	56.0976	17.9825
Glyma0142s00210.1	AT1G80410	1e-07
Glyma0142s00220.1	AT2G01450	7e-08
Glyma0142s00230.1	AT1G80410	3e-17
Glyma0142s00240.1	AT2G20825	3e-19	sp|Q8S8I2|ULT2_ARATH Protein ULTRAPETALA 2 OS=Arabidopsis thaliana GN=ULT2 PE=2 SV=1	4e-18	35.5828	62.2807	sp|Q8GZA8|ULT1_ARATH Protein ULTRAPETALA 1 OS=Arabidopsis thaliana GN=ULT1 PE=1 SV=1	3e-17	31.5789	59.9156
Glyma0146s00200.1	AT1G51740	6e-07
Glyma0146s00210.1	AT3G23880	2e-26	sp|Q9LIR8|FBK67_ARATH F-box/kelch-repeat protein At3g23880 OS=Arabidopsis thaliana GN=At3g23880 PE=2 SV=1	9e-22	28.75	82.1429	sp|Q8GXC7|FBK50_ARATH F-box/kelch-repeat protein At3g06240 OS=Arabidopsis thaliana GN=At3g06240 PE=2 SV=1	4e-16	24.2967	81.733	sp|Q9LTC3|FB179_ARATH Putative F-box protein At3g23260 OS=Arabidopsis thaliana GN=At3g23260 PE=2 SV=1	1e-12	27.9605	81.768
Glyma0146s00220.1			sp|P11369|POL2_MOUSE Retrovirus-related Pol polyprotein LINE-1 OS=Mus musculus GN=Pol PE=1 SV=2	4e-25	21.7391	29.9766	sp|P08548|LIN1_NYCCO LINE-1 reverse transcriptase homolog OS=Nycticebus coucang PE=1 SV=1	6e-24	24.2424	24.9206	sp|Q95SX7|RTBS_DROME Probable RNA-directed DNA polymerase from transposon BS OS=Drosophila melanogaster GN=RTase PE=2 SV=1	9e-24	23.3929	57.3951
Glyma0146s00230.1	AT3G23880	4e-11	sp|Q9LIR8|FBK67_ARATH F-box/kelch-repeat protein At3g23880 OS=Arabidopsis thaliana GN=At3g23880 PE=2 SV=1	4e-07	32.5	32.4176
Glyma0156s00200.1	AT5G19140	8e-15
Glyma0156s00210.1	AT5G62950	4e-15
Glyma0156s00220.1	AT5G04770	5e-15
Glyma0165s00200.1	AT5G01260	1e-32	sp|Q6ZY51|PWD_ARATH Phosphoglucan, water dikinase, chloroplastic OS=Arabidopsis thaliana GN=GWD3 PE=1 SV=1	7e-09	29.6296	9.0301	sp|P09794|AMY_STRLM Alpha-amylase OS=Streptomyces limosus GN=aml PE=3 SV=1	2e-08	30.8511	16.6078	sp|P30270|AMY_STRGR Alpha-amylase OS=Streptomyces griseus GN=amy PE=3 SV=1	2e-08	30.8511	16.6078
Glyma0165s00210.1	AT1G69870	1e-18	sp|Q8RX77|PTR21_ARATH Nitrate transporter 1.7 OS=Arabidopsis thaliana GN=NRT1.7 PE=1 SV=1	2e-18	45.3488	13.871	sp|Q9LFX9|PTR13_ARATH Nitrate transporter 1.6 OS=Arabidopsis thaliana GN=NRT1.6 PE=1 SV=2	2e-15	41.8605	14.9306	sp|Q9CAR9|PTR20_ARATH Putative peptide/nitrate transporter At1g69860 OS=Arabidopsis thaliana GN=At1g69860 PE=5 SV=1	2e-14	38.3721	15.4955
Glyma0168s00200.1	AT1G09270	1e-09	sp|Q02821|IMA1_YEAST Importin subunit alpha OS=Saccharomyces cerevisiae (strain ATCC 204508 / S288c) GN=SRP1 PE=1 SV=1	5e-08	46.5517	10.5166	sp|O22478|IMA_SOLLC Importin subunit alpha OS=Solanum lycopersicum PE=2 SV=2	1e-07	49.1228	10.6262	sp|O04294|IMA2_ARATH Importin subunit alpha-2 OS=Arabidopsis thaliana GN=KAP2 PE=1 SV=2	2e-07	44.8276	10.7345
Glyma0169s00200.1	AT3G44590	6e-20	sp|O24415|RLA2B_MAIZE 60S acidic ribosomal protein P2B OS=Zea mays GN=RPP2B PE=1 SV=1	1e-19	49.1228	100.885	sp|P41099|RLA2_PARAR 60S acidic ribosomal protein P2 OS=Parthenium argentatum PE=3 SV=1	2e-19	67.1642	58.7719	sp|Q9LXM8|RLA24_ARATH 60S acidic ribosomal protein P2-4 OS=Arabidopsis thaliana GN=RPP2D PE=1 SV=1	2e-18	49.1228	102.703
Glyma0169s00210.1	AT3G52880	0	sp|Q40977|MDAR_PEA Monodehydroascorbate reductase OS=Pisum sativum PE=1 SV=1	0	81.2933	100	sp|Q43497|MDAR_SOLLC Monodehydroascorbate reductase OS=Solanum lycopersicum GN=AFRR PE=1 SV=1	0	79.3503	99.5381	sp|Q9LFA3|MDAR3_ARATH Probable monodehydroascorbate reductase, cytoplasmic isoform 3 OS=Arabidopsis thaliana GN=At3g52880 PE=1 SV=1	0	75.406	99.3088
Glyma0175s00200.1	AT1G15910	4e-28
Glyma0183s00200.1	AT4G21970	2e-09
Glyma0196s00200.1	AT1G60600	1e-44	sp|Q0WUA3|MENA_ARATH 1,4-dihydroxy-2-naphthoate polyprenyltransferase, chloroplastic OS=Arabidopsis thaliana GN=ABC4 PE=1 SV=2	8e-44	70.0787	31.1518	sp|P73962|MENA_SYNY3 Probable 1,4-dihydroxy-2-naphthoate octaprenyltransferase OS=Synechocystis sp. (strain ATCC 27184 / PCC 6803 / N-1) GN=menA PE=3 SV=1	5e-23	56.9892	29.9674	sp|Q94C37|HDG2_ARATH Homeobox-leucine zipper protein HDG2 OS=Arabidopsis thaliana GN=HDG2 PE=2 SV=1	1e-15	81.3953	5.96394
Glyma0196s00210.1	AT4G08850	0	sp|Q8VZG8|Y4885_ARATH Probable LRR receptor-like serine/threonine-protein kinase At4g08850 OS=Arabidopsis thaliana GN=At4g08850 PE=1 SV=3	0	43.487	94.2584	sp|Q9LP24|Y1571_ARATH Probable leucine-rich repeat receptor-like protein kinase At1g35710 OS=Arabidopsis thaliana GN=At1g35710 PE=2 SV=1	0	40.8996	84.7321	sp|Q9LP24|Y1571_ARATH Probable leucine-rich repeat receptor-like protein kinase At1g35710 OS=Arabidopsis thaliana GN=At1g35710 PE=2 SV=1	3e-78	33.8006	54.375
Glyma0196s00220.1	AT4G08850	6e-24	sp|Q8VZG8|Y4885_ARATH Probable LRR receptor-like serine/threonine-protein kinase At4g08850 OS=Arabidopsis thaliana GN=At4g08850 PE=1 SV=3	7e-21	33.3333	21.3397	sp|Q8VZG8|Y4885_ARATH Probable LRR receptor-like serine/threonine-protein kinase At4g08850 OS=Arabidopsis thaliana GN=At4g08850 PE=1 SV=3	1e-08	29.4521	13.8756	sp|Q8VZG8|Y4885_ARATH Probable LRR receptor-like serine/threonine-protein kinase At4g08850 OS=Arabidopsis thaliana GN=At4g08850 PE=1 SV=3	1e-07	29.927	13.0144
Glyma01g00210.1	AT1G68890	2e-08	sp|Q15KI9|PHYLO_ARATH Protein PHYLLO, chloroplastic OS=Arabidopsis thaliana GN=PHYLLO PE=2 SV=2	4e-08	51.8519	3.14869
Glyma01g00270.1	AT1G68890	7e-25	sp|Q15KI9|PHYLO_ARATH Protein PHYLLO, chloroplastic OS=Arabidopsis thaliana GN=PHYLLO PE=2 SV=2	6e-25	72.973	4.31487	sp|Q15KI9|PHYLO_ARATH Protein PHYLLO, chloroplastic OS=Arabidopsis thaliana GN=PHYLLO PE=2 SV=2	3e-11	43.6782	3.44023	sp|Q089C0|MEND_SHEFN 2-succinyl-5-enolpyruvyl-6-hydroxy-3-cyclohexene-1- carboxylate synthase OS=Shewanella frigidimarina (strain NCIMB 400) GN=menD PE=3 SV=1	3e-13	54.0541	12.7807
Glyma01g00280.1	AT5G23120	4e-13	sp|Q5Z5A8|P2SAF_ORYSJ Photosystem II stability/assembly factor HCF136, chloroplastic OS=Oryza sativa subsp. japonica GN=HCF136 PE=3 SV=1	5e-14	83.7209	10.3365	sp|O82660|P2SAF_ARATH Photosystem II stability/assembly factor HCF136, chloroplastic OS=Arabidopsis thaliana GN=HCF136 PE=1 SV=1	2e-12	76.7442	10.67	sp|Q9AW48|P2SAF_GUITH Photosystem II stability/assembly factor HCF136, chloroplastic OS=Guillardia theta GN=hcf136 PE=3 SV=1	7e-07	55.814	10.8861
Glyma01g00290.1	AT1G68890	7e-16	sp|Q15KI9|PHYLO_ARATH Protein PHYLLO, chloroplastic OS=Arabidopsis thaliana GN=PHYLLO PE=2 SV=2	1e-14	40.9524	6.00583
Glyma01g00300.1	AT4G38170	0	sp|Q9SZL7|FRS9_ARATH Protein FAR1-RELATED SEQUENCE 9 OS=Arabidopsis thaliana GN=FRS9 PE=2 SV=2	0	62.5468	95.2294	sp|Q9SZL8|FRS5_ARATH Protein FAR1-RELATED SEQUENCE 5 OS=Arabidopsis thaliana GN=FRS5 PE=2 SV=1	1e-169	51.3661	67.6396	sp|Q9ZVC9|FRS3_ARATH Protein FAR1-RELATED SEQUENCE 3 OS=Arabidopsis thaliana GN=FRS3 PE=2 SV=2	2.33e-156	52.381	54.2891
Glyma01g00310.1	AT3G51690	2e-56	sp|Q9H611|PIF1_HUMAN ATP-dependent DNA helicase PIF1 OS=Homo sapiens GN=PIF1 PE=1 SV=2	7e-12	25	54.7582	sp|Q80SX8|PIF1_MOUSE ATP-dependent DNA helicase PIF1 OS=Mus musculus GN=Pif1 PE=1 SV=2	1e-11	25.6545	54	sp|Q0R4F1|PIF1_XENLA ATP-dependent DNA helicase PIF1 OS=Xenopus laevis GN=pif1 PE=2 SV=1	2e-11	24.8677	54.8031
Glyma01g00320.1	AT4G38180	0	sp|Q9SZL8|FRS5_ARATH Protein FAR1-RELATED SEQUENCE 5 OS=Arabidopsis thaliana GN=FRS5 PE=2 SV=1	0	72.0183	79.6954	sp|Q9ZVC9|FRS3_ARATH Protein FAR1-RELATED SEQUENCE 3 OS=Arabidopsis thaliana GN=FRS3 PE=2 SV=2	1e-160	46.8954	70.1528	sp|Q9SZL7|FRS9_ARATH Protein FAR1-RELATED SEQUENCE 9 OS=Arabidopsis thaliana GN=FRS9 PE=2 SV=2	1e-135	49.3562	84.5872
Glyma01g00330.1	AT4G35440	7e-30	sp|Q8GX93|CLCE_ARATH Chloride channel protein CLC-e OS=Arabidopsis thaliana GN=CLC-E PE=2 SV=2	1e-29	41.0112	24.7887
Glyma01g00380.1	AT5G58100	0
Glyma01g00400.1	AT5G58110	6e-63
Glyma01g00410.1	AT4G31040	1e-147	sp|A6MVV9|CEMA_RHDSA Chloroplast envelope membrane protein OS=Rhodomonas salina GN=cemA PE=3 SV=1	8e-32	30.8642	86.3309	sp|B0CG09|PCXA_ACAM1 Proton extrusion protein PcxA OS=Acaryochloris marina (strain MBIC 11017) GN=pcxA PE=3 SV=1	1e-29	31.6872	49.7925	sp|B1XN58|PCXA_SYNP2 Proton extrusion protein PcxA OS=Synechococcus sp. (strain ATCC 27264 / PCC 7002 / PR-6) GN=pcxA PE=3 SV=1	1e-28	33.6283	51.9814
Glyma01g00420.1	AT2G07170	1e-164	sp|Q9T041|MAPT_ARATH Microtubule-associated protein TORTIFOLIA1 OS=Arabidopsis thaliana GN=TOR1 PE=1 SV=2	2e-48	36.7491	31.713	sp|Q9T041|MAPT_ARATH Microtubule-associated protein TORTIFOLIA1 OS=Arabidopsis thaliana GN=TOR1 PE=1 SV=2	1e-19	25.1553	33.2176
Glyma01g00430.1	AT2G07050	0	sp|P38605|CAS1_ARATH Cycloartenol synthase OS=Arabidopsis thaliana GN=CAS1 PE=1 SV=2	0	80.504	99.3412	sp|Q1G1A4|LAS1_ARATH Lanosterol synthase OS=Arabidopsis thaliana GN=LAS1 PE=2 SV=1	0	65.3897	99.7354	sp|P0C8Y0|LUP3_ARATH Camelliol C synthase OS=Arabidopsis thaliana GN=CAMS1 PE=3 SV=1	0	59.0489	97.9194
Glyma01g00440.1	AT3G19460	1e-17	sp|Q9LT71|RTNLK_ARATH Reticulon-like protein B11 OS=Arabidopsis thaliana GN=RTNLB11 PE=2 SV=1	9e-16	39.2	62	sp|Q6NPD8|RTNLJ_ARATH Reticulon-like protein B10 OS=Arabidopsis thaliana GN=RTNLB10 PE=2 SV=1	9e-10	30.2521	58.7065
Glyma01g00450.1	AT2G07050	0	sp|P38605|CAS1_ARATH Cycloartenol synthase OS=Arabidopsis thaliana GN=CAS1 PE=1 SV=2	0	66.7107	99.7365	sp|Q1G1A4|LAS1_ARATH Lanosterol synthase OS=Arabidopsis thaliana GN=LAS1 PE=2 SV=1	0	67.0619	100	sp|P0C8Y0|LUP3_ARATH Camelliol C synthase OS=Arabidopsis thaliana GN=CAMS1 PE=3 SV=1	0	56.0052	99.3498
Glyma01g00460.1	AT4G04940	0	sp|Q8NI36|WDR36_HUMAN WD repeat-containing protein 36 OS=Homo sapiens GN=WDR36 PE=1 SV=1	1e-151	33.9149	94.9527	sp|O14053|YC47_SCHPO Uncharacterized WD repeat-containing protein C1672.07 OS=Schizosaccharomyces pombe (strain ATCC 38366 / 972) GN=SPCC1672.07 PE=2 SV=1	1e-145	34.1743	95.4545	sp|Q06078|UTP21_YEAST U3 small nucleolar RNA-associated protein 21 OS=Saccharomyces cerevisiae (strain ATCC 204508 / S288c) GN=UTP21 PE=1 SV=1	1e-112	30.1471	96.0596
Glyma01g00470.1	AT3G10572	5e-52
Glyma01g00480.1	AT5G35390	5e-61	sp|C0LGU0|RLK_ARATH Probable LRR receptor-like serine/threonine-protein kinase RLK OS=Arabidopsis thaliana GN=RLK PE=2 SV=1	5e-61	44.3709	45.4683	sp|C0LGU0|RLK_ARATH Probable LRR receptor-like serine/threonine-protein kinase RLK OS=Arabidopsis thaliana GN=RLK PE=2 SV=1	4e-45	45.6853	29.6073	sp|C0LGR9|Y4312_ARATH Probable LRR receptor-like serine/threonine-protein kinase At4g31250 OS=Arabidopsis thaliana GN=At4g31250 PE=2 SV=1	9e-59	56.3452	28.1065
Glyma01g00490.1	AT2G24370	0	sp|Q9SW11|PUB35_ARATH U-box domain-containing protein 35 OS=Arabidopsis thaliana GN=PUB35 PE=1 SV=2	5e-94	44.0449	50.7784	sp|Q9SW11|PUB35_ARATH U-box domain-containing protein 35 OS=Arabidopsis thaliana GN=PUB35 PE=1 SV=2	3e-11	25.7669	17.7246	sp|Q8S8S7|PUB34_ARATH U-box domain-containing protein 34 OS=Arabidopsis thaliana GN=PUB34 PE=2 SV=1	6e-93	45.3634	48.9388
Glyma01g00500.1	AT5G20700	4e-13
Glyma01g00510.1	AT1G19220	1e-180	sp|Q6Z2W3|ARFE_ORYSJ Auxin response factor 5 OS=Oryza sativa subsp. japonica GN=ARF5 PE=2 SV=2	0	64.3002	42.5569	sp|Q6Z2W3|ARFE_ORYSJ Auxin response factor 5 OS=Oryza sativa subsp. japonica GN=ARF5 PE=2 SV=2	1e-73	47.3118	29.9475	sp|Q6YZW0|ARFU_ORYSJ Auxin response factor 21 OS=Oryza sativa subsp. japonica GN=ARF21 PE=2 SV=2	1e-180	64.1548	43.2796
Glyma01g00520.1	AT5G35330	9e-71	sp|Q8LA53|MBD2_ARATH Methyl-CpG-binding domain-containing protein 2 OS=Arabidopsis thaliana GN=MBD2 PE=1 SV=1	9e-72	57.8475	81.6176	sp|Q9FZP6|MBD12_ARATH Putative methyl-CpG-binding domain protein 12 OS=Arabidopsis thaliana GN=MBD12 PE=3 SV=1	7e-36	52.1127	91.6129	sp|Q5XEN5|MBD1_ARATH Methyl-CpG-binding domain-containing protein 1 OS=Arabidopsis thaliana GN=MBD1 PE=2 SV=1	3e-25	39.4366	69.6078
Glyma01g00530.1	AT4G10310	1e-104	sp|Q84TI7|HKT1_ARATH Sodium transporter HKT1 OS=Arabidopsis thaliana GN=HKT1 PE=1 SV=1	1e-103	43.6975	87.1542	sp|Q6H501|HKT6_ORYSJ Probable cation transporter HKT6 OS=Oryza sativa subsp. japonica GN=HKT6 PE=2 SV=1	1e-97	42.1712	85.0943	sp|A2WNZ9|HKT8_ORYSI Cation transporter HKT8 OS=Oryza sativa subsp. indica GN=HKT8 PE=2 SV=2	3e-80	39.3064	81.5884
Glyma01g00540.1	AT2G06925	4e-59	sp|Q10E50|PLA23_ORYSJ Phospholipase A2 homolog 3 OS=Oryza sativa subsp. japonica GN=PLA2-III PE=1 SV=1	5e-39	58.5938	78.5276	sp|Q9XG81|PLA22_ORYSJ Probable phospholipase A2 homolog 2 OS=Oryza sativa subsp. japonica GN=PLA2-II PE=1 SV=1	9e-34	50.7576	86.2745	sp|Q9XG80|PLA21_ORYSJ Probable phospholipase A2 homolog 1 OS=Oryza sativa subsp. japonica GN=PLA2-I PE=2 SV=1	8e-13	50.7692	47.1014
Glyma01g00550.1	AT4G20010	9e-27	sp|Q8GXH3|OSB2_ARATH Protein OSB2, chloroplastic OS=Arabidopsis thaliana GN=OSB2 PE=1 SV=2	7e-23	53.5714	28.0323	sp|Q9FYJ2|OSB4_ARATH Protein OSB4, chloroplastic OS=Arabidopsis thaliana GN=OSB4 PE=2 SV=1	1e-20	44.4444	31.9444	sp|Q8GWJ4|OSB3_ARATH Protein OSB3, chloroplastic/mitochondrial OS=Arabidopsis thaliana GN=OSB3 PE=2 SV=1	2e-18	38.9831	37.7273
Glyma01g00560.1	AT4G29680	0	sp|O14638|ENPP3_HUMAN Ectonucleotide pyrophosphatase/phosphodiesterase family member 3 OS=Homo sapiens GN=ENPP3 PE=1 SV=2	1e-73	39.1304	43.2	sp|Q5R5M5|ENPP3_PONAB Ectonucleotide pyrophosphatase/phosphodiesterase family member 3 OS=Pongo abelii GN=ENPP3 PE=2 SV=1	4e-72	38.6189	43.299	sp|P06802|ENPP1_MOUSE Ectonucleotide pyrophosphatase/phosphodiesterase family member 1 OS=Mus musculus GN=Enpp1 PE=1 SV=4	1e-70	39.7436	42.2737
Glyma01g00570.1	AT4G29670	9e-68	sp|Q5TKD8|TRL2_ORYSJ Thioredoxin-like 2, chloroplastic OS=Oryza sativa subsp. japonica GN=Os05g0200100 PE=2 SV=1	1e-69	78.2051	71.7593	sp|Q8LEK4|TRL21_ARATH Thioredoxin-like 2-1, chloroplastic OS=Arabidopsis thaliana GN=At4g26160 PE=2 SV=2	2e-58	74.6377	61.991	sp|Q8LCT3|TRL22_ARATH Thioredoxin-like 2-2, chloroplastic OS=Arabidopsis thaliana GN=At4g29670 PE=2 SV=2	2e-57	79.3651	53.3898
Glyma01g00580.1	AT1G55190	8e-29	sp|Q9C889|PR1F2_ARATH PRA1 family protein F2 OS=Arabidopsis thaliana GN=PRA1F2 PE=1 SV=1	5e-29	34.6369	94.709	sp|Q9LIC6|PR1F3_ARATH PRA1 family protein F3 OS=Arabidopsis thaliana GN=PRA1F3 PE=1 SV=1	1e-25	32.9609	95.2128	sp|Q9LIC7|PR1F4_ARATH PRA1 family protein F4 OS=Arabidopsis thaliana GN=PRA1F4 PE=2 SV=1	2e-24	34.1772	84.0426
Glyma01g00590.1	AT4G29590	1e-104
Glyma01g00600.1	AT5G56840	1e-38	sp|Q2V9B0|MY1R1_SOLTU Transcription factor MYB1R1 OS=Solanum tuberosum PE=2 SV=1	5e-22	68	25.2525	sp|Q869R9|MYBJ_DICDI Myb-like protein J OS=Dictyostelium discoideum GN=mybJ PE=3 SV=1	2e-10	51.7857	7.62943	sp|Q54HX6|MYBI_DICDI Myb-like protein I OS=Dictyostelium discoideum GN=mybI PE=3 SV=1	9e-09	50	5.73183
Glyma01g00610.1	AT4G18400	2e-22
Glyma01g00620.1	AT4G29540	1e-87	sp|B5YHC0|LPXA_THEYD Acyl-[acyl-carrier-protein]--UDP-N-acetylglucosamine O-acyltransferase OS=Thermodesulfovibrio yellowstonii (strain ATCC 51303 / DSM 11347 / YP87) GN=lpxA PE=3 SV=1	1e-40	37.6471	98.4496	sp|B2ULY0|LPXA_AKKM8 Acyl-[acyl-carrier-protein]--UDP-N-acetylglucosamine O-acyltransferase OS=Akkermansia muciniphila (strain ATCC BAA-835) GN=lpxA PE=3 SV=1	6e-30	34.252	98.0695	sp|B3E4H5|LPXA_GEOLS Acyl-[acyl-carrier-protein]--UDP-N-acetylglucosamine O-acyltransferase OS=Geobacter lovleyi (strain ATCC BAA-1151 / DSM 17278 / SZ) GN=lpxA PE=3 SV=1	8e-30	33.5907	97.7011
Glyma01g00630.1	AT5G56780	1e-29
Glyma01g00640.1	AT2G15690	1e-117	sp|Q9ZQE5|PP153_ARATH Pentatricopeptide repeat-containing protein At2g15690 OS=Arabidopsis thaliana GN=PCMP-H66 PE=2 SV=2	1e-118	52.1964	66.6667	sp|Q9SUU7|PP346_ARATH Pentatricopeptide repeat-containing protein At4g32450, mitochondrial OS=Arabidopsis thaliana GN=PCMP-H63 PE=2 SV=1	2e-79	41.3882	69.46	sp|Q9SUH6|PP341_ARATH Pentatricopeptide repeat-containing protein At4g30700 OS=Arabidopsis thaliana GN=DYW9 PE=2 SV=1	1e-76	42.2343	43.1818
Glyma01g00650.1	AT4G26180	7e-78	sp|Q54MZ4|MCFB_DICDI Mitochondrial substrate carrier family protein B OS=Dictyostelium discoideum GN=mcfB PE=3 SV=1	1e-27	27.2727	58.0645	sp|Q54DU1|MCFP_DICDI Mitochondrial substrate carrier family protein P OS=Dictyostelium discoideum GN=mcfP PE=3 SV=1	2e-27	29.9652	85.5219	sp|Q01888|GDC_BOVIN Graves disease carrier protein OS=Bos taurus GN=SLC25A16 PE=2 SV=1	5e-27	29.9663	77.2727
Glyma01g00660.1	AT5G56750	1e-125	sp|O23969|SF21_HELAN Pollen-specific protein SF21 OS=Helianthus annuus GN=SF21 PE=2 SV=1	1e-108	65.5172	77.5568	sp|Q7ZWV3|NDR1B_XENLA Protein NDRG1-B OS=Xenopus laevis GN=ndrg1-b PE=2 SV=1	7e-24	31.7647	62.3737	sp|Q3ZBA8|NDRG2_BOVIN Protein NDRG2 OS=Bos taurus GN=NDRG2 PE=2 SV=1	2e-23	28.1746	69.4678
Glyma01g00670.1	AT5G11780	2e-29
Glyma01g00680.1	AT4G29520	5e-98
Glyma01g00690.1	AT4G29510	1e-169	sp|Q0J2C6|ANM1_ORYSJ Probable protein arginine N-methyltransferase 1 OS=Oryza sativa subsp. japonica GN=PRMT1 PE=2 SV=1	1e-176	87.4233	84.2377	sp|A2Z0C0|ANM1_ORYSI Probable protein arginine N-methyltransferase 1 OS=Oryza sativa subsp. indica GN=PRMT1 PE=2 SV=1	1e-176	87.4233	84.2377	sp|Q9SU94|ANM11_ARATH Protein arginine N-methyltransferase 1.1 OS=Arabidopsis thaliana GN=PRMT11 PE=1 SV=1	1e-175	78.4946	90.7692
Glyma01g00700.1	AT4G26200	0	sp|Q9STR4|1A17_ARATH 1-aminocyclopropane-1-carboxylate synthase 7 OS=Arabidopsis thaliana GN=ACS7 PE=1 SV=1	0	75.2887	96.4206	sp|Q9T065|1A18_ARATH 1-aminocyclopropane-1-carboxylate synthase 8 OS=Arabidopsis thaliana GN=ACS8 PE=1 SV=1	1e-148	58.6047	90.8316	sp|Q00257|1A12_CUCMA 1-aminocyclopropane-1-carboxylate synthase CMA101 OS=Cucurbita maxima GN=ACS2 PE=2 SV=1	1e-147	56.9794	90.5263
Glyma01g00710.1	AT4G29460	3e-37	sp|Q9XG80|PLA21_ORYSJ Probable phospholipase A2 homolog 1 OS=Oryza sativa subsp. japonica GN=PLA2-I PE=2 SV=1	1e-33	65	72.4638	sp|Q10E50|PLA23_ORYSJ Phospholipase A2 homolog 3 OS=Oryza sativa subsp. japonica GN=PLA2-III PE=1 SV=1	1e-13	49.3671	47.2393	sp|Q9XG81|PLA22_ORYSJ Probable phospholipase A2 homolog 2 OS=Oryza sativa subsp. japonica GN=PLA2-II PE=1 SV=1	2e-12	42.268	61.4379
Glyma01g00720.1	AT2G19710	1e-58	sp|P53990|IST1_HUMAN IST1 homolog OS=Homo sapiens GN=KIAA0174 PE=1 SV=1	1e-22	39.3939	35.989	sp|Q568Z6|IST1_RAT IST1 homolog OS=Rattus norvegicus GN=Ist1 PE=2 SV=1	1e-22	39.3939	35.7923	sp|Q9CX00|IST1_MOUSE IST1 homolog OS=Mus musculus GN=Ist1 PE=2 SV=1	1e-22	39.3939	36.1878
Glyma01g00730.1	AT4G26220	1e-76	sp|Q9C5D7|CAMT3_ARATH Probable caffeoyl-CoA O-methyltransferase At4g26220 OS=Arabidopsis thaliana GN=At4g26220 PE=2 SV=1	2e-77	60.9865	96.1207	sp|O65162|CAMT_MESCR Caffeoyl-CoA O-methyltransferase OS=Mesembryanthemum crystallinum PE=2 SV=1	1e-73	59.1111	88.189	sp|O65862|CAMT1_POPTR Caffeoyl-CoA O-methyltransferase 1 OS=Populus trichocarpa GN=CCOAOMT1 PE=2 SV=1	2e-72	57.1429	90.2834
Glyma01g00740.1	AT5G56710	1e-41	sp|P46290|RL31_NICGU 60S ribosomal protein L31 OS=Nicotiana glutinosa GN=RPL31 PE=2 SV=1	5e-44	74.1667	100	sp|Q9MAV7|RL31_PANGI 60S ribosomal protein L31 OS=Panax ginseng GN=RPL31 PE=2 SV=1	2e-43	72.5	99.1736	sp|Q9M573|RL31_PERFR 60S ribosomal protein L31 OS=Perilla frutescens GN=RPL31 PE=2 SV=1	3e-43	74.1379	95.8678
Glyma01g00750.1	AT3G14330	1e-143	sp|Q9LUL5|PP229_ARATH Pentatricopeptide repeat-containing protein At3g14330 OS=Arabidopsis thaliana GN=PCMP-H57 PE=2 SV=2	2.33e-156	49.1228	67.8873	sp|Q9STF3|PP265_ARATH Pentatricopeptide repeat-containing protein At3g46790, chloroplastic OS=Arabidopsis thaliana GN=CRR2 PE=2 SV=1	2e-76	33.2168	73.0594	sp|Q9SN39|PP320_ARATH Pentatricopeptide repeat-containing protein At4g18750, chloroplastic OS=Arabidopsis thaliana GN=PCMP-H45 PE=2 SV=1	2e-70	33.2083	51.3203
Glyma01g00760.1	AT2G19830	3e-57	sp|Q9SZE4|VP322_ARATH Vacuolar protein sorting-associated protein 32 homolog 2 OS=Arabidopsis thaliana GN=VPS32.2 PE=2 SV=1	7e-63	59.3607	99.5434	sp|O82197|VP321_ARATH Vacuolar protein sorting-associated protein 32 homolog 1 OS=Arabidopsis thaliana GN=VPS32.1 PE=2 SV=1	1e-60	59.6413	102.347	sp|Q86H98|CHMP4_DICDI Charged multivesicular body protein 4 OS=Dictyostelium discoideum GN=chmp4 PE=3 SV=1	3e-13	28.9655	67.4419
Glyma01g00770.1	AT3G61640	1e-08	sp|Q9M373|AGP20_ARATH Arabinogalactan peptide 20 OS=Arabidopsis thaliana GN=AGP20 PE=3 SV=1	2e-07	49.1803	82.4324
Glyma01g00780.1	AT4G29170	5e-83	sp|Q8GYD2|MND1_ARATH Meiotic nuclear division protein 1 homolog OS=Arabidopsis thaliana GN=MND1 PE=1 SV=1	3e-85	69.3023	93.4783	sp|Q8K396|MND1_MOUSE Meiotic nuclear division protein 1 homolog OS=Mus musculus GN=Mnd1 PE=1 SV=1	3e-34	37.0192	100.976	sp|Q9BWT6|MND1_HUMAN Meiotic nuclear division protein 1 homolog OS=Homo sapiens GN=MND1 PE=1 SV=1	6e-34	37.0192	100.976
Glyma01g00790.1	AT4G29180	0	sp|C0LGR6|Y4291_ARATH Probable LRR receptor-like serine/threonine-protein kinase At4g29180 OS=Arabidopsis thaliana GN=At4g29180 PE=2 SV=2	0	47.5543	78.3133	sp|O65924|Y2921_ARATH Putative leucine-rich repeat receptor-like protein kinase At2g19210 OS=Arabidopsis thaliana GN=At2g19210 PE=2 SV=1	1e-165	43.75	80.2497	sp|O64556|Y2923_ARATH Putative leucine-rich repeat receptor-like serine/threonine-protein kinase At2g19230 OS=Arabidopsis thaliana GN=At2g19230 PE=2 SV=3	1e-158	42.9958	80.6157
Glyma01g00800.1	AT2G19830	3e-13	sp|O82197|VP321_ARATH Vacuolar protein sorting-associated protein 32 homolog 1 OS=Arabidopsis thaliana GN=VPS32.1 PE=2 SV=1	1e-12	39.8374	33.8028
Glyma01g00810.1	AT5G65790	5e-42	sp|Q9M2Y9|RAX3_ARATH Transcription factor RAX3 OS=Arabidopsis thaliana GN=RAX3 PE=2 SV=1	2e-40	77.4194	30	sp|Q9SJL7|RAX2_ARATH Transcription factor RAX2 OS=Arabidopsis thaliana GN=RAX2 PE=1 SV=1	1e-39	73	33.557	sp|Q9FG68|RAX1_ARATH Transcription factor RAX1 OS=Arabidopsis thaliana GN=RAX1 PE=2 SV=1	8e-37	69.8925	28.2675
Glyma01g00820.1	AT2G19810	1e-109	sp|O82199|C3H20_ARATH Zinc finger CCCH domain-containing protein 20 OS=Arabidopsis thaliana GN=At2g19810 PE=2 SV=1	1e-105	55.2279	97.2145	sp|Q9M0G2|C3H49_ARATH Zinc finger CCCH domain-containing protein 49 OS=Arabidopsis thaliana GN=At4g29190 PE=2 SV=1	3e-99	52.9891	98.0337	sp|Q9FU27|C3H2_ORYSJ Zinc finger CCCH domain-containing protein 2 OS=Oryza sativa subsp. japonica GN=Os01g0192000 PE=2 SV=1	6e-78	44.8878	90.6736
Glyma01g00830.1	AT1G64255	3e-59
Glyma01g00840.1	AT2G19800	1e-127	sp|O82200|MIOX2_ARATH Inositol oxygenase 2 OS=Arabidopsis thaliana GN=MIOX2 PE=2 SV=2	1e-124	70.0337	93.3754	sp|Q8H1S0|MIOX4_ARATH Inositol oxygenase 4 OS=Arabidopsis thaliana GN=MIOX4 PE=2 SV=1	1e-119	64.6688	98.1073	sp|Q5Z8T3|MIOX_ORYSJ Probable inositol oxygenase OS=Oryza sativa subsp. japonica GN=Os06g0561000 PE=2 SV=1	1e-117	63.6364	100.974
Glyma01g00850.1	AT4G29210	0	sp|P07314|GGT1_RAT Gamma-glutamyltranspeptidase 1 OS=Rattus norvegicus GN=Ggt1 PE=1 SV=4	1e-87	35.9712	96.4789	sp|P20735|GGT1_PIG Gamma-glutamyltranspeptidase 1 OS=Sus scrofa GN=GGT1 PE=2 SV=1	5e-87	36.0215	96.831	sp|Q60928|GGT1_MOUSE Gamma-glutamyltranspeptidase 1 OS=Mus musculus GN=Ggt1 PE=1 SV=1	1e-86	35.4317	96.4789
Glyma01g00860.1	AT2G19790	4e-75	sp|O82201|AP4S_ARATH AP-4 complex subunit sigma OS=Arabidopsis thaliana GN=At2g19790 PE=2 SV=1	1e-76	94.3662	99.3007	sp|Q9Y587|AP4S1_HUMAN AP-4 complex subunit sigma-1 OS=Homo sapiens GN=AP4S1 PE=2 SV=1	1e-46	56.0284	97.9167	sp|Q3ZBB6|AP4S1_BOVIN AP-4 complex subunit sigma-1 OS=Bos taurus GN=AP4S1 PE=2 SV=1	2e-46	56.0284	97.9167
Glyma01g00870.1	AT4G26270	0	sp|Q94AA4|K6PF3_ARATH 6-phosphofructokinase 3 OS=Arabidopsis thaliana GN=PFK3 PE=1 SV=1	0	79.5918	99.3865	sp|Q9C5J7|K6PF7_ARATH 6-phosphofructokinase 7 OS=Arabidopsis thaliana GN=PFK7 PE=1 SV=1	0	78.4836	100.619	sp|Q9M0F9|K6PF1_ARATH 6-phosphofructokinase 1 OS=Arabidopsis thaliana GN=PFK1 PE=1 SV=1	0	80.2198	95.9831
Glyma01g00880.1	AT4G29230	1e-139	sp|Q6NQK2|NAC8_ARATH NAC domain-containing protein 8 OS=Arabidopsis thaliana GN=NAC008 PE=2 SV=1	4e-59	59.2593	41.4254	sp|Q39013|NAC2_ARATH NAC domain-containing protein 2 OS=Arabidopsis thaliana GN=NAC002 PE=2 SV=2	3e-12	34.0136	50.519	sp|O81913|NAC4_ARATH NAC domain-containing protein 4 OS=Arabidopsis thaliana GN=NAC004 PE=2 SV=2	6e-12	34.8993	39.2758
Glyma01g00890.1	AT4G29240	1e-122	sp|Q9LHF1|LRX4_ARATH Leucine-rich repeat extensin-like protein 4 OS=Arabidopsis thaliana GN=LRX4 PE=1 SV=1	2e-78	46.8657	66.5992	sp|Q9T0K5|LRX3_ARATH Leucine-rich repeat extensin-like protein 3 OS=Arabidopsis thaliana GN=LRX3 PE=1 SV=1	2e-77	46.5672	43.2895	sp|Q9LUI1|LRX6_ARATH Leucine-rich repeat extensin-like protein 6 OS=Arabidopsis thaliana GN=LRX6 PE=2 SV=1	4e-77	46.5465	70.6383
Glyma01g00900.1	AT4G29260	2e-29	sp|P27061|PPA1_SOLLC Acid phosphatase 1 OS=Solanum lycopersicum GN=APS1 PE=2 SV=1	7e-28	43.0464	59.2157	sp|P15490|VSPA_SOYBN Stem 28 kDa glycoprotein OS=Glycine max GN=VSPA PE=2 SV=1	3e-17	36.8421	59.0551	sp|P10742|S25K_SOYBN Stem 31 kDa glycoprotein (Fragment) OS=Glycine max GN=VSP25 PE=2 SV=2	2e-16	36.4865	50.1718
Glyma01g00910.1	AT4G29310	1e-140
Glyma01g00920.1	AT4G29340	2e-53	sp|Q9LEI8|PROF6_HEVBR Profilin-6 OS=Hevea brasiliensis PE=1 SV=1	2e-55	77.4436	101.527	sp|O49894|PROF_MERAN Profilin OS=Mercurialis annua PE=1 SV=1	2e-55	72.9323	100	sp|Q41344|PROF1_SOLLC Profilin-1 OS=Solanum lycopersicum GN=PRO1 PE=2 SV=1	4e-55	74.2424	99.2481
Glyma01g00930.1	AT5G56550	1e-20
Glyma01g00940.1	AT4G26300	0	sp|P37880|SYRC_CRIGR Arginyl-tRNA synthetase, cytoplasmic OS=Cricetulus griseus GN=RARS PE=2 SV=1	1e-148	47.2727	89.1074	sp|Q8KPU9|SYR_SYNE7 Arginyl-tRNA synthetase OS=Synechococcus elongatus (strain PCC 7942) GN=argS PE=3 SV=2	1e-147	49.6429	94.0068	sp|Q9D0I9|SYRC_MOUSE Arginyl-tRNA synthetase, cytoplasmic OS=Mus musculus GN=Rars PE=2 SV=2	1e-147	46.7769	89.2424
Glyma01g00950.1
Glyma01g00960.1	AT4G26300	0	sp|P37880|SYRC_CRIGR Arginyl-tRNA synthetase, cytoplasmic OS=Cricetulus griseus GN=RARS PE=2 SV=1	1e-145	45.2145	88.8048	sp|A7YW98|SYRC_BOVIN Arginyl-tRNA synthetase, cytoplasmic OS=Bos taurus GN=RARS PE=2 SV=1	1e-143	46.4594	85.4545	sp|Q9D0I9|SYRC_MOUSE Arginyl-tRNA synthetase, cytoplasmic OS=Mus musculus GN=Rars PE=2 SV=2	1e-143	44.5545	88.9394
Glyma01g00970.1	AT5G45140	1e-102	sp|P59470|RPC2_MOUSE DNA-directed RNA polymerase III subunit RPC2 OS=Mus musculus GN=Polr3b PE=2 SV=2	8e-79	50.7092	24.6249	sp|Q9NW08|RPC2_HUMAN DNA-directed RNA polymerase III subunit RPC2 OS=Homo sapiens GN=POLR3B PE=1 SV=2	2e-78	50.3546	24.6249	sp|Q10233|RPC2_SCHPO DNA-directed RNA polymerase III subunit RPC2 OS=Schizosaccharomyces pombe (strain ATCC 38366 / 972) GN=rpc2 PE=2 SV=1	4e-78	52.2807	23.9485
Glyma01g00980.1	AT5G45140	0	sp|P59470|RPC2_MOUSE DNA-directed RNA polymerase III subunit RPC2 OS=Mus musculus GN=Polr3b PE=2 SV=2	0	61.2022	64.2542	sp|Q9NW08|RPC2_HUMAN DNA-directed RNA polymerase III subunit RPC2 OS=Homo sapiens GN=POLR3B PE=1 SV=2	0	60.929	64.2542	sp|Q10233|RPC2_SCHPO DNA-directed RNA polymerase III subunit RPC2 OS=Schizosaccharomyces pombe (strain ATCC 38366 / 972) GN=rpc2 PE=2 SV=1	0	59.4886	63.4335
Glyma01g00990.1	AT4G29380	0	sp|Q99570|PI3R4_HUMAN Phosphoinositide 3-kinase regulatory subunit 4 OS=Homo sapiens GN=PIK3R4 PE=1 SV=3	1e-120	35.3222	59.5729	sp|Q99570|PI3R4_HUMAN Phosphoinositide 3-kinase regulatory subunit 4 OS=Homo sapiens GN=PIK3R4 PE=1 SV=3	5e-35	31.4286	27.6878	sp|Q8VD65|PI3R4_MOUSE Phosphoinositide 3-kinase regulatory subunit 4 OS=Mus musculus GN=Pik3r4 PE=1 SV=3	1e-117	35.0478	59.5729
Glyma01g01000.1	AT5G19740	0	sp|Q9M1S8|GCP2_ARATH Probable glutamate carboxypeptidase 2 OS=Arabidopsis thaliana GN=AMP1 PE=1 SV=3	1e-142	42.0975	95.3191	sp|Q9Y3Q0|NALD2_HUMAN N-acetylated-alpha-linked acidic dipeptidase 2 OS=Homo sapiens GN=NAALAD2 PE=1 SV=1	1e-115	34.573	92.1622	sp|Q04609|FOLH1_HUMAN Glutamate carboxypeptidase 2 OS=Homo sapiens GN=FOLH1 PE=1 SV=1	1e-115	35.2518	87.8667
Glyma01g01010.1	AT5G19730	1e-169	sp|Q8VYZ3|PME53_ARATH Probable pectinesterase 53 OS=Arabidopsis thaliana GN=PME53 PE=2 SV=1	1e-169	76.9444	93.9948	sp|Q8LPF3|PME68_ARATH Probable pectinesterase 68 OS=Arabidopsis thaliana GN=PME68 PE=2 SV=1	8e-83	43.7666	103.867	sp|O23038|PME8_ARATH Probable pectinesterase 8 OS=Arabidopsis thaliana GN=PME8 PE=2 SV=2	1e-82	48.6928	75.827
Glyma01g01020.1	AT3G51100	3e-42
Glyma01g01030.1	AT3G16490	2e-61
Glyma01g01040.1	AT4G29140	3e-61
Glyma01g01050.1	AT4G29140	1e-118	sp|Q3V050|S47A2_MOUSE Multidrug and toxin extrusion protein 2 OS=Mus musculus GN=Slc47a2 PE=1 SV=1	5e-33	29.0909	57.0681	sp|Q86VL8|S47A2_HUMAN Multidrug and toxin extrusion protein 2 OS=Homo sapiens GN=SLC47A2 PE=1 SV=1	3e-31	29.0323	50	sp|Q8K0H1|S47A1_MOUSE Multidrug and toxin extrusion protein 1 OS=Mus musculus GN=Slc47a1 PE=1 SV=2	4e-31	28.2609	56.0847
Glyma01g01060.1	AT4G29130	0	sp|Q42525|HXK1_ARATH Hexokinase-1 OS=Arabidopsis thaliana GN=HXK1 PE=1 SV=2	0	75.5319	94.3548	sp|P93834|HXK2_ARATH Hexokinase-2 OS=Arabidopsis thaliana GN=HXK2 PE=1 SV=1	0	73.7844	93.8247	sp|Q9SEK3|HXK1_SPIOL Hexokinase-1 OS=Spinacia oleracea GN=HXK1 PE=2 SV=1	0	74.2616	94.7791
Glyma01g01070.1	AT4G29130	0	sp|Q42525|HXK1_ARATH Hexokinase-1 OS=Arabidopsis thaliana GN=HXK1 PE=1 SV=2	0	73.1343	94.5565	sp|P93834|HXK2_ARATH Hexokinase-2 OS=Arabidopsis thaliana GN=HXK2 PE=1 SV=1	0	71.855	93.4263	sp|Q9SEK3|HXK1_SPIOL Hexokinase-1 OS=Spinacia oleracea GN=HXK1 PE=2 SV=1	0	70.8861	95.1807
Glyma01g01080.1	AT5G25930	0	sp|Q9SGP2|HSL1_ARATH Receptor-like protein kinase HSL1 OS=Arabidopsis thaliana GN=HSL1 PE=2 SV=1	1e-173	37.4625	97.992	sp|C0LGX3|HSL2_ARATH LRR receptor-like serine/threonine-protein kinase HSL2 OS=Arabidopsis thaliana GN=HSL2 PE=2 SV=1	1e-159	36.8205	94.2598	sp|P47735|RLK5_ARATH Receptor-like protein kinase 5 OS=Arabidopsis thaliana GN=RLK5 PE=1 SV=1	1e-149	35.6031	98.0981
Glyma01g01090.1	AT5G25930	0	sp|Q9SGP2|HSL1_ARATH Receptor-like protein kinase HSL1 OS=Arabidopsis thaliana GN=HSL1 PE=2 SV=1	1e-157	36.131	95.1807	sp|C0LGX3|HSL2_ARATH LRR receptor-like serine/threonine-protein kinase HSL2 OS=Arabidopsis thaliana GN=HSL2 PE=2 SV=1	1e-152	37.1398	91.0373	sp|P47735|RLK5_ARATH Receptor-like protein kinase 5 OS=Arabidopsis thaliana GN=RLK5 PE=1 SV=1	1e-138	35.1637	90.4905
Glyma01g01100.1
Glyma01g01110.1	AT2G37410	6e-68	sp|Q9SP35|TIM17_ARATH Mitochondrial import inner membrane translocase subunit Tim17 OS=Arabidopsis thaliana GN=TIM17 PE=2 SV=2	2e-66	56.3786	82.3045	sp|Q99595|TI17A_HUMAN Mitochondrial import inner membrane translocase subunit Tim17-A OS=Homo sapiens GN=TIMM17A PE=1 SV=1	3e-34	51.2821	90.0585	sp|Q9Z0V8|TI17A_MOUSE Mitochondrial import inner membrane translocase subunit Tim17-A OS=Mus musculus GN=Timm17a PE=2 SV=1	9e-34	54.2857	80.7018
Glyma01g01120.1	AT1G69770	0	sp|Q94F88|CMT3_ARATH DNA (cytosine-5)-methyltransferase CMT3 OS=Arabidopsis thaliana GN=CMT3 PE=1 SV=2	0	56.7531	87.0083	sp|Q9AXT8|CMT1_MAIZE DNA (cytosine-5)-methyltransferase 1 OS=Zea mays GN=MET2A PE=1 SV=1	0	53.9919	80.1535	sp|Q8LPU5|CMT3_MAIZE DNA (cytosine-5)-methyltransferase 3 OS=Zea mays GN=DMT105 PE=2 SV=1	0	54.1161	79.8907
Glyma01g01130.1	AT2G19880	0
Glyma01g01140.1	AT1G60660	2e-34	sp|O04354|CYB5_BOROF Cytochrome b5 OS=Borago officinalis PE=2 SV=1	4e-14	43.4211	56.8182	sp|P49098|CYB5_TOBAC Cytochrome b5 OS=Nicotiana tabacum PE=2 SV=1	5e-14	41.5584	55.8824	sp|P39865|NIA1_PHAVU Nitrate reductase [NADH] 1 OS=Phaseolus vulgaris GN=NIA1 PE=3 SV=1	6e-14	45.977	9.76163
Glyma01g01150.1	AT4G15450	1e-103
Glyma01g01160.1	AT3G28345	0	sp|Q9LHK4|AB8B_ARATH Putative ABC transporter B family member 8 OS=Arabidopsis thaliana GN=ABCB8 PE=5 SV=1	0	59.4239	94.1982	sp|Q6YUU5|MDR_ORYSJ Putative multidrug resistance protein OS=Oryza sativa subsp. japonica GN=Os02g0190300 PE=3 SV=1	0	51.1203	93.6546	sp|Q9LHD1|AB15B_ARATH ABC transporter B family member 15 OS=Arabidopsis thaliana GN=ABCB15 PE=1 SV=1	0	49.0488	94.0323
Glyma01g01170.1	AT1G35190	1e-141	sp|Q54RA4|Y3291_DICDI Probable iron/ascorbate oxidoreductase DDB_G0283291 OS=Dictyostelium discoideum GN=DDB_G0283291 PE=3 SV=1	2e-35	33.0986	71.3499	sp|A6BM06|ACCO1_DICMU 1-aminocyclopropane-1-carboxylate oxidase OS=Dictyostelium mucoroides GN=aco PE=3 SV=1	1e-31	30.9375	76.9022	sp|Q76NT9|ACCO1_DICDI 1-aminocyclopropane-1-carboxylate oxidase OS=Dictyostelium discoideum GN=aco PE=2 SV=1	1e-31	30.9375	76.9022
Glyma01g01180.1	AT1G79750	0	sp|P51615|MAOX_VITVI NADP-dependent malic enzyme OS=Vitis vinifera PE=2 SV=1	0	82.2335	100	sp|P34105|MAOX_POPTR NADP-dependent malic enzyme OS=Populus trichocarpa PE=2 SV=3	0	82.2335	100	sp|P36444|MAOC_FLAPR NADP-dependent malic enzyme, chloroplastic OS=Flaveria pringlei GN=MODA PE=2 SV=1	0	78.534	88.5626
Glyma01g01190.1	AT1G77180	0	sp|Q1JQE0|SNW1_BOVIN SNW domain-containing protein 1 OS=Bos taurus GN=SNW1 PE=2 SV=1	1e-112	44.5896	99.4403	sp|Q5R7R9|SNW1_PONAB SNW domain-containing protein 1 OS=Pongo abelii GN=SNW1 PE=2 SV=1	1e-112	44.403	99.4403	sp|Q13573|SNW1_HUMAN SNW domain-containing protein 1 OS=Homo sapiens GN=SNW1 PE=1 SV=1	1e-112	44.403	99.4403
Glyma01g01200.1	AT1G77180	1e-25
Glyma01g01210.1	AT2G19930	0	sp|O82188|RDR5_ARATH Probable RNA-dependent RNA polymerase 5 OS=Arabidopsis thaliana GN=RDR5 PE=2 SV=2	0	46.4773	88.741	sp|O82190|RDR3_ARATH Probable RNA-dependent RNA polymerase 3 OS=Arabidopsis thaliana GN=RDR3 PE=2 SV=2	0	44.5961	87.6008	sp|O82189|RDR4_ARATH Probable RNA-dependent RNA polymerase 4 OS=Arabidopsis thaliana GN=RDR4 PE=2 SV=2	0	45.1146	88.781
Glyma01g01220.1	AT3G18760	5e-40
Glyma01g01230.1	AT2G19950	1e-175	sp|Q8S8N9|GOGC1_ARATH Golgin candidate 1 OS=Arabidopsis thaliana GN=GC1 PE=2 SV=2	1e-177	52.3677	94.6252	sp|Q5JLY8|GOGA5_ORYSJ Golgin-84 OS=Oryza sativa subsp. japonica GN=Os01g0744400 PE=2 SV=1	1e-158	48.4973	95.9097	sp|Q9QYE6|GOGA5_MOUSE Golgin subfamily A member 5 OS=Mus musculus GN=Golga5 PE=1 SV=2	4e-07	27.907	26.6118
Glyma01g01240.1	AT4G29110	4e-22
Glyma01g01260.1	AT2G25770	3e-37	sp|P59082|LFS_ALLCE Lachrymatory-factor synthase OS=Allium cepa GN=LFS PE=1 SV=1	2e-16	33.0709	73.9645
Glyma01g01270.1	AT5G19690	0	sp|Q3TDQ1|STT3B_MOUSE Dolichyl-diphosphooligosaccharide--protein glycosyltransferase subunit STT3B OS=Mus musculus GN=Stt3b PE=1 SV=2	1e-177	44.5799	88.6999	sp|Q8TCJ2|STT3B_HUMAN Dolichyl-diphosphooligosaccharide--protein glycosyltransferase subunit STT3B OS=Homo sapiens GN=STT3B PE=1 SV=1	1e-176	44.3843	88.3777	sp|P46975|STT3_CAEEL Oligosaccharyl transferase subunit STT3 homolog OS=Caenorhabditis elegans GN=T12A2.2 PE=1 SV=1	1e-170	43.5074	97.6222
Glyma01g01280.1	AT2G25800	0
Glyma01g01290.1	AT1G32100	3e-42	sp|P52581|IFRH_LUPAL Isoflavone reductase homolog OS=Lupinus albus PE=2 SV=1	4e-35	39.8496	58.0128
Glyma01g01300.1	AT5G45580	2e-61	sp|Q9SAK5|APL_ARATH Myb family transcription factor APL OS=Arabidopsis thaliana GN=APL PE=2 SV=2	1e-41	54.902	42.4581	sp|Q700D9|MYBF_ARATH Putative Myb family transcription factor At1g14600 OS=Arabidopsis thaliana GN=At1g14600 PE=2 SV=2	1e-14	63.7931	22.7451	sp|Q93WJ9|KAN1_ARATH Transcription repressor KAN1 OS=Arabidopsis thaliana GN=KAN1 PE=2 SV=1	1e-14	61.6667	14.8883
Glyma01g01310.1
Glyma01g01320.1
Glyma01g01330.1	AT5G45590	4e-16
Glyma01g01340.1	AT1G32080	1e-171
Glyma01g01350.1	AT4G19010	1e-179	sp|Q84P24|4CLL6_ARATH 4-coumarate--CoA ligase-like 6 OS=Arabidopsis thaliana GN=4CLL6 PE=2 SV=2	0	57.041	97.1731	sp|Q6YYZ2|4CLL3_ORYSJ 4-coumarate--CoA ligase-like 3 OS=Oryza sativa subsp. japonica GN=4CLL3 PE=2 SV=1	1e-151	52.5573	92.3858	sp|Q336M7|4CLL2_ORYSJ 4-coumarate--CoA ligase-like 2 OS=Oryza sativa subsp. japonica GN=4CLL2 PE=2 SV=3	1e-133	53.2787	81.6467
Glyma01g01360.1	AT1G32090	0	sp|Q03516|RSN1_YEAST Uncharacterized protein RSN1 OS=Saccharomyces cerevisiae (strain ATCC 204508 / S288c) GN=RSN1 PE=1 SV=1	6e-28	23.9382	50.2623	sp|Q09809|YAB9_SCHPO Uncharacterized membrane protein C2G11.09 OS=Schizosaccharomyces pombe (strain ATCC 38366 / 972) GN=SPAC2G11.09 PE=2 SV=1	4e-24	21.6606	59.799	sp|Q09766|YA7D_SCHPO Uncharacterized membrane protein C24H6.13 OS=Schizosaccharomyces pombe (strain ATCC 38366 / 972) GN=SPAC24H6.13 PE=1 SV=1	7e-23	22.3735	54.4202
Glyma01g01370.1	AT1G32060	0	sp|P27774|KPPR_MESCR Phosphoribulokinase, chloroplastic OS=Mesembryanthemum crystallinum PE=2 SV=1	0	88.6243	94.9622	sp|P25697|KPPR_ARATH Phosphoribulokinase, chloroplastic OS=Arabidopsis thaliana GN=At1g32060 PE=1 SV=1	0	82.5553	103.038	sp|P26302|KPPR_WHEAT Phosphoribulokinase, chloroplastic OS=Triticum aestivum PE=2 SV=1	0	80.6373	100.248
Glyma01g01380.1	AT1G32050	1e-110	sp|Q9C6X2|SCAM4_ARATH Secretory carrier-associated membrane protein 4 OS=Arabidopsis thaliana GN=SCAMP4 PE=2 SV=1	1e-108	71.2177	101.894	sp|Q0JAI9|SCAM6_ORYSJ Secretory carrier-associated membrane protein 6 OS=Oryza sativa subsp. japonica GN=SCAMP6 PE=2 SV=1	1e-100	65.4412	97.4359	sp|Q6Z8F5|SCAM5_ORYSJ Secretory carrier-associated membrane protein 5 OS=Oryza sativa subsp. japonica GN=SCAMP5 PE=2 SV=1	2e-96	62.5	94.6619
Glyma01g01390.1	AT1G31970	0	sp|Q6YS30|RH5_ORYSJ DEAD-box ATP-dependent RNA helicase 5 OS=Oryza sativa subsp. japonica GN=Os07g0301200 PE=2 SV=1	0	78.6207	84.9609	sp|Q9C551|RH5_ARATH DEAD-box ATP-dependent RNA helicase 5 OS=Arabidopsis thaliana GN=RH5 PE=1 SV=1	0	75.9725	81.0056	sp|A5E1W4|DBP3_LODEL ATP-dependent RNA helicase DBP3 OS=Lodderomyces elongisporus (strain ATCC 11503 / CBS 2605 / JCM 1781 / NBRC 1676 / NRRL YB-4239) GN=DBP3 PE=3 SV=2	1e-115	50	76.4486
Glyma01g01400.1	AT3G07040	1e-120	sp|Q39214|RPM1_ARATH Disease resistance protein RPM1 OS=Arabidopsis thaliana GN=RPM1 PE=1 SV=1	1e-117	30.6538	96.2203	sp|P59584|RP8HA_ARATH Disease resistance protein RPH8A OS=Arabidopsis thaliana GN=RPH8A PE=3 SV=1	2e-87	29.118	97.8022	sp|Q9FJK8|RP8L4_ARATH Probable disease resistance RPP8-like protein 4 OS=Arabidopsis thaliana GN=RPP8L4 PE=2 SV=1	2e-87	29.2918	98.0176
Glyma01g01410.1	AT1G33810	6e-42
Glyma01g01420.1	AT3G07040	1e-108	sp|Q39214|RPM1_ARATH Disease resistance protein RPM1 OS=Arabidopsis thaliana GN=RPM1 PE=1 SV=1	1e-108	30.7692	91.6847	sp|Q8W4J9|RPP8_ARATH Disease resistance protein RPP8 OS=Arabidopsis thaliana GN=RPP8 PE=1 SV=2	5e-74	26.3441	94.3833	sp|Q9FJK8|RP8L4_ARATH Probable disease resistance RPP8-like protein 4 OS=Arabidopsis thaliana GN=RPP8L4 PE=2 SV=1	5e-72	26.0684	94.3833
Glyma01g01430.1	AT5G45610	5e-58
Glyma01g01440.1	AT1G31940	2e-51
Glyma01g01450.1
Glyma01g01460.1	AT5G45620	1e-176	sp|Q54NQ0|PSD13_DICDI 26S proteasome non-ATPase regulatory subunit 13 OS=Dictyostelium discoideum GN=psmD13 PE=2 SV=1	8e-75	38.7013	99.2208	sp|B0BN93|PSD13_RAT 26S proteasome non-ATPase regulatory subunit 13 OS=Rattus norvegicus GN=Psmd13 PE=1 SV=1	1e-65	36.1478	100.798	sp|Q9UNM6|PSD13_HUMAN 26S proteasome non-ATPase regulatory subunit 13 OS=Homo sapiens GN=PSMD13 PE=1 SV=2	7e-65	35.8839	100.798
Glyma01g01470.1	AT1G31930	0	sp|P93163|GPA2_SOYBN Guanine nucleotide-binding protein alpha-2 subunit OS=Glycine max GN=GPA2 PE=2 SV=1	8e-47	33.9474	97.4026	sp|P49082|GPA1_LOTJA Guanine nucleotide-binding protein alpha-1 subunit OS=Lotus japonicus GN=GPA1 PE=2 SV=1	7e-44	32.8947	97.6562	sp|P93564|GPA1_SOLTU Guanine nucleotide-binding protein alpha-1 subunit OS=Solanum tuberosum GN=GPA1 PE=2 SV=1	1e-43	33.6842	97.6562
Glyma01g01480.1	AT1G31920	0	sp|Q9C6T2|PPR68_ARATH Pentatricopeptide repeat-containing protein At1g31920 OS=Arabidopsis thaliana GN=PCMP-H11 PE=2 SV=1	0	59.7518	92.7393	sp|A8MQA3|PP330_ARATH Pentatricopeptide repeat-containing protein At4g21065 OS=Arabidopsis thaliana GN=PCMP-H28 PE=2 SV=2	1e-133	41.6226	94.4538	sp|Q9SZT8|PP354_ARATH Pentatricopeptide repeat-containing protein At4g37380, chloroplastic OS=Arabidopsis thaliana GN=PCMP-H48 PE=2 SV=1	1e-126	39.5973	88.9241
Glyma01g01490.1	AT4G19003	9e-77	sp|Q8VZC9|VPS25_ARATH Vacuolar protein sorting-associated protein 25 OS=Arabidopsis thaliana GN=VPS25 PE=2 SV=1	6e-48	78.5714	62.5698	sp|Q6AX45|VPS25_XENLA Vacuolar protein-sorting-associated protein 25 OS=Xenopus laevis GN=vps25 PE=2 SV=1	2e-13	33.0275	62.6437	sp|Q6NWF4|VPS25_DANRE Vacuolar protein-sorting-associated protein 25 OS=Danio rerio GN=vps25 PE=2 SV=2	2e-13	33.0275	62.6437
Glyma01g01500.1	AT4G16070	3e-64	sp|Q9Y4D2|DGLA_HUMAN Sn1-specific diacylglycerol lipase alpha OS=Homo sapiens GN=DAGLA PE=1 SV=3	5e-12	29.2818	16.0269	sp|Q6WQJ1|DGLA_MOUSE Sn1-specific diacylglycerol lipase alpha OS=Mus musculus GN=Dagla PE=1 SV=2	5e-12	29.2818	15.9962	sp|Q5YLM1|DGLA_RAT Sn1-specific diacylglycerol lipase alpha OS=Rattus norvegicus GN=Dagla PE=2 SV=1	5e-12	29.2818	15.9962
Glyma01g01510.1	AT4G16070	8e-52
Glyma01g01520.1	AT1G31920	1e-134	sp|Q9C6T2|PPR68_ARATH Pentatricopeptide repeat-containing protein At1g31920 OS=Arabidopsis thaliana GN=PCMP-H11 PE=2 SV=1	1e-136	52.7059	69.967	sp|Q9C6T2|PPR68_ARATH Pentatricopeptide repeat-containing protein At1g31920 OS=Arabidopsis thaliana GN=PCMP-H11 PE=2 SV=1	8e-42	40.4255	38.6139	sp|A8MQA3|PP330_ARATH Pentatricopeptide repeat-containing protein At4g21065 OS=Arabidopsis thaliana GN=PCMP-H28 PE=2 SV=2	1e-115	45.7346	70.7563
Glyma01g01530.1	AT4G16070	2e-18
Glyma01g01550.1	AT3G18670	4e-71
Glyma01g01560.1	AT3G14470	6e-50	sp|Q7XBQ9|RGA2_SOLBU Disease resistance protein RGA2 OS=Solanum bulbocastanum GN=RGA2 PE=1 SV=1	2e-59	29.1911	81.134	sp|Q7XA39|RGA4_SOLBU Putative disease resistance protein RGA4 OS=Solanum bulbocastanum GN=RGA4 PE=2 SV=1	1e-57	34.3434	48.6842	sp|Q7XA39|RGA4_SOLBU Putative disease resistance protein RGA4 OS=Solanum bulbocastanum GN=RGA4 PE=2 SV=1	7e-08	32.4022	15.4858
Glyma01g01570.1	AT4G16070	1e-87	sp|Q9Y4D2|DGLA_HUMAN Sn1-specific diacylglycerol lipase alpha OS=Homo sapiens GN=DAGLA PE=1 SV=3	2e-16	30.7317	18.4261	sp|Q5YLM1|DGLA_RAT Sn1-specific diacylglycerol lipase alpha OS=Rattus norvegicus GN=Dagla PE=2 SV=1	2e-16	30.7317	18.3908	sp|Q6WQJ1|DGLA_MOUSE Sn1-specific diacylglycerol lipase alpha OS=Mus musculus GN=Dagla PE=1 SV=2	2e-16	30.7317	18.3908
Glyma01g01580.1	AT4G16070	1e-58	sp|Q9Y4D2|DGLA_HUMAN Sn1-specific diacylglycerol lipase alpha OS=Homo sapiens GN=DAGLA PE=1 SV=3	1e-10	28.7879	17.6583	sp|Q5YLM1|DGLA_RAT Sn1-specific diacylglycerol lipase alpha OS=Rattus norvegicus GN=Dagla PE=2 SV=1	1e-10	27.23	19.0613	sp|Q6WQJ1|DGLA_MOUSE Sn1-specific diacylglycerol lipase alpha OS=Mus musculus GN=Dagla PE=1 SV=2	1e-10	27.23	19.0613
Glyma01g01590.1	AT1G68310	2e-56	sp|Q9C9G6|U195A_ARATH MIP18 family protein At1g68310 OS=Arabidopsis thaliana GN=At1g68310 PE=2 SV=2	9e-57	71.7949	93.6306	sp|Q9SR25|U195B_ARATH MIP18 family protein At3g09380 OS=Arabidopsis thaliana GN=At3g09380 PE=2 SV=2	7e-40	56.6434	95.302	sp|Q9VTC4|U195A_DROME MIP18 family protein CG7949 OS=Drosophila melanogaster GN=CG7949 PE=1 SV=1	8e-38	49.359	94.2308
Glyma01g01600.1	AT1G32160	1e-119
Glyma01g01610.1	AT1G32130	1e-144	sp|Q96ST2|IWS1_HUMAN Protein IWS1 homolog OS=Homo sapiens GN=IWS1 PE=1 SV=2	5e-28	31.5789	31.9902	sp|Q8C1D8|IWS1_MOUSE Protein IWS1 homolog OS=Mus musculus GN=Iws1 PE=1 SV=1	1e-27	31.7343	34.2037	sp|Q6DE96|IWS1A_XENLA Protein IWS1 homolog A OS=Xenopus laevis GN=iws1-a PE=2 SV=1	7e-27	32.3636	31.3397
Glyma01g01620.1	AT4G14150	3e-38	sp|Q6P9L6|KIF15_MOUSE Kinesin-like protein KIF15 OS=Mus musculus GN=Kif15 PE=1 SV=1	5e-13	29.3333	9.73324	sp|Q9NS87|KIF15_HUMAN Kinesin-like protein KIF15 OS=Homo sapiens GN=KIF15 PE=1 SV=1	1e-12	37.8378	6.77233	sp|Q91785|KI15A_XENLA Kinesin-like protein KIF15-A OS=Xenopus laevis GN=kif15-a PE=1 SV=1	1e-12	38.7387	6.77233
Glyma01g01630.1	AT4G16070	7e-60	sp|Q5YLM1|DGLA_RAT Sn1-specific diacylglycerol lipase alpha OS=Rattus norvegicus GN=Dagla PE=2 SV=1	2e-11	33.3333	14.751	sp|Q9Y4D2|DGLA_HUMAN Sn1-specific diacylglycerol lipase alpha OS=Homo sapiens GN=DAGLA PE=1 SV=3	2e-11	33.3333	14.7793	sp|Q6WQJ1|DGLA_MOUSE Sn1-specific diacylglycerol lipase alpha OS=Mus musculus GN=Dagla PE=1 SV=2	2e-11	33.3333	14.751
Glyma01g01640.1	AT5G28780	7e-30	sp|Q0R4F1|PIF1_XENLA ATP-dependent DNA helicase PIF1 OS=Xenopus laevis GN=pif1 PE=2 SV=1	3e-11	37.1901	16.6929	sp|Q7ZV90|PIF1_DANRE ATP-dependent DNA helicase PIF1 OS=Danio rerio GN=pif1 PE=2 SV=1	4e-11	36.9231	17.9969	sp|Q9H611|PIF1_HUMAN ATP-dependent DNA helicase PIF1 OS=Homo sapiens GN=PIF1 PE=1 SV=2	6e-11	34.9206	17.3167
Glyma01g01650.1	AT3G18670	6e-34
Glyma01g01660.1	AT1G32130	4e-19
Glyma01g01670.1
Glyma01g01680.1	AT3G14470	2e-46	sp|Q7XA39|RGA4_SOLBU Putative disease resistance protein RGA4 OS=Solanum bulbocastanum GN=RGA4 PE=2 SV=1	5e-49	28.4732	69.1296	sp|Q7XBQ9|RGA2_SOLBU Disease resistance protein RGA2 OS=Solanum bulbocastanum GN=RGA2 PE=1 SV=1	6e-47	26.7196	72.268	sp|Q7XA42|RGA1_SOLBU Putative disease resistance protein RGA1 OS=Solanum bulbocastanum GN=RGA1 PE=2 SV=2	1e-46	26.8786	65.8836
Glyma01g01690.1	AT4G16070	5e-84	sp|Q6WQJ1|DGLA_MOUSE Sn1-specific diacylglycerol lipase alpha OS=Mus musculus GN=Dagla PE=1 SV=2	1e-09	31.1688	13.5057	sp|Q5YLM1|DGLA_RAT Sn1-specific diacylglycerol lipase alpha OS=Rattus norvegicus GN=Dagla PE=2 SV=1	1e-09	31.1688	13.5057	sp|Q9Y4D2|DGLA_HUMAN Sn1-specific diacylglycerol lipase alpha OS=Homo sapiens GN=DAGLA PE=1 SV=3	1e-09	31.1688	13.5317
Glyma01g01700.1	AT3G18670	1e-84
Glyma01g01710.1	AT3G18670	6e-35	sp|Q9C7A2|Y3236_ARATH Ankyrin repeat-containing protein At3g12360 OS=Arabidopsis thaliana GN=At3g12360 PE=2 SV=1	4e-09	32.3077	21.6949
Glyma01g01720.1	AT4G11460	2e-33	sp|Q8GYA4|CRK10_ARATH Cysteine-rich receptor-like protein kinase 10 OS=Arabidopsis thaliana GN=CRK10 PE=1 SV=3	2e-34	63.3663	15.0972	sp|Q9LDQ3|CRK35_ARATH Putative cysteine-rich receptor-like protein kinase 35 OS=Arabidopsis thaliana GN=CRK35 PE=3 SV=3	8e-34	65.3465	15.0972	sp|Q9LDT0|CRK30_ARATH Putative cysteine-rich receptor-like protein kinase 30 OS=Arabidopsis thaliana GN=CRK30 PE=2 SV=1	9e-34	65.6863	14.5714
Glyma01g01730.1	AT4G23180	1e-123	sp|Q8GYA4|CRK10_ARATH Cysteine-rich receptor-like protein kinase 10 OS=Arabidopsis thaliana GN=CRK10 PE=1 SV=3	1e-125	59.7183	52.9148	sp|Q8GYA4|CRK10_ARATH Cysteine-rich receptor-like protein kinase 10 OS=Arabidopsis thaliana GN=CRK10 PE=1 SV=3	1e-29	36.1233	33.3333	sp|O65468|CRK8_ARATH Cysteine-rich receptor-like protein kinase 8 OS=Arabidopsis thaliana GN=CRK8 PE=2 SV=2	1e-124	59.1667	52.9586
Glyma01g01740.1	AT2G35530	1e-115	sp|P23922|HBP1A_WHEAT Transcription factor HBP-1a OS=Triticum aestivum PE=2 SV=1	1e-47	41.9075	98.2808	sp|Q99089|CPRF1_PETCR Common plant regulatory factor 1 OS=Petroselinum crispum GN=CPRF1 PE=2 SV=1	7e-30	29.8429	90.5109	sp|Q99142|TAF1_TOBAC Transcriptional activator TAF-1 (Fragment) OS=Nicotiana tabacum GN=TAF1 PE=2 SV=1	7e-21	63.1579	28.6792
Glyma01g01750.1	AT2G35540	1e-103	sp|Q9FH28|DNJ49_ARATH Chaperone protein dnaJ 49 OS=Arabidopsis thaliana GN=ATJ49 PE=2 SV=2	2e-09	47.0588	19.209	sp|Q99KV1|DJB11_MOUSE DnaJ homolog subfamily B member 11 OS=Mus musculus GN=Dnajb11 PE=1 SV=1	4e-09	44.2857	19.2737	sp|Q3ZBA6|DJB11_BOVIN DnaJ homolog subfamily B member 11 OS=Bos taurus GN=DNAJB11 PE=2 SV=1	4e-09	44.2857	19.2737
Glyma01g01760.1	AT2G35540	6e-37
Glyma01g01770.1	AT1G32170	1e-127	sp|Q38908|XTH30_ARATH Probable xyloglucan endotransglucosylase/hydrolase protein 30 OS=Arabidopsis thaliana GN=XTH30 PE=2 SV=2	1e-127	72.2603	85.1312	sp|Q8L7H3|XTH29_ARATH Probable xyloglucan endotransglucosylase/hydrolase protein 29 OS=Arabidopsis thaliana GN=XTH29 PE=2 SV=1	1e-114	64.9832	80.6723	sp|Q38909|XTH28_ARATH Probable xyloglucan endotransglucosylase/hydrolase protein 28 OS=Arabidopsis thaliana GN=XTH28 PE=2 SV=1	1e-98	55.2901	87.3494
Glyma01g01780.1	AT3G03050	0	sp|Q9M9M4|CSLD3_ARATH Cellulose synthase-like protein D3 OS=Arabidopsis thaliana GN=CSLD3 PE=1 SV=1	0	71.3645	95.8079	sp|A2YU42|CSLD2_ORYSI Cellulose synthase-like protein D2 OS=Oryza sativa subsp. indica GN=CSLD2 PE=3 SV=1	0	70.3248	95.5556	sp|Q9LHZ7|CSLD2_ORYSJ Cellulose synthase-like protein D2 OS=Oryza sativa subsp. japonica GN=CSLD2 PE=2 SV=1	0	70.237	95.5556
Glyma01g01790.1	AT1G32190	1e-121	sp|Q96GS6|F18A1_HUMAN Abhydrolase domain-containing protein FAM108A1 OS=Homo sapiens GN=FAM108A1 PE=2 SV=1	8e-50	45.7944	68.0645	sp|Q2HJ19|F108A_BOVIN Abhydrolase domain-containing protein FAM108A OS=Bos taurus GN=FAM108A PE=2 SV=1	4e-49	44.8598	68.0645	sp|Q5ZJ01|F108B_CHICK Abhydrolase domain-containing protein FAM108B1 OS=Gallus gallus GN=FAM108B1 PE=2 SV=1	5e-49	44.4976	71.875
Glyma01g01800.1	AT1G32200	1e-109	sp|Q43822|PLSB_PHAVU Glycerol-3-phosphate acyltransferase, chloroplastic OS=Phaseolus vulgaris GN=PLSB PE=2 SV=1	1e-139	92.4901	54.8807	sp|P30706|PLSB_PEA Glycerol-3-phosphate acyltransferase, chloroplastic OS=Pisum sativum GN=GPAT PE=1 SV=1	1e-129	84.9802	55.3611	sp|Q39639|PLSB_CUCSA Glycerol-3-phosphate acyltransferase, chloroplastic OS=Cucumis sativus PE=2 SV=1	1e-110	72.619	53.617
Glyma01g01810.1
Glyma01g01820.1	AT1G32210	1e-32	sp|O24060|DAD1_MALDO Defender against cell death 1 OS=Malus domestica GN=DAD1 PE=3 SV=1	2e-32	92.8571	58.8235	sp|Q39080|DAD1_ARATH Dolichyl-diphosphooligosaccharide--protein glycosyltransferase subunit DAD1 OS=Arabidopsis thaliana GN=DAD1 PE=2 SV=2	4e-32	94.2857	60.8696	sp|Q9M3T9|DAD1_BETPN Defender against cell death 1 OS=Betula pendula GN=DAD1 PE=3 SV=1	4e-32	92.8571	60.8696
Glyma01g01830.1	AT1G32220	2e-94	sp|Q9FVR6|Y1222_ARATH Uncharacterized protein At1g32220, chloroplastic OS=Arabidopsis thaliana GN=At1g32220 PE=1 SV=1	3e-95	58.6093	102.027	sp|Q05892|YL290_YEAST Uncharacterized protein YLR290C, mitochondrial OS=Saccharomyces cerevisiae (strain ATCC 204508 / S288c) GN=YLR290C PE=1 SV=1	7e-12	38.6364	29.6029	sp|O74482|YQJ9_SCHPO Uncharacterized protein C1840.09 OS=Schizosaccharomyces pombe (strain ATCC 38366 / 972) GN=SPCC1840.09 PE=2 SV=1	1e-07	43.4211	26.087
Glyma01g01840.1
Glyma01g01850.1	AT5G46880	0	sp|Q336P2|ROC3_ORYSJ Homeobox-leucine zipper protein ROC3 OS=Oryza sativa subsp. japonica GN=ROC3 PE=2 SV=1	0	55.1857	80.6122	sp|A2ZAI7|ROC3_ORYSI Homeobox-leucine zipper protein ROC3 OS=Oryza sativa subsp. indica GN=ROC3 PE=3 SV=2	0	55.0576	80.6122	sp|Q9FJS2|HDG5_ARATH Homeobox-leucine zipper protein HDG5 OS=Arabidopsis thaliana GN=HDG5 PE=2 SV=3	0	58.6926	83.6562
Glyma01g01860.1	AT5G46910	0	sp|Q80Y84|KDM5B_MOUSE Lysine-specific demethylase 5B OS=Mus musculus GN=Kdm5b PE=1 SV=1	1e-53	34.8649	22.5389	sp|Q9UGL1|KDM5B_HUMAN Lysine-specific demethylase 5B OS=Homo sapiens GN=KDM5B PE=1 SV=3	1e-53	34.8649	22.5389	sp|Q9VMJ7|KDM5_DROME Lysine-specific demethylase lid OS=Drosophila melanogaster GN=lid PE=1 SV=1	2e-53	34.596	20.2394
Glyma01g01870.1	AT1G32240	9e-26	sp|Q9C616|KAN2_ARATH Probable transcription factor KAN2 OS=Arabidopsis thaliana GN=KAN2 PE=2 SV=1	1e-16	84.7826	11.8557	sp|Q93WJ9|KAN1_ARATH Transcription repressor KAN1 OS=Arabidopsis thaliana GN=KAN1 PE=2 SV=1	6e-15	81.3953	10.67	sp|Q0J235|ROLL9_ORYSJ Probable transcription factor RL9 OS=Oryza sativa subsp. japonica GN=RL9 PE=2 SV=2	3e-14	85.3659	7.70677
Glyma01g01880.1
Glyma01g01890.1	AT2G35500	1e-125	sp|B7JZT6|AROK_CYAP8 Shikimate kinase OS=Cyanothece sp. (strain PCC 8801) GN=aroK PE=3 SV=1	2e-08	29.6296	57.754	sp|Q5N4D3|AROK_SYNP6 Shikimate kinase OS=Synechococcus sp. (strain ATCC 27144 / PCC 6301 / SAUG 1402/1) GN=aroK PE=3 SV=1	2e-07	31.9672	64.2105	sp|Q31PU5|AROK_SYNE7 Shikimate kinase OS=Synechococcus elongatus (strain PCC 7942) GN=aroK PE=3 SV=1	2e-07	31.9672	64.2105
Glyma01g01900.1	AT1G32230	1e-112	sp|Q8RY59|RCD1_ARATH Inactive poly [ADP-ribose] polymerase RCD1 OS=Arabidopsis thaliana GN=RCD1 PE=1 SV=1	1e-116	41.723	98.472	sp|O82289|SRO1_ARATH Probable inactive poly [ADP-ribose] polymerase SRO1 OS=Arabidopsis thaliana GN=SRO1 PE=1 SV=2	1e-100	39.3836	99.6479	sp|Q9ZUD9|SRO2_ARATH Probable inactive poly [ADP-ribose] polymerase SRO2 OS=Arabidopsis thaliana GN=SRO2 PE=1 SV=1	1e-36	31.3131	89.7833
Glyma01g01910.1	AT2G35490	1e-69	sp|Q9ZP40|PG1_PEA Plastoglobulin-1, chloroplastic OS=Pisum sativum GN=PG1 PE=1 SV=1	7e-94	56.7039	98.6034	sp|O82291|PAP3_ARATH Probable plastid-lipid-associated protein 3, chloroplastic OS=Arabidopsis thaliana GN=PAP3 PE=1 SV=1	9e-69	50.3425	77.6596	sp|Q94KU5|PAP3_BRACM Plastid lipid-associated protein 3, chloroplastic OS=Brassica campestris GN=PAP3 PE=2 SV=1	1e-67	49.6575	81.1111
Glyma01g01920.1	AT1G32230	1e-48	sp|Q8RY59|RCD1_ARATH Inactive poly [ADP-ribose] polymerase RCD1 OS=Arabidopsis thaliana GN=RCD1 PE=1 SV=1	2e-49	34.2697	57.0458	sp|O82289|SRO1_ARATH Probable inactive poly [ADP-ribose] polymerase SRO1 OS=Arabidopsis thaliana GN=SRO1 PE=1 SV=2	8e-44	33.0556	59.1549
Glyma01g01930.1	AT1G32260	2e-51
Glyma01g01940.1
Glyma01g01950.1	AT4G17720	1e-100	sp|P87216|VIPI_SCHPO Protein vip1 OS=Schizosaccharomyces pombe (strain ATCC 38366 / 972) GN=vip1 PE=1 SV=1	4e-07	28.7234	68.4825
Glyma01g01960.1	AT5G46860	5e-85	sp|P93654|SYP22_ARATH Syntaxin-22 OS=Arabidopsis thaliana GN=SYP22 PE=1 SV=1	5e-90	66.5354	94.7761	sp|O04378|SYP23_ARATH Syntaxin-23 OS=Arabidopsis thaliana GN=SYP23 PE=2 SV=1	8e-87	69.9571	89.8039	sp|Q39233|SYP21_ARATH Syntaxin-21 OS=Arabidopsis thaliana GN=SYP21 PE=1 SV=1	4e-70	54.023	91.0394
Glyma01g01970.1	AT1G32310	2e-20
Glyma01g01980.1	AT1G32320	5e-85	sp|O80397|M2K4_ARATH Mitogen-activated protein kinase kinase 4 OS=Arabidopsis thaliana GN=MKK4 PE=1 SV=1	4e-59	45.7565	72.6776	sp|Q8RXG3|M2K5_ARATH Mitogen-activated protein kinase kinase 5 OS=Arabidopsis thaliana GN=MKK5 PE=1 SV=2	7e-58	45.9259	76.4368	sp|Q9S7U9|M2K2_ARATH Mitogen-activated protein kinase kinase 2 OS=Arabidopsis thaliana GN=MKK2 PE=1 SV=2	4e-48	40.293	72.7273
Glyma01g01990.1	AT1G32330	1e-100	sp|P41153|HSF8_SOLPE Heat shock factor protein HSF8 OS=Solanum peruvianum GN=HSF8 PE=2 SV=1	1e-104	46.281	81.9734	sp|Q40152|HSF8_SOLLC Heat shock factor protein HSF8 OS=Solanum lycopersicum GN=HSF8 PE=3 SV=1	1e-103	46.0905	81.9734	sp|Q9LQM7|HFA1D_ARATH Heat stress transcription factor A-1d OS=Arabidopsis thaliana GN=HSFA1D PE=2 SV=2	1e-101	46.6377	89.6907
Glyma01g02010.1
Glyma01g02020.1
Glyma01g02030.1	AT3G22470	1e-73	sp|Q0WVK7|PPR12_ARATH Pentatricopeptide repeat-containing protein At1g05670, mitochondrial OS=Arabidopsis thaliana GN=At1g05670 PE=2 SV=1	3e-74	29.1457	79.892	sp|Q0WVK7|PPR12_ARATH Pentatricopeptide repeat-containing protein At1g05670, mitochondrial OS=Arabidopsis thaliana GN=At1g05670 PE=2 SV=1	1e-61	29.2543	70.1754	sp|Q6NQ83|PP247_ARATH Pentatricopeptide repeat-containing protein At3g22470, mitochondrial OS=Arabidopsis thaliana GN=At3g22470 PE=2 SV=1	1e-72	29.2196	89.0145
Glyma01g02040.1	AT1G32340	1e-29
Glyma01g02050.1	AT4G18230	3e-74	sp|Q6AY85|ALG14_RAT UDP-N-acetylglucosamine transferase subunit ALG14 homolog OS=Rattus norvegicus GN=Alg14 PE=2 SV=1	1e-34	39.1753	89.8148	sp|Q9D081|ALG14_MOUSE UDP-N-acetylglucosamine transferase subunit ALG14 homolog OS=Mus musculus GN=Alg14 PE=2 SV=1	3e-34	39.779	82.9493	sp|Q96F25|ALG14_HUMAN UDP-N-acetylglucosamine transferase subunit ALG14 homolog OS=Homo sapiens GN=ALG14 PE=2 SV=1	3e-32	37.7049	84.7222
Glyma01g02060.1	AT4G25960	0	sp|Q8LPK2|AB2B_ARATH ABC transporter B family member 2 OS=Arabidopsis thaliana GN=ABCB2 PE=1 SV=3	0	76.9604	97.172	sp|Q9SGY1|AB10B_ARATH ABC transporter B family member 10 OS=Arabidopsis thaliana GN=ABCB10 PE=1 SV=2	0	73.6927	100.896	sp|Q9SGY1|AB10B_ARATH ABC transporter B family member 10 OS=Arabidopsis thaliana GN=ABCB10 PE=1 SV=2	1e-110	38.4106	48.0848
Glyma01g02070.1	AT5G16770	1e-69	sp|Q8GWP0|MYB39_ARATH Transcription factor MYB39 OS=Arabidopsis thaliana GN=MYB39 PE=2 SV=1	4e-61	70.7483	40.5556	sp|Q50EX6|ODO1_PETHY Protein ODORANT1 OS=Petunia hybrida GN=ODO1 PE=2 SV=1	1e-51	70.5426	43.8776	sp|O49608|MYB32_ARATH Transcription factor MYB32 OS=Arabidopsis thaliana GN=MYB32 PE=2 SV=1	7e-51	69.7674	47.0803
Glyma01g02080.1	AT5G16760	2e-91	sp|Q84Y01|ITPK1_MAIZE Inositol-tetrakisphosphate 1-kinase 1 OS=Zea mays GN=ITPK1 PE=2 SV=1	1e-100	59.3443	85.6725	sp|Q9SBA5|ITPK1_ARATH Inositol-tetrakisphosphate 1-kinase 1 OS=Arabidopsis thaliana GN=ITPK1 PE=2 SV=1	6e-92	52.7157	94.3574	sp|Q9SUG3|ITPK2_ARATH Inositol-tetrakisphosphate 1-kinase 2 OS=Arabidopsis thaliana GN=ITPK2 PE=2 SV=2	3e-67	43.0464	83.5694
Glyma01g02090.1	AT4G17790	1e-102	sp|Q8L586|Y4958_ARATH Uncharacterized membrane protein At4g09580 OS=Arabidopsis thaliana GN=At4g09580 PE=1 SV=1	3e-86	60.5809	83.9721	sp|Q8MXN7|TM41_DICDI Transmembrane protein 41 homolog OS=Dictyostelium discoideum GN=DDB_G0275543 PE=3 SV=2	2e-47	45	59.8802	sp|Q5BJD5|TM41B_HUMAN Transmembrane protein 41B OS=Homo sapiens GN=TMEM41B PE=1 SV=1	2e-41	41	68.7285
Glyma01g02100.1	AT5G46840	1e-108	sp|Q5AHI7|NOP12_CANAL Nucleolar protein 12 OS=Candida albicans GN=NOP12 PE=3 SV=1	3e-25	35.4067	43.6123	sp|P42696|RBM34_HUMAN RNA-binding protein 34 OS=Homo sapiens GN=RBM34 PE=1 SV=2	4e-25	34.8214	50	sp|Q8C5L7|RBM34_MOUSE RNA-binding protein 34 OS=Mus musculus GN=Rbm34 PE=1 SV=1	7e-24	37.1134	50.9333
Glyma01g02110.1	AT4G17940	4e-43
Glyma01g02120.1	AT2G23910	7e-69	sp|Q9XES5|DFRA_MALDO Bifunctional dihydroflavonol 4-reductase/flavanone 4-reductase OS=Malus domestica GN=DFR PE=1 SV=1	3e-28	31.5217	74.1379	sp|Q84KP0|DFRA_PYRCO Bifunctional dihydroflavonol 4-reductase/flavanone 4-reductase OS=Pyrus communis GN=DFR PE=1 SV=1	1e-27	31.1594	74.3516	sp|P51102|DFRA_ARATH Dihydroflavonol-4-reductase OS=Arabidopsis thaliana GN=DFRA PE=2 SV=2	7e-27	32.4219	62.3037
Glyma01g02130.1	AT4G17920	3e-45	sp|O49691|ATL29_ARATH RING-H2 finger protein ATL29 OS=Arabidopsis thaliana GN=ATL29 PE=2 SV=1	1e-42	42.5993	87.5433	sp|Q9FIR0|ATL30_ARATH RING-H2 finger protein ATL30 OS=Arabidopsis thaliana GN=ATL30 PE=2 SV=1	1e-35	44.1176	66.09	sp|Q8LGA5|ATL31_ARATH E3 ubiquitin-protein ligase ATL31 OS=Arabidopsis thaliana GN=ATL31 PE=1 SV=2	2e-28	42.6901	46.1957
Glyma01g02140.1	AT5G17600	1e-54	sp|Q7XLY8|ATL41_ORYSJ E3 ubiquitin-protein ligase Os04g0590900 OS=Oryza sativa subsp. japonica GN=Os04g0590900 PE=2 SV=2	7e-55	42.3567	77.5457	sp|Q9LF64|ATL52_ARATH RING-H2 finger protein ATL52 OS=Arabidopsis thaliana GN=ATL52 PE=2 SV=1	2e-52	41.2141	84.8066	sp|Q9SRQ8|ATL51_ARATH RING-H2 finger protein ATL51 OS=Arabidopsis thaliana GN=ATL51 PE=2 SV=2	5e-50	40.367	85.6742
Glyma01g02150.1	AT2G35410	2e-58	sp|P19684|ROC5_NICSY 33 kDa ribonucleoprotein, chloroplastic OS=Nicotiana sylvestris PE=1 SV=1	3e-27	36.7568	54.6296	sp|Q04836|ROC3_ARATH 31 kDa ribonucleoprotein, chloroplastic OS=Arabidopsis thaliana GN=RBP31 PE=1 SV=1	1e-25	35.3846	58.9666	sp|Q08935|ROC1_NICSY 29 kDa ribonucleoprotein A, chloroplastic OS=Nicotiana sylvestris PE=2 SV=1	1e-25	37.0166	64.8352
Glyma01g02160.1	AT5G46700	1e-45
Glyma01g02170.1	AT5G46700	2e-38
Glyma01g02180.1	AT4G17900	3e-88
Glyma01g02190.1	AT1G32690	3e-20
Glyma01g02200.1	AT5G46720	3e-26	sp|Q9M8T3|Y2910_ARATH Putative gamma-glutamylcyclotransferase At3g02910 OS=Arabidopsis thaliana GN=At3g02910 PE=2 SV=2	8e-22	36.875	79.1444	sp|Q4KM86|A2LD1_RAT Gamma-glutamylaminecyclotransferase OS=Rattus norvegicus GN=A2ld1 PE=2 SV=1	2e-10	45.3488	57.047	sp|Q9BVM4|A2LD1_HUMAN Gamma-glutamylaminecyclotransferase OS=Homo sapiens GN=A2LD1 PE=1 SV=2	9e-10	43.6782	56.2092
Glyma01g02210.1
Glyma01g02230.1
Glyma01g02240.1	AT5G46740	1e-97	sp|Q9FIQ1|UBP21_ARATH Ubiquitin carboxyl-terminal hydrolase 21 OS=Arabidopsis thaliana GN=UBP21 PE=2 SV=1	4e-99	54.5455	44.8087	sp|Q9FPS7|UBP20_ARATH Ubiquitin carboxyl-terminal hydrolase 20 OS=Arabidopsis thaliana GN=UBP20 PE=2 SV=1	5e-98	52.2388	48.2014	sp|Q9FPS4|UBP23_ARATH Ubiquitin carboxyl-terminal hydrolase 23 OS=Arabidopsis thaliana GN=UBP23 PE=2 SV=2	9e-74	44.164	36.3213
Glyma01g02250.1	AT1G32640	1e-128	sp|O49687|BH004_ARATH Transcription factor MYC4 OS=Arabidopsis thaliana GN=BHLH4 PE=2 SV=1	2e-65	53.9683	41.9355	sp|Q9FIP9|ATR2_ARATH Transcription factor ATR2 OS=Arabidopsis thaliana GN=ATR2 PE=1 SV=1	3e-65	53.5714	42.0608	sp|Q39204|RAP1_ARATH Transcription factor MYC2 OS=Arabidopsis thaliana GN=RAP1 PE=1 SV=2	8e-64	44.6866	56.8218
Glyma01g02260.1	AT2G35215	2e-10
Glyma01g02270.1
Glyma01g02280.1	AT1G32610	1e-20
Glyma01g02290.1	AT5G46790	4e-79	sp|Q8VZS8|PYL1_ARATH Abscisic acid receptor PYL1 OS=Arabidopsis thaliana GN=PYL1 PE=1 SV=1	6e-72	68.932	93.2127	sp|O49686|PYR1_ARATH Abscisic acid receptor PYR1 OS=Arabidopsis thaliana GN=PYR1 PE=1 SV=1	3e-70	70.0535	97.3822	sp|O80992|PYL2_ARATH Abscisic acid receptor PYL2 OS=Arabidopsis thaliana GN=PYL2 PE=1 SV=1	1e-48	54.6512	90.5263
Glyma01g02300.1	AT5G46800	1e-127	sp|Q93XM7|MCAT_ARATH Mitochondrial carnitine/acylcarnitine carrier-like protein OS=Arabidopsis thaliana GN=BOU PE=1 SV=1	1e-130	76	99	sp|Q54FE6|MCFS_DICDI Mitochondrial substrate carrier family protein S OS=Dictyostelium discoideum GN=mcfS PE=3 SV=1	2e-52	39.527	102.456	sp|Q54BM3|MCFG_DICDI Mitochondrial substrate carrier family protein G OS=Dictyostelium discoideum GN=mcfG PE=2 SV=1	2e-52	37.9195	97
Glyma01g02310.1	AT5G64500	2e-17
Glyma01g02320.1	AT4G18240	3e-18	sp|Q6MAS9|GLGA_PARUW Glycogen synthase OS=Protochlamydia amoebophila (strain UWE25) GN=glgA PE=3 SV=1	3e-13	25.9259	42.2	sp|B2IPY4|GLGA_STRPS Glycogen synthase OS=Streptococcus pneumoniae (strain CGSP14) GN=glgA PE=3 SV=1	4e-13	27.1028	44.6541	sp|Q97QS5|GLGA_STRPN Glycogen synthase OS=Streptococcus pneumoniae GN=glgA PE=3 SV=1	4e-13	27.1028	44.6541
Glyma01g02330.1	AT4G37870	0	sp|Q9T074|PCKA_ARATH Phosphoenolpyruvate carboxykinase [ATP] OS=Arabidopsis thaliana GN=PCKA PE=1 SV=1	0	79.3846	95.5291	sp|Q9SLZ0|PCKA_MAIZE Phosphoenolpyruvate carboxykinase [ATP] OS=Zea mays PE=2 SV=1	0	75.5287	96.2462	sp|P42066|PCKA_CUCSA Phosphoenolpyruvate carboxykinase [ATP] OS=Cucumis sativus GN=PCK PE=2 SV=1	0	76.4706	95.6716
Glyma01g02340.1	AT4G37890	1e-125
Glyma01g02350.1	AT5G65670	1e-109	sp|Q38826|IAA8_ARATH Auxin-responsive protein IAA8 OS=Arabidopsis thaliana GN=IAA8 PE=1 SV=1	1e-106	63.1579	99.6885	sp|Q38827|IAA9_ARATH Auxin-responsive protein IAA9 OS=Arabidopsis thaliana GN=IAA9 PE=1 SV=1	1e-105	62.963	95.2663	sp|Q9ZSY8|IAA27_ARATH Auxin-responsive protein IAA27 OS=Arabidopsis thaliana GN=IAA27 PE=1 SV=1	2e-71	47.006	104.59
Glyma01g02360.1	AT5G65660	2e-30	sp|Q9LSK9|Y5566_ARATH Uncharacterized protein At5g65660 OS=Arabidopsis thaliana GN=At5g65660 PE=1 SV=1	3e-27	51.2195	86.0294
Glyma01g02370.1	AT3G09650	2e-27
Glyma01g02380.1	AT3G53440	2e-49
Glyma01g02390.1	AT5G65640	9e-72	sp|Q9LSL1|BH093_ARATH Transcription factor bHLH93 OS=Arabidopsis thaliana GN=BHLH93 PE=1 SV=1	3e-71	69.5431	54.416	sp|Q9LXA9|BH061_ARATH Transcription factor bHLH61 OS=Arabidopsis thaliana GN=BHLH61 PE=2 SV=1	1e-60	66.1202	58.0952	sp|Q9LPW3|SCRM2_ARATH Transcription factor SCREAM2 OS=Arabidopsis thaliana GN=SCRM2 PE=1 SV=1	6e-29	41.8478	37.5556
Glyma01g02400.1	AT2G22660	0
Glyma01g02420.1	AT4G37920	1e-142	sp|Q84WN0|Y4920_ARATH Uncharacterized protein At4g37920, chloroplastic OS=Arabidopsis thaliana GN=At4g37920 PE=1 SV=2	1e-144	69.0341	81.4988
Glyma01g02430.1	AT3G04880	4e-11	sp|Q05212|DR102_ARATH DNA-damage-repair/toleration protein DRT102 OS=Arabidopsis thaliana GN=DRT102 PE=2 SV=2	2e-10	52.9412	21.2903
Glyma01g02440.1	AT5G13580	1e-106	sp|Q9M2V6|AB17G_ARATH ABC transporter G family member 17 OS=Arabidopsis thaliana GN=ABCG17 PE=2 SV=1	1e-106	41.8251	78.2477	sp|Q9M2V7|AB16G_ARATH ABC transporter G family member 16 OS=Arabidopsis thaliana GN=ABCG16 PE=2 SV=2	1e-105	41.7603	70.1087	sp|O80946|AB1G_ARATH ABC transporter G family member 1 OS=Arabidopsis thaliana GN=ABCG1 PE=2 SV=1	1e-105	41.7293	69.7297
Glyma01g02450.1	AT1G67720	8e-21	sp|Q8LKZ1|NORK_PEA Nodulation receptor kinase OS=Pisum sativum GN=NORK PE=1 SV=1	1e-124	64.7059	37.8788	sp|Q8L4H4|NORK_MEDTR Nodulation receptor kinase OS=Medicago truncatula GN=NORK PE=1 SV=2	1e-121	63.3053	37.8378	sp|C0LGI2|Y1677_ARATH Probable LRR receptor-like serine/threonine-protein kinase At1g67720 OS=Arabidopsis thaliana GN=At1g67720 PE=2 SV=1	5e-20	27.9683	36.9214
Glyma01g02460.1	AT2G37050	5e-72	sp|Q8LKZ1|NORK_PEA Nodulation receptor kinase OS=Pisum sativum GN=NORK PE=1 SV=1	0	82.5175	46.4286	sp|Q8L4H4|NORK_MEDTR Nodulation receptor kinase OS=Medicago truncatula GN=NORK PE=1 SV=2	0	82.5175	46.3784	sp|C0LGI2|Y1677_ARATH Probable LRR receptor-like serine/threonine-protein kinase At1g67720 OS=Arabidopsis thaliana GN=At1g67720 PE=2 SV=1	1e-71	47.557	33.0463
Glyma01g02470.1	AT2G22640	4e-32	sp|Q94JY4|BRK1_ARATH Protein BRICK 1 OS=Arabidopsis thaliana GN=BRK1 PE=1 SV=1	2e-33	81.1765	100	sp|Q8RW98|BRK1_MAIZE Protein BRICK1 OS=Zea mays GN=BRK1 PE=2 SV=1	3e-29	73.494	98.8095	sp|Q84VA7|BRK1_ORYSJ Probable protein BRICK1 OS=Oryza sativa subsp. japonica GN=Os02g0829900 PE=3 SV=1	8e-28	72.9412	96.5116
Glyma01g02480.1	AT5G65620	0	sp|P44573|OPDA_HAEIN Oligopeptidase A OS=Haemophilus influenzae (strain ATCC 51907 / DSM 11121 / KW20 / Rd) GN=prlC PE=3 SV=1	1e-144	40.4899	101.028	sp|P27237|OPDA_SALTY Oligopeptidase A OS=Salmonella typhimurium GN=prlC PE=1 SV=1	1e-137	38.6167	101.029	sp|P27298|OPDA_ECOLI Oligopeptidase A OS=Escherichia coli (strain K12) GN=prlC PE=3 SV=3	1e-134	38.6167	101.029
Glyma01g02490.1	AT4G37930	2e-08	sp|P49358|GLYN_FLAPR Serine hydroxymethyltransferase 2, mitochondrial OS=Flaveria pringlei PE=2 SV=1	4e-09	84.375	6.18956	sp|P34899|GLYM_PEA Serine hydroxymethyltransferase, mitochondrial OS=Pisum sativum PE=1 SV=1	5e-09	81.25	6.17761	sp|P49357|GLYM_FLAPR Serine hydroxymethyltransferase 1, mitochondrial OS=Flaveria pringlei PE=2 SV=1	2e-08	81.25	6.18956
Glyma01g02500.1	AT4G37930	2e-10	sp|P34899|GLYM_PEA Serine hydroxymethyltransferase, mitochondrial OS=Pisum sativum PE=1 SV=1	2e-11	71.7949	7.52896	sp|P50433|GLYM_SOLTU Serine hydroxymethyltransferase, mitochondrial OS=Solanum tuberosum PE=2 SV=1	2e-10	70	7.72201	sp|Q9SZJ5|GLYM_ARATH Serine hydroxymethyltransferase, mitochondrial OS=Arabidopsis thaliana GN=SHM1 PE=1 SV=1	4e-10	67.5	7.73694
Glyma01g02510.1
Glyma01g02520.1	AT2G22630	2e-21	sp|Q38840|AGL17_ARATH Agamous-like MADS-box protein AGL17 OS=Arabidopsis thaliana GN=AGL17 PE=2 SV=2	3e-13	39.0244	48.0176	sp|Q9SZJ6|AGL21_ARATH Agamous-like MADS-box protein AGL21 OS=Arabidopsis thaliana GN=AGL21 PE=1 SV=1	2e-10	38.4	48.6842	sp|Q6EP49|MAD27_ORYSJ MADS-box transcription factor 27 OS=Oryza sativa subsp. japonica GN=MADS27 PE=2 SV=2	2e-09	50	25
Glyma01g02530.1	AT4G37940	4e-25	sp|Q6EP49|MAD27_ORYSJ MADS-box transcription factor 27 OS=Oryza sativa subsp. japonica GN=MADS27 PE=2 SV=2	1e-26	68.1319	36.25	sp|Q9SZJ6|AGL21_ARATH Agamous-like MADS-box protein AGL21 OS=Arabidopsis thaliana GN=AGL21 PE=1 SV=1	2e-26	82.6087	29.386	sp|Q9SI38|ANR1_ARATH MADS-box transcription factor ANR1 OS=Arabidopsis thaliana GN=ANR1 PE=1 SV=1	3e-25	84.127	26.9231
Glyma01g02540.1	AT5G10530	6e-32	sp|Q39529|LEC2_CLALU Agglutinin-2 OS=Cladrastis lutea PE=1 SV=1	1e-53	46.4419	90	sp|P22970|LEC1_CYTSE Anti-H(O) lectin 1 OS=Cytisus sessilifolius PE=1 SV=2	2e-43	42.1875	101.639	sp|P93535|LECS_STYJP Seed lectin OS=Styphnolobium japonicum PE=2 SV=1	3e-43	43.1298	86.6438
Glyma01g02550.1	AT5G10530	3e-23	sp|Q39529|LEC2_CLALU Agglutinin-2 OS=Cladrastis lutea PE=1 SV=1	8e-48	46.9136	79.3103	sp|Q70DJ5|LECC1_ARAHY Alpha-methyl-mannoside-specific lectin OS=Arachis hypogaea PE=1 SV=1	7e-41	41.5584	80.3571	sp|Q39527|LECR_CLALU Lectin-related protein (Fragment) OS=Cladrastis lutea PE=1 SV=1	2e-38	40.1709	78.9655
Glyma01g02560.1	AT2G22620	0	sp|Q8RJP2|RHIE_DICD3 Rhamnogalacturonate lyase OS=Dickeya dadantii (strain 3937) GN=rhiE PE=1 SV=1	9e-28	25.1852	90.8304	sp|Q5AZ85|RGLB_EMENI Rhamnogalacturonate lyase B OS=Emericella nidulans GN=rglB PE=2 SV=2	7e-18	25.8242	51.5152	sp|A5ABH4|RGLB_ASPNC Probable rhamnogalacturonate lyase B OS=Aspergillus niger (strain CBS 513.88 / FGSC A1513) GN=rglB PE=3 SV=1	3e-17	23.1183	48.8669
Glyma01g02570.1	AT4G37980	1e-133	sp|Q9ZRF1|MTDH_FRAAN Probable mannitol dehydrogenase OS=Fragaria ananassa GN=CAD PE=2 SV=1	1e-156	74.4382	99.1643	sp|P93257|MTDH_MESCR Probable mannitol dehydrogenase OS=Mesembryanthemum crystallinum GN=ELI3 PE=2 SV=1	1e-145	69.3593	99.446	sp|Q2KNL6|GEDH1_OCIBA Geraniol dehydrogenase 1 OS=Ocimum basilicum GN=GEDH1 PE=1 SV=1	1e-137	63.4349	100.278
Glyma01g02580.1	AT4G37990	1e-125	sp|Q9ZRF1|MTDH_FRAAN Probable mannitol dehydrogenase OS=Fragaria ananassa GN=CAD PE=2 SV=1	1e-148	71.1048	98.3287	sp|Q43138|MTDH3_STYHU Probable mannitol dehydrogenase 3 OS=Stylosanthes humilis GN=CAD3 PE=2 SV=1	1e-137	67.8771	98.3471	sp|P93257|MTDH_MESCR Probable mannitol dehydrogenase OS=Mesembryanthemum crystallinum GN=ELI3 PE=2 SV=1	1e-134	66	96.9529
Glyma01g02590.1
Glyma01g02600.1	AT4G37990	5e-50	sp|Q9ZRF1|MTDH_FRAAN Probable mannitol dehydrogenase OS=Fragaria ananassa GN=CAD PE=2 SV=1	4e-54	67.5862	40.39	sp|Q02972|CADH8_ARATH Cinnamyl alcohol dehydrogenase 8 OS=Arabidopsis thaliana GN=CAD8 PE=1 SV=1	1e-47	62.069	40.39	sp|P93257|MTDH_MESCR Probable mannitol dehydrogenase OS=Mesembryanthemum crystallinum GN=ELI3 PE=2 SV=1	4e-46	57.931	40.1662
Glyma01g02610.1	AT5G65590	5e-29	sp|Q9LSL6|DOF57_ARATH Dof zinc finger protein DOF5.7 OS=Arabidopsis thaliana GN=DOF5.7 PE=2 SV=1	2e-27	87.931	18.3544	sp|Q9LSL6|DOF57_ARATH Dof zinc finger protein DOF5.7 OS=Arabidopsis thaliana GN=DOF5.7 PE=2 SV=1	7e-10	36.8	39.557	sp|Q84TE9|DOF53_ARATH Dof zinc finger protein DOF5.3 OS=Arabidopsis thaliana GN=DOF5.3 PE=2 SV=1	3e-27	81.25	24.1245
Glyma01g02620.1	AT2G22610	0	sp|O81635|ATK4_ARATH Kinesin-4 OS=Arabidopsis thaliana GN=ATK4 PE=1 SV=2	2e-98	50.2688	36.8794	sp|Q9BVG8|KIFC3_HUMAN Kinesin-like protein KIFC3 OS=Homo sapiens GN=KIFC3 PE=1 SV=3	2e-96	39.7683	59.4238	sp|O35231|KIFC3_MOUSE Kinesin-like protein KIFC3 OS=Mus musculus GN=Kifc3 PE=1 SV=4	6e-95	39.1555	60.0728
Glyma01g02630.1	AT4G38040	0	sp|Q9FFN2|GLYT3_ARATH Probable glycosyltransferase At5g03795 OS=Arabidopsis thaliana GN=At5g03795 PE=3 SV=2	2e-66	37.6437	65.251	sp|Q3E7Q9|GLYT6_ARATH Probable glycosyltransferase At5g25310 OS=Arabidopsis thaliana GN=At5g25310 PE=3 SV=2	1e-59	36.236	70.8333	sp|Q9SSE8|GLYT1_ARATH Probable glycosyltransferase At3g07620 OS=Arabidopsis thaliana GN=At3g07620 PE=3 SV=1	2e-59	35.6125	72.3404
Glyma01g02640.1	AT2G22600	8e-69	sp|P58223|Y4837_ARATH KH domain-containing protein At4g18375 OS=Arabidopsis thaliana GN=At4g18375 PE=2 SV=1	1e-12	26.8551	45.8746	sp|P58223|Y4837_ARATH KH domain-containing protein At4g18375 OS=Arabidopsis thaliana GN=At4g18375 PE=2 SV=1	2e-08	30	31.0231	sp|P57721|PCBP3_HUMAN Poly(rC)-binding protein 3 OS=Homo sapiens GN=PCBP3 PE=1 SV=2	2e-09	25.4072	74.3935
Glyma01g02650.1	AT5G65560	2e-92	sp|Q9LSL9|PP445_ARATH Pentatricopeptide repeat-containing protein At5g65560 OS=Arabidopsis thaliana GN=At5g65560 PE=2 SV=1	4e-91	43.8725	44.3716	sp|Q9LSL9|PP445_ARATH Pentatricopeptide repeat-containing protein At5g65560 OS=Arabidopsis thaliana GN=At5g65560 PE=2 SV=1	8e-42	28.4553	40.3279	sp|Q9LSL9|PP445_ARATH Pentatricopeptide repeat-containing protein At5g65560 OS=Arabidopsis thaliana GN=At5g65560 PE=2 SV=1	2e-27	25.4237	38.6885
Glyma01g02660.1	AT5G65540	1e-75
Glyma01g02670.1	AT1G22370	2e-75	sp|Q9ZWJ3|U85A2_ARATH UDP-glycosyltransferase 85A2 OS=Arabidopsis thaliana GN=UGT85A2 PE=2 SV=1	5e-75	35.5789	90.8524	sp|Q9LMF1|U85A3_ARATH UDP-glycosyltransferase 85A3 OS=Arabidopsis thaliana GN=UGT85A3 PE=2 SV=2	2e-74	36.2105	89.5492	sp|Q9SK82|U85A1_ARATH UDP-glycosyltransferase 85A1 OS=Arabidopsis thaliana GN=UGT85A1 PE=1 SV=1	5e-71	33.8235	89.3661
Glyma01g02680.1	AT2G29880	3e-18	sp|O82368|Y2988_ARATH Uncharacterized protein At2g29880 OS=Arabidopsis thaliana GN=At2g29880 PE=2 SV=1	3e-15	28.4247	84.0909
Glyma01g02700.1	AT5G05860	1e-28	sp|Q9ZWJ3|U85A2_ARATH UDP-glycosyltransferase 85A2 OS=Arabidopsis thaliana GN=UGT85A2 PE=2 SV=1	6e-27	40.7186	31.8087	sp|Q9SK82|U85A1_ARATH UDP-glycosyltransferase 85A1 OS=Arabidopsis thaliana GN=UGT85A1 PE=1 SV=1	1e-26	41.3174	31.2883	sp|Q9FIA0|U76C2_ARATH UDP-glycosyltransferase 76C2 OS=Arabidopsis thaliana GN=UGT76C2 PE=1 SV=1	3e-26	45.1389	29.1111
Glyma01g02710.1	AT5G49220	3e-10
Glyma01g02720.1	AT5G54640	2e-40	sp|Q9LD28|H2A6_ARATH Histone H2A.6 OS=Arabidopsis thaliana GN=RAT5 PE=1 SV=1	2e-41	73.1092	91.5385	sp|Q9C681|H2A1_ARATH Probable histone H2A.1 OS=Arabidopsis thaliana GN=At1g51060 PE=1 SV=1	4e-41	72.2689	90.1515	sp|O81826|H2A3_ARATH Probable histone H2A.3 OS=Arabidopsis thaliana GN=At4g27230 PE=1 SV=1	4e-41	72.2689	90.8397
Glyma01g02730.1	AT3G63200	2e-31
Glyma01g02740.1	AT1G22380	3e-79	sp|Q9LMF1|U85A3_ARATH UDP-glycosyltransferase 85A3 OS=Arabidopsis thaliana GN=UGT85A3 PE=2 SV=2	3e-80	39.3736	90.5738	sp|Q9ZWJ3|U85A2_ARATH UDP-glycosyltransferase 85A2 OS=Arabidopsis thaliana GN=UGT85A2 PE=2 SV=1	2e-78	37.4207	96.0499	sp|Q9SK82|U85A1_ARATH UDP-glycosyltransferase 85A1 OS=Arabidopsis thaliana GN=UGT85A1 PE=1 SV=1	7e-78	37.2591	94.4785
Glyma01g02750.1	AT5G65530	1e-141	sp|Q8H1D6|RBK1_ARATH Receptor-like cytosolic serine/threonine-protein kinase RBK1 OS=Arabidopsis thaliana GN=RBK1 PE=1 SV=1	1e-142	59.75	85.2248	sp|Q8RXC8|RBK2_ARATH Receptor-like cytosolic serine/threonine-protein kinase RBK2 OS=Arabidopsis thaliana GN=RBK2 PE=1 SV=1	9e-98	48.8491	82.6087	sp|Q5XF57|Y5576_ARATH Probable receptor-like serine/threonine-protein kinase At5g57670 OS=Arabidopsis thaliana GN=At5g57670 PE=2 SV=1	1e-87	52.027	50.6045
Glyma01g02760.1	AT5G10510	1e-149	sp|Q52QU2|AIL6_ARATH AP2-like ethylene-responsive transcription factor AIL6 OS=Arabidopsis thaliana GN=AIL6 PE=2 SV=1	1e-145	57.7652	79.0017	sp|Q6J9N8|AIL7_ARATH AP2-like ethylene-responsive transcription factor AIL7 OS=Arabidopsis thaliana GN=AIL7 PE=2 SV=2	1e-124	50.2825	101.004	sp|Q5YGP8|PLET1_ARATH AP2-like ethylene-responsive transcription factor PLT1 OS=Arabidopsis thaliana GN=PLT1 PE=2 SV=1	1e-91	73.0594	36.9338
Glyma01g02770.1	AT5G46020	5e-08
Glyma01g02780.1	AT5G65500	0	sp|Q9FGD7|PUB50_ARATH Putative U-box domain-containing protein 50 OS=Arabidopsis thaliana GN=PUB50 PE=3 SV=1	0	46.3171	102.745	sp|Q94A51|PUB32_ARATH U-box domain-containing protein 32 OS=Arabidopsis thaliana GN=PUB32 PE=2 SV=1	2e-62	37.467	44.472	sp|Q94A51|PUB32_ARATH U-box domain-containing protein 32 OS=Arabidopsis thaliana GN=PUB32 PE=2 SV=1	6e-09	24.7126	20.8696
Glyma01g02790.1	AT4G38050	0	sp|Q6SZ87|NAT11_ARATH Nucleobase-ascorbate transporter 11 OS=Arabidopsis thaliana GN=NAT11 PE=2 SV=1	0	63.2987	92.1016	sp|Q3E7D0|NAT12_ARATH Nucleobase-ascorbate transporter 12 OS=Arabidopsis thaliana GN=NAT12 PE=1 SV=3	1e-161	55.1471	76.3047	sp|Q0WPE9|NAT7_ARATH Nucleobase-ascorbate transporter 7 OS=Arabidopsis thaliana GN=NAT7 PE=2 SV=2	1e-89	35.8925	95.7249
Glyma01g02800.1	AT5G65490	0	sp|Q9LSM5|SGT1_ARATH Protein SGT1 homolog At5g65490 OS=Arabidopsis thaliana GN=At5g65490 PE=2 SV=1	1e-134	55.8352	67.4961	sp|O95905|SGT1_HUMAN Protein SGT1 OS=Homo sapiens GN=ECD PE=1 SV=1	6e-41	30.8725	65.0621	sp|Q9CS74|SGT1_MOUSE Protein SGT1 homolog OS=Mus musculus GN=Ecd PE=2 SV=2	4e-40	30.0683	65.5226
Glyma01g02810.1	AT2G22560	0
Glyma01g02820.1	AT4G38060	7e-17
Glyma01g02830.1	AT4G38070	3e-55	sp|P0CB23|Y4862_ARATH Uncharacterized protein At4g38062 OS=Arabidopsis thaliana GN=At4g38062 PE=2 SV=1	2e-36	42.5781	23.7143	sp|P0CB23|Y4862_ARATH Uncharacterized protein At4g38062 OS=Arabidopsis thaliana GN=At4g38062 PE=2 SV=1	2e-23	27.3148	39.619
Glyma01g02840.1	AT5G10490	1e-176	sp|P0AEB5|YNAI_ECOLI MscS family inner membrane protein ynaI OS=Escherichia coli (strain K12) GN=ynaI PE=1 SV=1	3e-10	31.3043	33.5277	sp|P0AEB6|YNAI_ECO57 MscS family inner membrane protein ynaI OS=Escherichia coli O157:H7 GN=ynaI PE=3 SV=1	3e-10	31.3043	33.5277
Glyma01g02850.1	AT5G65470	0	sp|Q8W486|Y1491_ARATH DUF246 domain-containing protein At1g04910 OS=Arabidopsis thaliana GN=At1g04910 PE=1 SV=1	5e-73	36.6446	85.7418
Glyma01g02860.1
Glyma01g02870.1	AT5G10480	6e-11
Glyma01g02880.1	AT2G22540	5e-88	sp|Q9FVC1|SVP_ARATH MADS-box protein SVP OS=Arabidopsis thaliana GN=SVP PE=1 SV=1	7e-91	71.25	94.5833	sp|Q9FUY6|JOIN_SOLLC MADS-box protein JOINTLESS OS=Solanum lycopersicum GN=J PE=1 SV=1	6e-86	73.1092	84.1509	sp|O82794|AGL24_ARATH MADS-box protein AGL24 OS=Arabidopsis thaliana GN=AGL24 PE=1 SV=1	2e-62	58.5903	101.818
Glyma01g02890.1	AT5G65460	0	sp|Q9LX99|GRIMP_ARATH Geminivirus Rep-interacting motor protein OS=Arabidopsis thaliana GN=GRIMP PE=1 SV=1	0	65.7429	101.257	sp|O81635|ATK4_ARATH Kinesin-4 OS=Arabidopsis thaliana GN=ATK4 PE=1 SV=2	4e-53	37.4286	33.4347	sp|P46875|ATK3_ARATH Kinesin-3 OS=Arabidopsis thaliana GN=ATK3 PE=2 SV=1	1e-49	34.1026	48.5411
Glyma01g02900.1	AT2G22530	0	sp|Q5H8A4|PIGG_HUMAN GPI ethanolamine phosphate transferase 2 OS=Homo sapiens GN=PIGG PE=1 SV=1	6e-73	39.5161	37.3347	sp|Q5H8A4|PIGG_HUMAN GPI ethanolamine phosphate transferase 2 OS=Homo sapiens GN=PIGG PE=1 SV=1	5e-12	25.7862	30.824	sp|Q4WDM5|GPI7_ASPFU GPI ethanolamine phosphate transferase 2 OS=Neosartorya fumigata (strain ATCC MYA-4609 / Af293 / CBS 101355 / FGSC A1100) GN=las21 PE=2 SV=1	1e-65	37.381	51.4993
Glyma01g02910.1
Glyma01g02920.1	AT5G09540	5e-21
Glyma01g02930.1	AT4G38070	4e-33	sp|P0CB25|BH131_ARATH Transcription factor bHLH131 OS=Arabidopsis thaliana GN=BHLH131 PE=2 SV=1	2e-33	46.1538	60.5469	sp|Q9LS08|BH032_ARATH Transcription factor AIG1 OS=Arabidopsis thaliana GN=BHLH32 PE=1 SV=1	1e-16	37.8571	39.8256	sp|Q9S7Y1|BH030_ARATH Transcription factor bHLH30 OS=Arabidopsis thaliana GN=BHLH30 PE=1 SV=1	2e-14	39.4366	37.2283
Glyma01g02940.1	AT5G65450	1e-137	sp|Q9FKP5|UBP17_ARATH Ubiquitin carboxyl-terminal hydrolase 17 OS=Arabidopsis thaliana GN=UBP17 PE=2 SV=1	1e-137	55.7447	62.6539	sp|Q9SB51|UBP16_ARATH Ubiquitin carboxyl-terminal hydrolase 16 OS=Arabidopsis thaliana GN=UBP16 PE=2 SV=1	1e-113	47.8992	44.246	sp|Q9SJA1|UBP19_ARATH Ubiquitin carboxyl-terminal hydrolase 19 OS=Arabidopsis thaliana GN=UBP19 PE=2 SV=2	1e-103	54.0299	47.9167
Glyma01g02950.1	AT2G22500	1e-113	sp|Q54PY7|M2OM_DICDI Probable mitochondrial 2-oxoglutarate/malate carrier protein OS=Dictyostelium discoideum GN=ucpC PE=3 SV=1	2e-55	39.4322	98.4277	sp|Q9CR62|M2OM_MOUSE Mitochondrial 2-oxoglutarate/malate carrier protein OS=Mus musculus GN=Slc25a11 PE=1 SV=3	1e-50	37.6206	98.7261	sp|P22292|M2OM_BOVIN Mitochondrial 2-oxoglutarate/malate carrier protein OS=Bos taurus GN=SLC25A11 PE=1 SV=3	2e-49	36.9775	98.7261
Glyma01g02970.1	AT1G31880	6e-18	sp|Q17TI5|BRX_ARATH Protein BREVIS RADIX OS=Arabidopsis thaliana GN=BRX PE=1 SV=2	3e-16	61.4286	18.6047	sp|O82281|BRXL1_ARATH Protein Brevis radix-like 1 OS=Arabidopsis thaliana GN=BRXL1 PE=2 SV=2	8e-13	61.9048	18.429	sp|Q84T65|BRXL4_ORYSJ Protein Brevis radix-like 4 OS=Oryza sativa subsp. japonica GN=BRXL4 PE=3 SV=1	3e-09	65.2174	13.6778
Glyma01g02980.1	AT1G31880	3e-15	sp|Q17TI5|BRX_ARATH Protein BREVIS RADIX OS=Arabidopsis thaliana GN=BRX PE=1 SV=2	4e-14	66.0714	15.9884	sp|O82281|BRXL1_ARATH Protein Brevis radix-like 1 OS=Arabidopsis thaliana GN=BRXL1 PE=2 SV=2	5e-14	66.129	17.8248	sp|Q6ZIK7|BRXL2_ORYSJ Protein Brevis radix-like 2 OS=Oryza sativa subsp. japonica GN=BRXL2 PE=2 SV=1	7e-08	60.3448	12.8954
Glyma01g02990.1	AT2G34160	3e-12
Glyma01g03000.1
Glyma01g03010.1
Glyma01g03020.1	AT4G38100	2e-33	sp|O04616|Y4115_ARATH Uncharacterized protein At4g01150, chloroplastic OS=Arabidopsis thaliana GN=At4g01150 PE=1 SV=1	1e-22	49.1228	69.5122	sp|Q119Z5|SYE_TRIEI Glutamyl-tRNA synthetase OS=Trichodesmium erythraeum (strain IMS101) GN=gltX PE=3 SV=1	2e-10	48.5714	7.7185	sp|Q8LCA1|TMP14_ARATH Thylakoid membrane phosphoprotein 14 kDa, chloroplastic OS=Arabidopsis thaliana GN=TMP14 PE=1 SV=2	4e-10	42.3077	44.8276
Glyma01g03030.1	AT5G65420	1e-70	sp|Q8LGA1|CCD41_ARATH Cyclin-D4-1 OS=Arabidopsis thaliana GN=CYCD4-1 PE=1 SV=2	1e-72	53.7037	85.7143	sp|Q6YXH8|CCD41_ORYSJ Cyclin-D4-1 OS=Oryza sativa subsp. japonica GN=CYCD4-1 PE=2 SV=2	3e-70	54.3165	75.8427	sp|Q0WQN9|CCD42_ARATH Cyclin-D4-2 OS=Arabidopsis thaliana GN=CYCD4-2 PE=1 SV=2	7e-66	56.71	76.5101
Glyma01g03040.1	AT2G22480	0	sp|Q8VYN6|K6PF5_ARATH 6-phosphofructokinase 5, chloroplastic OS=Arabidopsis thaliana GN=PFK5 PE=1 SV=1	0	79.2812	88.0819	sp|Q9C5J7|K6PF7_ARATH 6-phosphofructokinase 7 OS=Arabidopsis thaliana GN=PFK7 PE=1 SV=1	1e-104	44.9561	93.1959	sp|Q9FKG3|K6PF4_ARATH 6-phosphofructokinase 4, chloroplastic OS=Arabidopsis thaliana GN=PFK4 PE=1 SV=1	1e-103	44.6089	87.1698
Glyma01g03050.1	AT1G26290	6e-14
Glyma01g03060.1	AT4G24660	2e-52	sp|Q9SB61|Y4466_ARATH ZF-HD homeobox protein At4g24660 OS=Arabidopsis thaliana GN=At4g24660 PE=1 SV=1	6e-51	51.6588	93.1818	sp|Q9FKP8|Y5541_ARATH ZF-HD homeobox protein At5g65410 OS=Arabidopsis thaliana GN=At5g65410 PE=1 SV=1	1e-48	50.9709	73.4767
Glyma01g03070.1
Glyma01g03080.1
Glyma01g03090.1	AT5G65380	0	sp|Q9LYT3|TT12_ARATH Protein TRANSPARENT TESTA 12 OS=Arabidopsis thaliana GN=TT12 PE=2 SV=1	2e-92	39.4904	91.716	sp|Q9SIA5|DTX1_ARATH MATE efflux family protein DTX1 OS=Arabidopsis thaliana GN=DTX1 PE=2 SV=1	2e-65	33.5586	93.0672	sp|Q9LUH3|LAL5_ARATH MATE efflux family protein LAL5 OS=Arabidopsis thaliana GN=LAL5 PE=2 SV=1	2e-65	35.6984	95.0959
Glyma01g03100.1	AT1G67900	0	sp|Q9C9V6|Y1790_ARATH BTB/POZ domain-containing protein At1g67900 OS=Arabidopsis thaliana GN=At1g67900 PE=1 SV=1	0	61.5265	97.9398	sp|Q9LIM6|Y3649_ARATH BTB/POZ domain-containing protein At3g26490 OS=Arabidopsis thaliana GN=At3g26490 PE=1 SV=1	1e-141	46.4678	104.252	sp|O80970|NPY2_ARATH BTB/POZ domain-containing protein NPY2 OS=Arabidopsis thaliana GN=NPY2 PE=2 SV=1	1e-109	42.0578	86.9085
Glyma01g03110.1	AT1G24590	3e-11	sp|Q9FYK5|ESR2_ARATH Ethylene-responsive transcription factor ESR2 OS=Arabidopsis thaliana GN=ESR2 PE=1 SV=1	1e-10	68.0851	15.3595	sp|Q9SAD4|ESR1_ARATH Ethylene-responsive transcription factor ESR1 OS=Arabidopsis thaliana GN=ESR1 PE=1 SV=1	4e-10	58.1818	15.8537	sp|Q9M644|LEP_ARATH Ethylene-responsive transcription factor LEP OS=Arabidopsis thaliana GN=LEP PE=2 SV=1	2e-09	54.386	27.0142
Glyma01g03120.1	AT4G10500	1e-63	sp|Q9ZWQ9|FLS_CITUN Flavonol synthase/flavanone 3-hydroxylase OS=Citrus unshiu GN=FLS PE=1 SV=1	6e-46	34.6154	92.5373	sp|Q9M547|FLS_EUSGR Flavonol synthase/flavanone 3-hydroxylase OS=Eustoma grandiflorum GN=FLS PE=2 SV=1	1e-43	33.0128	92.8144	sp|Q9M2C4|ACCH8_ARATH 1-aminocyclopropane-1-carboxylate oxidase homolog 8 OS=Arabidopsis thaliana GN=At3g61400 PE=2 SV=1	1e-43	35.7143	80.8108
Glyma01g03130.1	AT1G12970	1e-117	sp|O61967|LAP1_CAEEL Protein lap1 OS=Caenorhabditis elegans GN=let-413 PE=1 SV=3	4e-34	39.9142	33.3333	sp|O61967|LAP1_CAEEL Protein lap1 OS=Caenorhabditis elegans GN=let-413 PE=1 SV=3	2e-29	37.4449	32.475	sp|O61967|LAP1_CAEEL Protein lap1 OS=Caenorhabditis elegans GN=let-413 PE=1 SV=3	1e-24	34.8018	32.475
Glyma01g03140.1
Glyma01g03150.1	AT3G26510	4e-36
Glyma01g03160.1	AT1G70610	0	sp|Q8RY46|AB26B_ARATH ABC transporter B family member 26, chloroplastic OS=Arabidopsis thaliana GN=ABCB26 PE=1 SV=1	0	71.7156	92.2857	sp|Q9NP78|ABCB9_HUMAN ATP-binding cassette sub-family B member 9 OS=Homo sapiens GN=ABCB9 PE=1 SV=1	3e-93	36.9792	74.4125	sp|Q9JJ59|ABCB9_MOUSE ATP-binding cassette sub-family B member 9 OS=Mus musculus GN=Abcb9 PE=2 SV=1	1e-92	36.8056	74.8031
Glyma01g03170.1
Glyma01g03180.1	AT1G70600	3e-63	sp|P49637|R27A3_ARATH 60S ribosomal protein L27a-3 OS=Arabidopsis thaliana GN=RPL27AC PE=2 SV=2	4e-60	75.6757	101.37	sp|Q9LR33|R27A2_ARATH 60S ribosomal protein L27a-2 OS=Arabidopsis thaliana GN=RPL27AB PE=2 SV=1	1e-58	74.3243	101.37	sp|P48160|RL27A_DICDI 60S ribosomal protein L27a OS=Dictyostelium discoideum GN=rpl27a PE=3 SV=1	4e-44	57.047	100
Glyma01g03190.1	AT3G26590	1e-144	sp|Q9LYT3|TT12_ARATH Protein TRANSPARENT TESTA 12 OS=Arabidopsis thaliana GN=TT12 PE=2 SV=1	1e-89	45.4787	73.9645	sp|Q9SIA5|DTX1_ARATH MATE efflux family protein DTX1 OS=Arabidopsis thaliana GN=DTX1 PE=2 SV=1	1e-53	35.277	71.8487	sp|Q9SIA3|MATE6_ARATH MATE efflux family protein 6 OS=Arabidopsis thaliana GN=DTXL2 PE=2 SV=2	1e-53	35.8166	72.8992
Glyma01g03200.1	AT2G42490	6e-82	sp|Q59118|AMOH_ARTGO Histamine oxidase OS=Arthrobacter globiformis PE=1 SV=3	9e-25	32.2449	31.1404	sp|Q07123|AMO2_ARTS1 Copper methylamine oxidase OS=Arthrobacter sp. (strain P1) GN=maoII PE=1 SV=1	5e-23	32.4111	33.179	sp|Q07121|AMO1_ARTS1 Primary amine oxidase OS=Arthrobacter sp. (strain P1) GN=maoI PE=1 SV=1	6e-23	32.4111	33.179
Glyma01g03210.1	AT3G26600	0
Glyma01g03220.1	AT1G70590	1e-110	sp|Q94C27|FB84_ARATH F-box protein At1g70590 OS=Arabidopsis thaliana GN=At1g70590 PE=2 SV=1	1e-109	66.09	81.1966	sp|Q9ESM7|SE1L1_MESAU Protein sel-1 homolog 1 OS=Mesocricetus auratus GN=Sel1l PE=2 SV=1	9e-18	32.0574	25.3149	sp|Q9UBV2|SE1L1_HUMAN Protein sel-1 homolog 1 OS=Homo sapiens GN=SEL1L PE=1 SV=3	1e-17	30.0885	27.4559
Glyma01g03230.1	AT4G14830	4e-19
Glyma01g03240.1	AT5G40460	3e-21
Glyma01g03250.1	AT5G56090	1e-69	sp|Q2Y9R4|CTAA_NITMU Heme A synthase OS=Nitrosospira multiformis (strain ATCC 25196 / NCIMB 11849) GN=ctaA PE=3 SV=1	3e-24	32.9167	59.8315	sp|Q08DG6|COX15_BOVIN Cytochrome c oxidase assembly protein COX15 homolog OS=Bos taurus GN=COX15 PE=2 SV=1	6e-24	35.3659	51.5738	sp|Q8BJ03|COX15_MOUSE Cytochrome c oxidase assembly protein COX15 homolog OS=Mus musculus GN=Cox15 PE=2 SV=1	2e-23	34.8	51.816
Glyma01g03260.1	AT1G70580	0	sp|P52894|ALA2_HORVU Alanine aminotransferase 2 OS=Hordeum vulgare PE=2 SV=1	1e-137	49.4737	96.473	sp|Q54MJ7|ALAM_DICDI Probable alanine aminotransferase, mitochondrial OS=Dictyostelium discoideum GN=gpt PE=3 SV=1	1e-134	49.3802	88.015	sp|P34106|ALA2_PANMI Alanine aminotransferase 2 OS=Panicum miliaceum PE=1 SV=1	1e-130	50.3158	96.473
Glyma01g03270.1	AT1G10700	1e-148	sp|Q9XGA0|KPRS3_SPIOL Ribose-phosphate pyrophosphokinase 3, mitochondrial OS=Spinacia oleracea GN=PRS3 PE=2 SV=1	1e-155	76.5043	85.468	sp|Q93Z66|KPRS3_ARATH Ribose-phosphate pyrophosphokinase 3, chloroplastic OS=Arabidopsis thaliana GN=PRS3 PE=2 SV=1	1e-150	73.3894	86.3747	sp|Q8S2E5|KPRS3_ORYSJ Ribose-phosphate pyrophosphokinase 3, chloroplastic OS=Oryza sativa subsp. japonica GN=Os01g0723600 PE=2 SV=1	1e-143	78.9298	73.1051
Glyma01g03280.1
Glyma01g03290.1	AT1G24095	3e-06
Glyma01g03300.1	AT1G24095	1e-11
Glyma01g03310.1	AT4G08770	1e-56	sp|Q9LDN9|PER37_ARATH Peroxidase 37 OS=Arabidopsis thaliana GN=PER37 PE=2 SV=1	1e-56	40.3226	88.1503	sp|Q9SS67|PER28_ARATH Peroxidase 28 OS=Arabidopsis thaliana GN=PER28 PE=2 SV=1	8e-56	39.604	93.7695	sp|Q9LDA4|PER38_ARATH Peroxidase 38 OS=Arabidopsis thaliana GN=PER38 PE=2 SV=1	2e-55	40	88.1503
Glyma01g03320.1	AT1G51940	2e-86	sp|Q9LK03|PERK2_ARATH Proline-rich receptor-like protein kinase PERK2 OS=Arabidopsis thaliana GN=PERK2 PE=2 SV=3	5e-52	48.0176	31.1018	sp|Q9LV48|PERK1_ARATH Proline-rich receptor-like protein kinase PERK1 OS=Arabidopsis thaliana GN=PERK1 PE=1 SV=1	7e-50	47.2973	33.4356	sp|Q9LZM4|WAKLQ_ARATH Wall-associated receptor kinase-like 20 OS=Arabidopsis thaliana GN=WAKL20 PE=2 SV=1	4e-48	43.8017	35.6164
Glyma01g03330.1	AT1G60780	0	sp|Q9BXS5|AP1M1_HUMAN AP-1 complex subunit mu-1 OS=Homo sapiens GN=AP1M1 PE=1 SV=3	1e-159	60.6132	100	sp|Q2KJ81|AP1M1_BOVIN AP-1 complex subunit mu-1 OS=Bos taurus GN=AP1M1 PE=1 SV=3	1e-159	60.6132	100	sp|P35602|AP1M_CAEEL AP-1 complex subunit mu-1-I OS=Caenorhabditis elegans GN=unc-101 PE=2 SV=2	1e-159	59.9057	100.474
Glyma01g03340.1	AT1G70560	1e-117	sp|Q9S7N2|TAA1_ARATH Tryptophan aminotransferase 1 OS=Arabidopsis thaliana GN=TAA1 PE=1 SV=1	1e-117	55.3425	92.8389	sp|Q9LR29|TAR1_ARATH Tryptophan aminotransferase-related protein 1 OS=Arabidopsis thaliana GN=TAR1 PE=2 SV=2	1e-115	52.3196	100	sp|Q94A02|TAR2_ARATH Tryptophan aminotransferase-related protein 2 OS=Arabidopsis thaliana GN=TAR2 PE=2 SV=1	1e-107	51.6484	82.7273
Glyma01g03350.1	AT1G10740	2e-29
Glyma01g03360.1	AT1G10740	1e-155	sp|P04635|LIP_STAHY Lipase OS=Staphylococcus hyicus GN=lip PE=1 SV=1	2e-12	27.8746	42.1217	sp|P0C0R4|LIP_STAES Lipase OS=Staphylococcus epidermidis (strain ATCC 12228) GN=lip PE=3 SV=1	7e-08	25	34.0116	sp|P0C0R3|LIP_STAEP Lipase OS=Staphylococcus epidermidis GN=lip PE=1 SV=1	7e-08	25.3012	34.0116
Glyma01g03370.1	AT4G39870	8e-23
Glyma01g03380.1	AT2G44820	9e-24
Glyma01g03390.1	AT1G70550	1e-179
Glyma01g03400.1	AT3G26610	1e-156	sp|Q949Z1|PGLR4_ARATH Polygalacturonase At1g48100 OS=Arabidopsis thaliana GN=At1g48100 PE=2 SV=1	7e-82	40	84.4211	sp|Q94AJ5|PGLR5_ARATH Probable polygalacturonase At1g80170 OS=Arabidopsis thaliana GN=At1g80170 PE=2 SV=1	2e-68	36.631	83.5586	sp|Q7M1E7|PGLR2_CHAOB Polygalacturonase OS=Chamaecyparis obtusa PE=1 SV=1	1e-66	36.1032	67.5097
Glyma01g03410.1	AT1G70530	3e-94	sp|Q9CAL2|CRK3_ARATH Cysteine-rich receptor-like protein kinase 3 OS=Arabidopsis thaliana GN=CRK3 PE=2 SV=1	1e-96	36.5931	77.0898	sp|Q9FNE1|CRK42_ARATH Cysteine-rich receptor-like protein kinase 42 OS=Arabidopsis thaliana GN=CRK42 PE=2 SV=1	1e-60	29.5567	75.7296	sp|Q9LMB9|CRK1_ARATH Cysteine-rich receptor-like protein kinase 1 OS=Arabidopsis thaliana GN=CRK1 PE=2 SV=2	2e-55	30.303	73.6585
Glyma01g03420.1	AT1G70520	0	sp|Q9CAL3|CRK2_ARATH Cysteine-rich receptor-like protein kinase 2 OS=Arabidopsis thaliana GN=CRK2 PE=2 SV=1	0	66.719	97.5347	sp|Q9FNE1|CRK42_ARATH Cysteine-rich receptor-like protein kinase 42 OS=Arabidopsis thaliana GN=CRK42 PE=2 SV=1	1e-132	42.9319	87.8648	sp|Q9CAL2|CRK3_ARATH Cysteine-rich receptor-like protein kinase 3 OS=Arabidopsis thaliana GN=CRK3 PE=2 SV=1	1e-132	41.4911	93.4985
Glyma01g03430.1	AT1G23360	2e-91	sp|Q3ED65|MENG_ARATH 2-phytyl-1,4-naphtoquinone methyltransferase, chloroplastic OS=Arabidopsis thaliana GN=MENG PE=1 SV=2	6e-93	67.2131	93.4866	sp|Q8YLP4|UBIE_NOSS1 Demethylmenaquinone methyltransferase OS=Nostoc sp. (strain PCC 7120 / UTEX 2576) GN=ubiE PE=3 SV=1	2e-66	52.8384	100	sp|Q3MD91|UBIE_ANAVT Demethylmenaquinone methyltransferase OS=Anabaena variabilis (strain ATCC 29413 / PCC 7937) GN=ubiE PE=3 SV=1	6e-66	52.4017	100
Glyma01g03440.1	AT2G34320	9e-12
Glyma01g03450.1	AT1G23380	2e-97	sp|Q84JS6|KNAT6_ARATH Homeobox protein knotted-1-like 6 OS=Arabidopsis thaliana GN=KNAT6 PE=1 SV=1	4e-99	57.7844	96.6361	sp|P46640|KNAT2_ARATH Homeobox protein knotted-1-like 2 OS=Arabidopsis thaliana GN=KNAT2 PE=1 SV=3	6e-87	54.6584	101.613	sp|P46639|KNAT1_ARATH Homeobox protein knotted-1-like 1 OS=Arabidopsis thaliana GN=KNAT1 PE=1 SV=1	3e-62	46.6135	62.0603
Glyma01g03460.1
Glyma01g03470.1			sp|Q02918|NO36A_SOYBN Early nodulin-36A OS=Glycine max PE=2 SV=1	1e-46	100	100	sp|Q02919|NO36B_SOYBN Early nodulin-36B (Fragment) OS=Glycine max PE=2 SV=1	3e-25	75	81.7204
Glyma01g03480.1	AT1G60790	1e-163
Glyma01g03490.1	AT1G60800	0	sp|Q93ZS4|NIK3_ARATH Protein NSP-INTERACTING KINASE 3 OS=Arabidopsis thaliana GN=NIK3 PE=1 SV=1	0	72.7422	94.3038	sp|Q8RY65|NIK2_ARATH Protein NSP-INTERACTING KINASE 2 OS=Arabidopsis thaliana GN=NIK2 PE=1 SV=1	0	63.8474	93.5433	sp|Q9LFS4|NIK1_ARATH Protein NSP-INTERACTING KINASE 1 OS=Arabidopsis thaliana GN=NIK1 PE=1 SV=1	0	62.5616	93.4169
Glyma01g03500.1	AT1G23390	2e-63	sp|Q9LDE3|FBK9_ARATH F-box/kelch-repeat protein At1g23390 OS=Arabidopsis thaliana GN=At1g23390 PE=2 SV=1	9e-63	42.6901	83.7563
Glyma01g03510.1
Glyma01g03520.1	AT2G47500	4e-10
Glyma01g03530.1	AT1G10670	0	sp|Q91V92|ACLY_MOUSE ATP-citrate synthase OS=Mus musculus GN=Acly PE=1 SV=1	1e-89	42.9594	38.1302	sp|P16638|ACLY_RAT ATP-citrate synthase OS=Rattus norvegicus GN=Acly PE=1 SV=1	3e-89	43.2367	37.3636	sp|Q2TCH3|ACLY_SHEEP ATP-citrate synthase OS=Ovis aries GN=ACLY PE=2 SV=1	2e-88	42.7208	37.7838
Glyma01g03540.1	AT5G05670	1e-101	sp|Q54XX1|SRPRB_DICDI Signal recognition particle receptor subunit beta OS=Dictyostelium discoideum GN=srprb PE=3 SV=1	1e-21	30.8458	67.2414	sp|P47758|SRPRB_MOUSE Signal recognition particle receptor subunit beta OS=Mus musculus GN=Srprb PE=1 SV=1	2e-16	27.3148	75.4647	sp|Q4FZX7|SRPRB_RAT Signal recognition particle receptor subunit beta OS=Rattus norvegicus GN=Srprb PE=2 SV=1	2e-16	26.8519	75.4647
Glyma01g03550.1	AT1G10660	1e-111
Glyma01g03570.1	AT2G47110	1e-66	sp|P47905|RS27A_LUPAL Ubiquitin-40S ribosomal protein S27a OS=Lupinus albus PE=3 SV=2	1e-69	83.2258	100	sp|P62981|RS27A_SOLTU Ubiquitin-40S ribosomal protein S27a OS=Solanum tuberosum GN=UBI3 PE=2 SV=2	1e-68	83.0065	98.0769	sp|P62980|RS27A_SOLLC Ubiquitin-40S ribosomal protein S27a OS=Solanum lycopersicum GN=UBI3 PE=3 SV=2	1e-68	83.0065	98.0769
Glyma01g03580.1	AT1G23420	7e-56	sp|Q9LDT3|YAB4_ARATH Axial regulator YABBY 4 OS=Arabidopsis thaliana GN=YAB4 PE=1 SV=2	4e-48	50.4425	93.0736	sp|Q10FZ7|YAB2_ORYSJ Protein YABBY 2 OS=Oryza sativa subsp. japonica GN=YAB2 PE=2 SV=1	7e-29	40.5405	93.0108	sp|Q8GW46|YAB5_ARATH Axial regulator YABBY 5 OS=Arabidopsis thaliana GN=YAB5 PE=2 SV=1	2e-27	44.586	90.8537
Glyma01g03590.1	AT1G61700	5e-35	sp|Q9SYA6|RPAB5_ARATH DNA-directed RNA polymerases I, II, and III subunit RPABC5 OS=Arabidopsis thaliana GN=At1g61700 PE=2 SV=1	1e-33	90.1408	100	sp|Q39290|RPAB5_BRANA DNA-directed RNA polymerases I, II, and III subunit RPABC5 OS=Brassica napus PE=3 SV=1	5e-32	91.5493	100	sp|Q9GR61|RPAB5_CAEEL DNA-directed RNA polymerases I, II, and III subunit RPABC5 OS=Caenorhabditis elegans GN=rpb-10 PE=2 SV=1	2e-27	82.0896	100
Glyma01g03600.1	AT1G10650	2e-98
Glyma01g03610.1	AT2G46280	1e-162	sp|Q38884|EIF3I_ARATH Eukaryotic translation initiation factor 3 subunit I OS=Arabidopsis thaliana GN=TIF3I1 PE=2 SV=2	1e-157	82.622	99.3902	sp|B4I195|EIF3I_DROSE Eukaryotic translation initiation factor 3 subunit I OS=Drosophila sechellia GN=Trip1 PE=3 SV=1	7e-88	47.9876	98.773	sp|O02195|EIF3I_DROME Eukaryotic translation initiation factor 3 subunit I OS=Drosophila melanogaster GN=Trip1 PE=1 SV=1	7e-88	47.9876	98.773
Glyma01g03620.1
Glyma01g03630.1
Glyma01g03640.1
Glyma01g03650.1	AT5G14670	1e-100	sp|P51823|ARF2_ORYSJ ADP-ribosylation factor 2 OS=Oryza sativa subsp. japonica GN=ARF PE=2 SV=2	1e-102	98.895	100	sp|Q06396|ARF1_ORYSJ ADP-ribosylation factor 1 OS=Oryza sativa subsp. japonica GN=Os01g0813400 PE=2 SV=3	1e-102	98.3425	100	sp|O48920|ARF_VIGUN ADP-ribosylation factor OS=Vigna unguiculata GN=ARF PE=2 SV=3	1e-102	97.7901	100
Glyma01g03660.1	AT1G60460	2e-58
Glyma01g03670.1
Glyma01g03680.1	AT3G14470	4e-16	sp|Q7XA40|RGA3_SOLBU Putative disease resistance protein RGA3 OS=Solanum bulbocastanum GN=RGA3 PE=2 SV=2	3e-31	33.0645	21.4718	sp|Q7XA42|RGA1_SOLBU Putative disease resistance protein RGA1 OS=Solanum bulbocastanum GN=RGA1 PE=2 SV=2	4e-29	32.6693	21.7569	sp|Q7XA39|RGA4_SOLBU Putative disease resistance protein RGA4 OS=Solanum bulbocastanum GN=RGA4 PE=2 SV=1	9e-29	34.2723	19.8381
Glyma01g03690.1	AT1G23540	2.33e-156	sp|Q9ZUE0|PEK12_ARATH Proline-rich receptor-like protein kinase PERK12 OS=Arabidopsis thaliana GN=PERK12 PE=2 SV=2	1e-150	68.2192	50.6944	sp|Q9CAL8|PEK13_ARATH Proline-rich receptor-like protein kinase PERK13 OS=Arabidopsis thaliana GN=PERK13 PE=2 SV=1	2.33e-156	65.8602	52.3944	sp|Q9SGY7|PEK11_ARATH Putative proline-rich receptor-like protein kinase PERK11 OS=Arabidopsis thaliana GN=PERK11 PE=2 SV=2	1e-138	66.3793	48.468
Glyma01g03700.1	AT1G70420	1e-42
Glyma01g03710.1	AT1G10600	8e-86	sp|Q6NKP9|AMSH2_ARATH AMSH-like ubiquitin thiolesterase 2 OS=Arabidopsis thaliana GN=AMSH2 PE=2 SV=1	3e-84	71.7073	88.3408	sp|Q5PNU3|AMSH3_ARATH AMSH-like ubiquitin thiolesterase 3 OS=Arabidopsis thaliana GN=AMSH3 PE=1 SV=2	9e-67	54.9738	37.6726	sp|Q8VYB5|AMSH1_ARATH AMSH-like ubiquitin thiolesterase 1 OS=Arabidopsis thaliana GN=AMSH1 PE=2 SV=1	2e-66	50.4505	42.8008
Glyma01g03720.1	AT5G14740	1e-103	sp|P27141|CAHC_TOBAC Carbonic anhydrase, chloroplastic OS=Nicotiana tabacum PE=2 SV=1	1e-113	73.2824	81.3084	sp|P16016|CAHC_SPIOL Carbonic anhydrase, chloroplastic OS=Spinacia oleracea PE=1 SV=2	1e-105	71.1538	81.1912	sp|P42737|CAH2_ARATH Carbonic anhydrase 2, chloroplastic OS=Arabidopsis thaliana GN=CA2 PE=1 SV=2	1e-105	70.2703	98.8417
Glyma01g03730.1	AT1G23750	3e-52	sp|O49453|Y4844_ARATH Uncharacterized protein At4g28440 OS=Arabidopsis thaliana GN=At4g28440 PE=1 SV=1	5e-47	67.4242	82.3529
Glyma01g03750.1	AT1G23750	5e-55	sp|O49453|Y4844_ARATH Uncharacterized protein At4g28440 OS=Arabidopsis thaliana GN=At4g28440 PE=1 SV=1	1e-47	67.4242	82.3529
Glyma01g03760.1	AT1G70370	0	sp|P92990|JP650_ARATH Probable polygalacturonase non-catalytic subunit JP650 OS=Arabidopsis thaliana GN=JP650 PE=2 SV=2	0	60.7261	96.6454	sp|Q40161|GP1_SOLLC Polygalacturonase-1 non-catalytic subunit beta OS=Solanum lycopersicum GN=GP1 PE=1 SV=1	0	60.231	95.873	sp|P92982|JP630_ARATH Probable polygalacturonase non-catalytic subunit JP630 OS=Arabidopsis thaliana GN=JP630 PE=2 SV=2	0	59.3388	97.1061
Glyma01g03770.1	AT5G41980	7e-14
Glyma01g03780.1	AT1G70350	1e-13
Glyma01g03790.1	AT1G23790	1e-151
Glyma01g03800.1	AT2G16280	6e-59	sp|Q9SIX1|KCS9_ARATH 3-ketoacyl-CoA synthase 9 OS=Arabidopsis thaliana GN=KCS9 PE=2 SV=1	5e-59	74.4828	27.5391	sp|Q9LN49|KCS4_ARATH 3-ketoacyl-CoA synthase 4 OS=Arabidopsis thaliana GN=KCS4 PE=2 SV=1	6e-59	75.6944	27.1318	sp|O65677|KCS2_ARATH Probable 3-ketoacyl-CoA synthase 2 OS=Arabidopsis thaliana GN=KCS2 PE=2 SV=1	6e-57	72.3404	28.1314
Glyma01g03810.1	AT1G60200	2e-90	sp|P49756|RBM25_HUMAN RNA-binding protein 25 OS=Homo sapiens GN=RBM25 PE=1 SV=3	1e-23	46.1538	12.3369	sp|P49756|RBM25_HUMAN RNA-binding protein 25 OS=Homo sapiens GN=RBM25 PE=1 SV=3	3e-09	37.0787	10.5575	sp|B2RY56|RBM25_MOUSE RNA-binding protein 25 OS=Mus musculus GN=Rbm25 PE=1 SV=1	1e-23	46.1538	12.3662
Glyma01g03820.1	AT1G23800	0	sp|Q8S528|AL2B7_ARATH Aldehyde dehydrogenase family 2 member B7, mitochondrial OS=Arabidopsis thaliana GN=ALDH2B7 PE=2 SV=2	0	81.0865	93.0712	sp|Q9SU63|AL2B4_ARATH Aldehyde dehydrogenase family 2 member B4, mitochondrial OS=Arabidopsis thaliana GN=ALDH2B4 PE=1 SV=1	0	77.7555	92.7509	sp|P20000|ALDH2_BOVIN Aldehyde dehydrogenase, mitochondrial OS=Bos taurus GN=ALDH2 PE=1 SV=2	1e-173	59.7959	94.0385
Glyma01g03830.1	AT1G23820	1e-148	sp|Q9ZTR1|SPD1_PEA Spermidine synthase 1 OS=Pisum sativum GN=SPDSYN1 PE=2 SV=1	1e-164	83.1361	100.898	sp|Q9ZTR0|SPD2_PEA Spermidine synthase 2 OS=Pisum sativum GN=SPDSYN2 PE=2 SV=1	1e-160	81.2317	98.2456	sp|O82147|SPDE_COFAR Spermidine synthase OS=Coffea arabica PE=2 SV=1	1e-155	83.0721	100.316
Glyma01g03840.1	AT3G17090	2e-11	sp|Q0V7V2|P2C42_ARATH Probable protein phosphatase 2C 42 OS=Arabidopsis thaliana GN=At3g17090 PE=2 SV=1	4e-07	35.3535	22.1354
Glyma01g03850.1	AT1G70300	0	sp|Q8W4I4|POT6_ARATH Potassium transporter 6 OS=Arabidopsis thaliana GN=POT6 PE=2 SV=1	0	69.9746	99.7442	sp|Q9M7J9|POT8_ARATH Potassium transporter 8 OS=Arabidopsis thaliana GN=POT8 PE=2 SV=2	0	66.4132	99.872	sp|Q6YWQ4|HAK25_ORYSJ Potassium transporter 25 OS=Oryza sativa subsp. japonica GN=HAK25 PE=2 SV=1	0	61.0127	101.299
Glyma01g03860.1
Glyma01g03870.1	AT1G23870	0	sp|Q9LRA7|TPS9_ARATH Probable alpha,alpha-trehalose-phosphate synthase [UDP-forming] 9 OS=Arabidopsis thaliana GN=TPS9 PE=1 SV=1	0	72.0877	99.1926	sp|Q0WUI9|TPS8_ARATH Probable alpha,alpha-trehalose-phosphate synthase [UDP-forming] 8 OS=Arabidopsis thaliana GN=TPS8 PE=2 SV=1	0	71.8931	100.467	sp|O80738|TPS10_ARATH Probable alpha,alpha-trehalose-phosphate synthase [UDP-forming] 10 OS=Arabidopsis thaliana GN=TPS10 PE=2 SV=1	0	71.1963	99.8839
Glyma01g03880.1	AT1G70280	1e-154
Glyma01g03890.1	AT1G60070	0	sp|Q9ZUI6|AP1G2_ARATH AP-1 complex subunit gamma-2 OS=Arabidopsis thaliana GN=At1g60070 PE=2 SV=2	0	73.0505	101.044	sp|Q84K16|AP1G1_ARATH AP-1 complex subunit gamma-1 OS=Arabidopsis thaliana GN=GAMMA-ADR PE=1 SV=1	0	71.0046	99.4292	sp|P22892|AP1G1_MOUSE AP-1 complex subunit gamma-1 OS=Mus musculus GN=Ap1g1 PE=1 SV=3	0	44.0092	104.623
Glyma01g03900.1	AT1G23980	2e-81	sp|Q9FL07|ATL46_ARATH RING-H2 finger protein ATL46 OS=Arabidopsis thaliana GN=ATL46 PE=2 SV=1	6e-77	48.368	79.5213	sp|Q8GW38|ATL47_ARATH RING-H2 finger protein ATL47 OS=Arabidopsis thaliana GN=ATL47 PE=2 SV=1	2e-73	58.6572	73.9837	sp|Q9ZV53|ATL49_ARATH Putative RING-H2 finger protein ATL49 OS=Arabidopsis thaliana GN=ATL49 PE=2 SV=1	2e-43	38.4375	60.5201
Glyma01g03910.1
Glyma01g03920.1	AT5G17680	1e-172	sp|Q40392|TMVRN_NICGU TMV resistance protein N OS=Nicotiana glutinosa GN=N PE=1 SV=1	1e-149	39.1353	72.9895	sp|O82500|Y4117_ARATH Putative disease resistance protein At4g11170 OS=Arabidopsis thaliana GN=At4g11170 PE=2 SV=1	1e-137	35.0785	83.5616	sp|O23530|SNC1_ARATH Protein SUPPRESSOR OF npr1-1, CONSTITUTIVE 1 OS=Arabidopsis thaliana GN=SNC1 PE=1 SV=3	1e-122	35.2144	64.95
Glyma01g03930.1	AT5G26830	0	sp|O04630|SYTM_ARATH Threonyl-tRNA synthetase, mitochondrial OS=Arabidopsis thaliana GN=THRRS PE=2 SV=3	0	77.1982	94.6403	sp|Q54J66|SYTC1_DICDI Probable threonyl-tRNA synthetase 1, cytoplasmic OS=Dictyostelium discoideum GN=thrS1 PE=3 SV=1	0	57.1644	93.0986	sp|Q3ZBV8|SYTC_BOVIN Threonyl-tRNA synthetase, cytoplasmic OS=Bos taurus GN=TARS PE=2 SV=1	0	55.2906	91.4246
Glyma01g03940.1	AT1G60060	1e-125	sp|P0C7P8|Y1615_ARATH Uncharacterized basic helix-loop-helix protein At1g06150 OS=Arabidopsis thaliana GN=At1g06150 PE=2 SV=1	2e-14	32.6531	26.4305
Glyma01g03950.1	AT3G04220	3e-32	sp|Q40392|TMVRN_NICGU TMV resistance protein N OS=Nicotiana glutinosa GN=N PE=1 SV=1	3e-36	50	12.3252	sp|O82500|Y4117_ARATH Putative disease resistance protein At4g11170 OS=Arabidopsis thaliana GN=At4g11170 PE=2 SV=1	2e-31	45.6954	13.3333	sp|O23530|SNC1_ARATH Protein SUPPRESSOR OF npr1-1, CONSTITUTIVE 1 OS=Arabidopsis thaliana GN=SNC1 PE=1 SV=3	4e-30	45.5782	11.299
Glyma01g03960.1	AT5G17680	1e-109	sp|O23530|SNC1_ARATH Protein SUPPRESSOR OF npr1-1, CONSTITUTIVE 1 OS=Arabidopsis thaliana GN=SNC1 PE=1 SV=3	9e-87	32.494	60.8762	sp|O23530|SNC1_ARATH Protein SUPPRESSOR OF npr1-1, CONSTITUTIVE 1 OS=Arabidopsis thaliana GN=SNC1 PE=1 SV=3	3e-35	31.5436	34.2813	sp|Q40392|TMVRN_NICGU TMV resistance protein N OS=Nicotiana glutinosa GN=N PE=1 SV=1	1e-72	29.6978	61.8881
Glyma01g03970.1	AT3G28050	5e-08
Glyma01g03980.1	AT5G17680	1e-142	sp|Q40392|TMVRN_NICGU TMV resistance protein N OS=Nicotiana glutinosa GN=N PE=1 SV=1	1e-129	31.3218	85.1399	sp|O82500|Y4117_ARATH Putative disease resistance protein At4g11170 OS=Arabidopsis thaliana GN=At4g11170 PE=2 SV=1	1e-116	34.5783	72.3288	sp|O23530|SNC1_ARATH Protein SUPPRESSOR OF npr1-1, CONSTITUTIVE 1 OS=Arabidopsis thaliana GN=SNC1 PE=1 SV=3	1e-112	31.5678	67.3328
Glyma01g03990.1	AT5G40240	4e-15
Glyma01g04000.1	AT5G17680	1e-139	sp|Q40392|TMVRN_NICGU TMV resistance protein N OS=Nicotiana glutinosa GN=N PE=1 SV=1	1e-129	36.6584	68.1818	sp|O82500|Y4117_ARATH Putative disease resistance protein At4g11170 OS=Arabidopsis thaliana GN=At4g11170 PE=2 SV=1	1e-122	37.5	66.3014	sp|O23530|SNC1_ARATH Protein SUPPRESSOR OF npr1-1, CONSTITUTIVE 1 OS=Arabidopsis thaliana GN=SNC1 PE=1 SV=3	1e-114	33.4852	62.7978
Glyma01g04010.1	AT2G21090	8e-09	sp|Q9SKQ4|PP167_ARATH Pentatricopeptide repeat-containing protein At2g21090 OS=Arabidopsis thaliana GN=PCMP-E48 PE=2 SV=1	9e-09	38.0435	11.8928
Glyma01g04020.1	AT5G40240	1e-27	sp|Q6J163|5NG4_PINTA Auxin-induced protein 5NG4 OS=Pinus taeda PE=2 SV=1	2e-12	27.8947	40.2439
Glyma01g04030.1	AT4G10730	2e-36	sp|Q551H4|FRAY2_DICDI Serine/threonine-protein kinase fray2 OS=Dictyostelium discoideum GN=fray2 PE=3 SV=1	1e-22	48.4211	9.24125	sp|Q863I2|OXSR1_PIG Serine/threonine-protein kinase OSR1 OS=Sus scrofa GN=OXSR1 PE=2 SV=1	2e-21	50	18.1474	sp|Q5R495|OXSR1_PONAB Serine/threonine-protein kinase OSR1 OS=Pongo abelii GN=OXSR1 PE=2 SV=1	4e-21	49.0196	18.2163
Glyma01g04040.1	AT5G40210	6e-58	sp|Q6J163|5NG4_PINTA Auxin-induced protein 5NG4 OS=Pinus taeda PE=2 SV=1	3e-28	27.1341	76.5854
Glyma01g04050.1	AT5G40240	3e-50	sp|Q6J163|5NG4_PINTA Auxin-induced protein 5NG4 OS=Pinus taeda PE=2 SV=1	7e-29	28.0864	68.2927
Glyma01g04060.1	AT5G40240	6e-62	sp|Q6J163|5NG4_PINTA Auxin-induced protein 5NG4 OS=Pinus taeda PE=2 SV=1	9e-46	33.6111	80.9756
Glyma01g04070.1	AT1G24020	3e-47	sp|Q93VR4|ML423_ARATH MLP-like protein 423 OS=Arabidopsis thaliana GN=MLP423 PE=1 SV=1	5e-47	58.3893	96.129	sp|Q9SSK9|MLP28_ARATH MLP-like protein 28 OS=Arabidopsis thaliana GN=MLP28 PE=1 SV=1	2e-17	35.5263	43.8806	sp|Q9SSK9|MLP28_ARATH MLP-like protein 28 OS=Arabidopsis thaliana GN=MLP28 PE=1 SV=1	7e-17	34.8993	43.8806
Glyma01g04080.1	AT1G24030	1e-163	sp|Q9FE20|PBS1_ARATH Serine/threonine-protein kinase PBS1 OS=Arabidopsis thaliana GN=PBS1 PE=1 SV=1	5e-75	46.0784	66.4474	sp|Q8GXZ3|Y5102_ARATH Serine/threonine-protein kinase At5g01020 OS=Arabidopsis thaliana GN=At5g01020 PE=1 SV=1	1e-73	47.4576	70.7317	sp|Q9LQQ8|RLCK7_ARATH Probable serine/threonine-protein kinase RLCKVII OS=Arabidopsis thaliana GN=At1g07870 PE=2 SV=1	1e-72	44.9324	69.2671
Glyma01g04090.1	AT1G24040	4e-78
Glyma01g04100.1	AT1G70230	1e-142
Glyma01g04110.1	AT1G70230	1e-70
Glyma01g04120.1	AT1G70230	1e-127
Glyma01g04130.1	AT1G70230	5e-97
Glyma01g04140.1	AT1G70230	6e-84
Glyma01g04150.1	AT1G70230	1e-125
Glyma01g04160.1	AT1G60030	0	sp|Q0WPE9|NAT7_ARATH Nucleobase-ascorbate transporter 7 OS=Arabidopsis thaliana GN=NAT7 PE=2 SV=2	0	82.6848	95.539	sp|Q27GI3|NAT6_ARATH Nucleobase-ascorbate transporter 6 OS=Arabidopsis thaliana GN=NAT6 PE=2 SV=2	0	82.4561	96.4286	sp|Q8RWE9|NAT5_ARATH Nucleobase-ascorbate transporter 5 OS=Arabidopsis thaliana GN=NAT5 PE=2 SV=1	0	78.3626	97.1591
Glyma01g04170.1	AT1G07420	1e-137	sp|Q55D54|ER25B_DICDI Putative C-4 methylsterol oxidase DDB_G0269788 OS=Dictyostelium discoideum GN=DDB_G0269788 PE=3 SV=1	7e-55	41.8605	95.1852	sp|Q55D52|ER25A_DICDI Putative C-4 methylsterol oxidase DDB_G0270946 OS=Dictyostelium discoideum GN=DDB_G0270946 PE=3 SV=2	1e-54	42.1053	92.1348	sp|Q9UUH4|ERG25_SCHPO C-4 methylsterol oxidase OS=Schizosaccharomyces pombe (strain ATCC 38366 / 972) GN=erg25 PE=2 SV=1	1e-48	38.8462	84.6667
Glyma01g04180.1	AT1G07420	2e-52	sp|Q55D54|ER25B_DICDI Putative C-4 methylsterol oxidase DDB_G0269788 OS=Dictyostelium discoideum GN=DDB_G0269788 PE=3 SV=1	1e-12	37.7953	44.4444	sp|Q55D52|ER25A_DICDI Putative C-4 methylsterol oxidase DDB_G0270946 OS=Dictyostelium discoideum GN=DDB_G0270946 PE=3 SV=2	3e-11	27.0408	53.5581	sp|Q9UUH4|ERG25_SCHPO C-4 methylsterol oxidase OS=Schizosaccharomyces pombe (strain ATCC 38366 / 972) GN=erg25 PE=2 SV=1	4e-11	31.7829	41
Glyma01g04190.1	AT1G60010	8e-46
Glyma01g04200.1	AT3G14470	1e-101	sp|Q7XBQ9|RGA2_SOLBU Disease resistance protein RGA2 OS=Solanum bulbocastanum GN=RGA2 PE=1 SV=1	1e-152	42.6593	73.6082	sp|Q7XA39|RGA4_SOLBU Putative disease resistance protein RGA4 OS=Solanum bulbocastanum GN=RGA4 PE=2 SV=1	1e-149	42.2611	73.583	sp|Q7XA42|RGA1_SOLBU Putative disease resistance protein RGA1 OS=Solanum bulbocastanum GN=RGA1 PE=2 SV=2	1e-148	42.4767	74.8723
Glyma01g04210.1
Glyma01g04220.1	AT1G70210	3e-93	sp|P42751|CCD11_ARATH Cyclin-D1-1 OS=Arabidopsis thaliana GN=CYCD1-1 PE=1 SV=3	3e-95	60.7973	88.2006	sp|Q0J233|CCD21_ORYSJ Cyclin-D2-1 OS=Oryza sativa subsp. japonica GN=CYCD2-1 PE=3 SV=2	3e-64	48.5816	88.3117	sp|Q8H339|CCD12_ORYSJ Cyclin-D1-2 OS=Oryza sativa subsp. japonica GN=CYCD1-2 PE=3 SV=2	1e-55	51.9481	64.1243
Glyma01g04230.1	AT1G70200	5e-47
Glyma01g04240.1	AT3G14470	1e-100	sp|Q7XA40|RGA3_SOLBU Putative disease resistance protein RGA3 OS=Solanum bulbocastanum GN=RGA3 PE=2 SV=2	1e-162	41.7186	77.1169	sp|Q7XA42|RGA1_SOLBU Putative disease resistance protein RGA1 OS=Solanum bulbocastanum GN=RGA1 PE=2 SV=2	1e-162	41.7085	78.3453	sp|Q7XA39|RGA4_SOLBU Putative disease resistance protein RGA4 OS=Solanum bulbocastanum GN=RGA4 PE=2 SV=1	1e-159	43.3162	75.9109
Glyma01g04250.1	AT1G24100	1e-134	sp|O48676|U74B1_ARATH UDP-glycosyltransferase 74B1 OS=Arabidopsis thaliana GN=UGT74B1 PE=1 SV=1	1e-135	52.0089	96.5217	sp|O22822|U74F2_ARATH UDP-glycosyltransferase 74F2 OS=Arabidopsis thaliana GN=UGT74F2 PE=1 SV=1	1e-116	45.5531	100.891	sp|O22820|U74F1_ARATH UDP-glycosyltransferase 74F1 OS=Arabidopsis thaliana GN=UGT74F1 PE=1 SV=1	1e-115	47.0199	98.8864
Glyma01g04260.1	AT3G14470	2e-19	sp|Q7XA39|RGA4_SOLBU Putative disease resistance protein RGA4 OS=Solanum bulbocastanum GN=RGA4 PE=2 SV=1	2e-42	31.6547	32.085	sp|Q7XA39|RGA4_SOLBU Putative disease resistance protein RGA4 OS=Solanum bulbocastanum GN=RGA4 PE=2 SV=1	3e-07	40.2985	6.78138	sp|Q7XBQ9|RGA2_SOLBU Disease resistance protein RGA2 OS=Solanum bulbocastanum GN=RGA2 PE=1 SV=1	1e-38	28.9786	32.6804
Glyma01g04270.1	AT1G10510	1e-176	sp|Q7RTR2|NLRC3_HUMAN Protein NLRC3 OS=Homo sapiens GN=NLRC3 PE=2 SV=2	7e-44	34.7938	36.4319	sp|Q7RTR2|NLRC3_HUMAN Protein NLRC3 OS=Homo sapiens GN=NLRC3 PE=2 SV=2	2e-27	35.3414	23.3803	sp|Q7RTR2|NLRC3_HUMAN Protein NLRC3 OS=Homo sapiens GN=NLRC3 PE=2 SV=2	5e-27	29.2035	29.2958
Glyma01g04280.1	AT1G10510	8e-28
Glyma01g04290.1
Glyma01g04300.1	AT1G24120	1e-161	sp|Q8VXV4|DNJ16_ARATH Chaperone protein dnaJ 16 OS=Arabidopsis thaliana GN=ATJ16 PE=2 SV=1	1e-167	68.1928	88.7615	sp|Q9ZSY2|DNJ15_ARATH Chaperone protein dnaJ 15 OS=Arabidopsis thaliana GN=ATJ15 PE=1 SV=1	1e-142	60.4113	93.6585	sp|Q6XL73|DNJ39_ARATH Chaperone protein dnaJ 39 OS=Arabidopsis thaliana GN=ATJ39 PE=2 SV=2	1e-140	62.8499	92.9952
Glyma01g04310.1	AT1G10480	1e-16	sp|Q39265|ZFP6_ARATH Zinc finger protein 6 OS=Arabidopsis thaliana GN=ZFP6 PE=2 SV=1	7e-12	52.8571	35.533	sp|Q39264|ZFP5_ARATH Zinc finger protein 5 OS=Arabidopsis thaliana GN=ZFP5 PE=2 SV=1	3e-07	48.0392	41.2322	sp|Q9FFX4|KNU_ARATH Zinc finger protein KNUCKLES OS=Arabidopsis thaliana GN=KNU PE=1 SV=1	3e-07	57.5	24.8447
Glyma01g04320.1	AT1G70180	1e-25
Glyma01g04330.1
Glyma01g04340.1	AT1G24130	1e-109	sp|Q8YV57|Y2124_NOSS1 Uncharacterized WD repeat-containing protein all2124 OS=Nostoc sp. (strain PCC 7120 / UTEX 2576) GN=all2124 PE=4 SV=1	1e-18	29.0749	13.3096	sp|Q8YV57|Y2124_NOSS1 Uncharacterized WD repeat-containing protein all2124 OS=Nostoc sp. (strain PCC 7120 / UTEX 2576) GN=all2124 PE=4 SV=1	2e-13	24.3961	21.7469	sp|Q8YV57|Y2124_NOSS1 Uncharacterized WD repeat-containing protein all2124 OS=Nostoc sp. (strain PCC 7120 / UTEX 2576) GN=all2124 PE=4 SV=1	3e-13	22.9333	21.7469
Glyma01g04350.1	AT1G59970	3e-32	sp|P29136|MEP1_SOYBN Metalloendoproteinase 1 OS=Glycine max PE=1 SV=2	1e-25	33.8776	78.3607	sp|P21692|MMP1_PIG Interstitial collagenase OS=Sus scrofa GN=MMP1 PE=1 SV=2	1e-14	28.7313	55.6503	sp|Q9XSZ5|MMP1_HORSE Interstitial collagenase OS=Equus caballus GN=MMP1 PE=2 SV=1	5e-14	29.4821	52.0256
Glyma01g04360.1	AT1G59970	7e-32
Glyma01g04370.1	AT1G59970	3e-38	sp|P29136|MEP1_SOYBN Metalloendoproteinase 1 OS=Glycine max PE=1 SV=2	7e-31	32.1678	87.2131	sp|Q9ULZ9|MMP17_HUMAN Matrix metalloproteinase-17 OS=Homo sapiens GN=MMP17 PE=1 SV=4	2e-13	28.9916	37.3134	sp|Q9R0S3|MMP17_MOUSE Matrix metalloproteinase-17 OS=Mus musculus GN=Mmp17 PE=1 SV=3	2e-13	28.5714	39.9654
Glyma01g04380.1	AT1G70170	3e-92	sp|P29136|MEP1_SOYBN Metalloendoproteinase 1 OS=Glycine max PE=1 SV=2	5e-76	49.5146	100.656	sp|O60882|MMP20_HUMAN Matrix metalloproteinase-20 OS=Homo sapiens GN=MMP20 PE=1 SV=3	5e-35	39.7541	49.0683	sp|P57748|MMP20_MOUSE Matrix metalloproteinase-20 OS=Mus musculus GN=Mmp20 PE=2 SV=1	2e-34	38.9344	49.1701
Glyma01g04390.1	AT4G27020	2e-17	sp|P29136|MEP1_SOYBN Metalloendoproteinase 1 OS=Glycine max PE=1 SV=2	5e-08	45.4545	21.3115
Glyma01g04400.1	AT1G70160	0
Glyma01g04410.1	AT1G70150	1e-133	sp|Q9H091|ZMY15_HUMAN Zinc finger MYND domain-containing protein 15 OS=Homo sapiens GN=ZMYND15 PE=2 SV=1	2e-18	24.6537	50.4979
Glyma01g04420.1	AT1G59940	3e-49	sp|Q9SB04|ARR5_ARATH Two-component response regulator ARR5 OS=Arabidopsis thaliana GN=ARR5 PE=1 SV=2	1e-18	76.7857	30.4348	sp|Q9ZWS9|ARR3_ARATH Two-component response regulator ARR3 OS=Arabidopsis thaliana GN=ARR3 PE=1 SV=1	2e-18	75.4717	22.9437	sp|Q9ZWS6|ARR6_ARATH Two-component response regulator ARR6 OS=Arabidopsis thaliana GN=ARR6 PE=1 SV=2	2e-18	80.7692	27.957
Glyma01g04430.1	AT1G70140	1e-126	sp|O04532|FH8_ARATH Formin-like protein 8 OS=Arabidopsis thaliana GN=FH8 PE=1 SV=1	1e-131	52.4229	59.7368	sp|O04532|FH8_ARATH Formin-like protein 8 OS=Arabidopsis thaliana GN=FH8 PE=1 SV=1	6e-14	38.2812	14.8684	sp|O48682|FH4_ARATH Formin-like protein 4 OS=Arabidopsis thaliana GN=FH4 PE=1 SV=2	1e-126	53.7079	58.0603
Glyma01g04440.1	AT1G70100	1e-51
Glyma01g04450.1	AT1G10460	7e-66	sp|P92998|GL11_ARATH Germin-like protein subfamily 1 member 1 OS=Arabidopsis thaliana GN=GLP7 PE=2 SV=2	3e-65	59.8039	92.1659	sp|Q8H021|GL31_ORYSJ Germin-like protein 3-1 OS=Oryza sativa subsp. japonica GN=Os03g0179000 PE=2 SV=1	2e-54	50.9804	87.5556	sp|Q6YZZ2|GL87_ORYSJ Germin-like protein 8-7 OS=Oryza sativa subsp. japonica GN=GER6 PE=2 SV=1	7e-50	48.4375	84.4444
Glyma01g04460.1	AT1G70090	2.33e-156	sp|O04536|GATL9_ARATH Probable galacturonosyltransferase-like 9 OS=Arabidopsis thaliana GN=GATL9 PE=2 SV=1	2.33e-156	75.3799	83.5897	sp|O48684|GATL8_ARATH Probable galacturonosyltransferase-like 8 OS=Arabidopsis thaliana GN=GATL8 PE=2 SV=1	1e-143	75.0751	82.9517	sp|Q9LHD2|GATLA_ARATH Probable galacturonosyltransferase-like 10 OS=Arabidopsis thaliana GN=GATL10 PE=2 SV=1	1e-126	63.6637	90.9589
Glyma01g04470.1	AT1G59900	1e-55	sp|P52902|ODPA_PEA Pyruvate dehydrogenase E1 component subunit alpha, mitochondrial OS=Pisum sativum PE=2 SV=1	2e-60	90.0826	30.4786	sp|P52903|ODPA_SOLTU Pyruvate dehydrogenase E1 component subunit alpha, mitochondrial OS=Solanum tuberosum PE=1 SV=1	6e-56	83.1933	30.4348	sp|P52901|ODPA1_ARATH Pyruvate dehydrogenase E1 component subunit alpha-1, mitochondrial OS=Arabidopsis thaliana GN=At1g59900 PE=1 SV=2	4e-55	80.6723	30.5913
Glyma01g04480.1	AT1G70070	0	sp|B9DFG3|ISE2_ARATH DEAD-box ATP-dependent RNA helicase ISE2, chloroplastic OS=Arabidopsis thaliana GN=ISE2 PE=1 SV=2	0	64.5161	46.3706
Glyma01g04490.1	AT1G70060	0	sp|O04539|SNL4_ARATH Paired amphipathic helix protein Sin3-like 4 OS=Arabidopsis thaliana GN=SNL4 PE=3 SV=2	0	53.5231	99.7797	sp|O48686|SNL3_ARATH Paired amphipathic helix protein Sin3-like 3 OS=Arabidopsis thaliana GN=SNL3 PE=1 SV=3	0	53.1571	98.9474	sp|Q9SRH9|SNL1_ARATH Paired amphipathic helix protein Sin3-like 1 OS=Arabidopsis thaliana GN=SNL1 PE=1 SV=2	0	47.7306	95.7726
Glyma01g04500.1	AT1G27210	1e-114	sp|Q9T041|MAPT_ARATH Microtubule-associated protein TORTIFOLIA1 OS=Arabidopsis thaliana GN=TOR1 PE=1 SV=2	1e-24	24.6753	34.375	sp|Q9T041|MAPT_ARATH Microtubule-associated protein TORTIFOLIA1 OS=Arabidopsis thaliana GN=TOR1 PE=1 SV=2	5e-11	46.9697	7.63889
Glyma01g04510.1	AT1G27200	1e-161	sp|B9S2H4|Y232_RICCO UPF0392 protein RCOM_0530710 OS=Ricinus communis GN=RCOM_0699480 PE=3 SV=1	1e-171	68.4597	70.7612	sp|Q94K98|Y1720_ARATH UPF0392 protein At1g27200 OS=Arabidopsis thaliana GN=At1g27200 PE=2 SV=2	1e-147	59.1241	71.4783	sp|B9SLR1|Y231_RICCO UPF0392 protein RCOM_0530710 OS=Ricinus communis GN=RCOM_0530710 PE=3 SV=1	1e-124	52.5672	73.7319
Glyma01g04520.1	AT1G01620	3e-16	sp|Q08733|PIP13_ARATH Aquaporin PIP1-3 OS=Arabidopsis thaliana GN=PIP1-3 PE=1 SV=1	7e-16	71.6981	18.5315	sp|Q9AQU5|PIP13_MAIZE Aquaporin PIP1-3/PIP1-4 OS=Zea mays GN=PIP1-3 PE=2 SV=1	8e-16	73.5849	18.1507	sp|Q6EU94|PIP11_ORYSJ Aquaporin PIP1-1 OS=Oryza sativa subsp. japonica GN=PIP1-1 PE=2 SV=1	1e-15	71.6981	18.3391
Glyma01g04530.1	AT1G70000	3e-61	sp|Q2V9B0|MY1R1_SOLTU Transcription factor MYB1R1 OS=Solanum tuberosum PE=2 SV=1	3e-39	48.8152	64.6465	sp|Q869R9|MYBJ_DICDI Myb-like protein J OS=Dictyostelium discoideum GN=mybJ PE=3 SV=1	3e-10	53.4483	7.90191
Glyma01g04540.1	AT3G14470	3e-28	sp|Q7XA42|RGA1_SOLBU Putative disease resistance protein RGA1 OS=Solanum bulbocastanum GN=RGA1 PE=2 SV=2	8e-67	35.8974	46.0674	sp|Q7XA39|RGA4_SOLBU Putative disease resistance protein RGA4 OS=Solanum bulbocastanum GN=RGA4 PE=2 SV=1	1e-65	34.6789	45.6478	sp|Q7XBQ9|RGA2_SOLBU Disease resistance protein RGA2 OS=Solanum bulbocastanum GN=RGA2 PE=1 SV=1	8e-64	34.9638	47.1134
Glyma01g04550.1	AT1G10510	5e-13
Glyma01g04560.1	AT1G69980	4e-32
Glyma01g04570.1	AT1G10430	1e-178	sp|Q9ZSE4|PP2A_HEVBR Serine/threonine-protein phosphatase PP2A catalytic subunit OS=Hevea brasiliensis GN=PP2A PE=2 SV=1	1e-177	96.0784	100	sp|Q07098|PP2A2_ARATH Serine/threonine-protein phosphatase PP2A-2 catalytic subunit OS=Arabidopsis thaliana GN=PP2A2 PE=1 SV=1	1e-176	94.7712	100	sp|Q0DBD3|PP2A1_ORYSJ Serine/threonine-protein phosphatase PP2A-1 catalytic subunit OS=Oryza sativa subsp. japonica GN=PP2A1 PE=2 SV=1	1e-174	93.4641	100
Glyma01g04580.1	AT1G69970	8e-08
Glyma01g04590.1	AT1G27170	0	sp|Q40392|TMVRN_NICGU TMV resistance protein N OS=Nicotiana glutinosa GN=N PE=1 SV=1	1e-125	33.8509	82.1678	sp|Q40392|TMVRN_NICGU TMV resistance protein N OS=Nicotiana glutinosa GN=N PE=1 SV=1	3e-18	27.7778	32.6049	sp|O23530|SNC1_ARATH Protein SUPPRESSOR OF npr1-1, CONSTITUTIVE 1 OS=Arabidopsis thaliana GN=SNC1 PE=1 SV=3	1e-115	30.0537	78.6318
Glyma01g04600.1	AT1G69935	8e-13
Glyma01g04610.1	AT1G59640	6e-64	sp|Q0JXE7|BPE_ARATH Transcription factor BPE OS=Arabidopsis thaliana GN=BPE PE=2 SV=1	3e-49	51.1111	64.723	sp|Q9LV17|BH079_ARATH Transcription factor bHLH79 OS=Arabidopsis thaliana GN=BHLH79 PE=2 SV=1	6e-48	45.6747	93.9502	sp|Q9SRT2|BH062_ARATH Transcription factor bHLH62 OS=Arabidopsis thaliana GN=BHLH62 PE=2 SV=1	3e-38	73.0769	22.807
Glyma01g04620.1	AT2G22670	7e-44	sp|Q38826|IAA8_ARATH Auxin-responsive protein IAA8 OS=Arabidopsis thaliana GN=IAA8 PE=1 SV=1	3e-44	65.5738	38.0062	sp|Q9ZSY8|IAA27_ARATH Auxin-responsive protein IAA27 OS=Arabidopsis thaliana GN=IAA27 PE=1 SV=1	7e-44	66.1538	40	sp|Q38827|IAA9_ARATH Auxin-responsive protein IAA9 OS=Arabidopsis thaliana GN=IAA9 PE=1 SV=1	5e-40	61.4754	36.0947
Glyma01g04630.1	AT1G59650	1e-176
Glyma01g04640.1	AT4G08850	4e-58	sp|Q8VZG8|Y4885_ARATH Probable LRR receptor-like serine/threonine-protein kinase At4g08850 OS=Arabidopsis thaliana GN=At4g08850 PE=1 SV=3	4e-51	31.6916	41.3397	sp|Q8VZG8|Y4885_ARATH Probable LRR receptor-like serine/threonine-protein kinase At4g08850 OS=Arabidopsis thaliana GN=At4g08850 PE=1 SV=3	2e-40	26.8503	49.4737	sp|Q8VZG8|Y4885_ARATH Probable LRR receptor-like serine/threonine-protein kinase At4g08850 OS=Arabidopsis thaliana GN=At4g08850 PE=1 SV=3	2e-27	29.5082	33.3971
Glyma01g04650.1	AT1G10385	0	sp|Q54VZ8|EXOC8_DICDI Exocyst complex component 8 OS=Dictyostelium discoideum GN=exoc8 PE=3 SV=2	5e-13	21.6524	42.6994
Glyma01g04660.1	AT5G62620	0	sp|Q9LV16|B3GTJ_ARATH Probable beta-1,3-galactosyltransferase 19 OS=Arabidopsis thaliana GN=B3GALT19 PE=2 SV=2	0	58.3211	91.3363	sp|Q8RX55|B3GTI_ARATH Probable beta-1,3-galactosyltransferase 18 OS=Arabidopsis thaliana GN=B3GALT18 PE=2 SV=1	0	58.2202	92.5595	sp|Q8GXG6|B3GTH_ARATH Probable beta-1,3-galactosyltransferase 17 OS=Arabidopsis thaliana GN=B3GALT17 PE=2 SV=2	0	62.5862	82.6152
Glyma01g04670.1	AT1G10380	7e-95	sp|Q9LZM4|WAKLQ_ARATH Wall-associated receptor kinase-like 20 OS=Arabidopsis thaliana GN=WAKL20 PE=2 SV=1	2e-07	34	14.4597
Glyma01g04680.1	AT2G01050	4e-14
Glyma01g04690.1	AT1G10360	6e-63	sp|Q06398|GSTU6_ORYSJ Probable glutathione S-transferase GSTU6 OS=Oryza sativa subsp. japonica GN=GSTU6 PE=2 SV=2	3e-53	45.1883	99.1525	sp|P32110|GSTX6_SOYBN Probable glutathione S-transferase OS=Glycine max GN=HSP26-A PE=2 SV=1	2e-42	39.8268	102.667	sp|P50472|GSTX2_MAIZE Probable glutathione S-transferase BZ2 OS=Zea mays GN=BZ2 PE=3 SV=1	4e-40	38.5965	92.7966
Glyma01g04700.1	AT1G10370	4e-21	sp|Q9FQA3|GST23_MAIZE Glutathione transferase GST 23 OS=Zea mays PE=2 SV=1	2e-09	24.8869	75.6757	sp|P46417|GSTX3_SOYBN Glutathione S-transferase 3 OS=Glycine max GN=GST3 PE=1 SV=1	1e-08	55.3191	21.4612	sp|P49332|GSTXC_TOBAC Probable glutathione S-transferase parC OS=Nicotiana tabacum GN=PARC PE=2 SV=1	1e-07	49.2308	27.6018
Glyma01g04710.1	AT1G10360	1e-56	sp|Q06398|GSTU6_ORYSJ Probable glutathione S-transferase GSTU6 OS=Oryza sativa subsp. japonica GN=GSTU6 PE=2 SV=2	6e-42	40.0862	95.7627	sp|P32110|GSTX6_SOYBN Probable glutathione S-transferase OS=Glycine max GN=HSP26-A PE=2 SV=1	6e-35	40.1826	96.8889	sp|P50472|GSTX2_MAIZE Probable glutathione S-transferase BZ2 OS=Zea mays GN=BZ2 PE=3 SV=1	1e-33	35.5263	92.3729
Glyma01g04720.1	AT1G27150	1e-123	sp|Q5R3I4|TTC38_HUMAN Tetratricopeptide repeat protein 38 OS=Homo sapiens GN=TTC38 PE=1 SV=1	1e-14	30.303	34.3284	sp|Q5RFF7|TTC38_PONAB Tetratricopeptide repeat protein 38 OS=Pongo abelii GN=TTC38 PE=2 SV=1	9e-14	29.697	34.3284	sp|A2VD82|TTC38_XENLA Tetratricopeptide repeat protein 38 OS=Xenopus laevis GN=ttc38 PE=2 SV=1	2e-12	26.9531	53.7313
Glyma01g04730.1	AT1G27100	1e-133
Glyma01g04740.1	AT2G02590	2e-82
Glyma01g04750.1	AT1G59725	1e-87	sp|Q80Y75|DJB13_MOUSE DnaJ homolog subfamily B member 13 OS=Mus musculus GN=Dnajb13 PE=2 SV=1	3e-48	37.9747	84.8101	sp|P59910|DJB13_HUMAN DnaJ homolog subfamily B member 13 OS=Homo sapiens GN=DNAJB13 PE=2 SV=1	5e-48	37.3418	84.8101	sp|Q9QYJ3|DNJB1_MOUSE DnaJ homolog subfamily B member 1 OS=Mus musculus GN=Dnajb1 PE=2 SV=3	1e-43	31.6418	78.8235
Glyma01g04760.1	AT5G39950	2e-29	sp|Q38879|TRXH2_ARATH Thioredoxin H2 OS=Arabidopsis thaliana GN=TRX2 PE=2 SV=2	6e-30	47.1698	79.6992	sp|Q6Z4I3|TRH21_ORYSJ Thioredoxin H2-1 OS=Oryza sativa subsp. japonica GN=Os07g0190800 PE=2 SV=1	4e-28	49.0196	73.913	sp|Q851R5|TRH22_ORYSJ Thioredoxin H2-2 OS=Oryza sativa subsp. japonica GN=Os03g0800700 PE=2 SV=1	6e-27	49.5146	76.1194
Glyma01g04770.1
Glyma01g04780.1
Glyma01g04790.1	AT1G32490	0	sp|O60231|DHX16_HUMAN Putative pre-mRNA-splicing factor ATP-dependent RNA helicase DHX16 OS=Homo sapiens GN=DHX16 PE=1 SV=2	0	60.6944	68.78	sp|Q767K6|DHX16_PIG Putative pre-mRNA-splicing factor ATP-dependent RNA helicase DHX16 OS=Sus scrofa GN=DHX16 PE=3 SV=1	0	60.8333	68.5167	sp|Q7YR39|DHX16_PANTR Putative pre-mRNA-splicing factor ATP-dependent RNA helicase DHX16 OS=Pan troglodytes GN=DHX16 PE=3 SV=1	0	60.5556	68.5824
Glyma01g04800.1	AT5G39950	2e-24	sp|Q9XIF4|TRXH7_ARATH Thioredoxin H7 OS=Arabidopsis thaliana GN=TRX7 PE=2 SV=1	1e-25	39.3701	94.5736	sp|Q38879|TRXH2_ARATH Thioredoxin H2 OS=Arabidopsis thaliana GN=TRX2 PE=2 SV=2	2e-25	40.7692	90.9774	sp|Q6Z4I3|TRH21_ORYSJ Thioredoxin H2-1 OS=Oryza sativa subsp. japonica GN=Os07g0190800 PE=2 SV=1	5e-25	47.0588	73.913
Glyma01g04810.1	AT5G39950	4e-25	sp|Q6Z4I3|TRH21_ORYSJ Thioredoxin H2-1 OS=Oryza sativa subsp. japonica GN=Os07g0190800 PE=2 SV=1	2e-26	52.9412	71.7391	sp|Q38879|TRXH2_ARATH Thioredoxin H2 OS=Arabidopsis thaliana GN=TRX2 PE=2 SV=2	9e-26	45.9459	83.4586	sp|Q9XIF4|TRXH7_ARATH Thioredoxin H7 OS=Arabidopsis thaliana GN=TRX7 PE=2 SV=1	2e-22	38.2812	96.8992
Glyma01g04820.1	AT1G27090	2e-65
Glyma01g04830.1	AT1G69870	0	sp|Q8RX77|PTR21_ARATH Nitrate transporter 1.7 OS=Arabidopsis thaliana GN=NRT1.7 PE=1 SV=1	0	58.0986	90.8065	sp|Q9LFX9|PTR13_ARATH Nitrate transporter 1.6 OS=Arabidopsis thaliana GN=NRT1.6 PE=1 SV=2	1e-162	51.8784	97.0486	sp|Q9CAR9|PTR20_ARATH Putative peptide/nitrate transporter At1g69860 OS=Arabidopsis thaliana GN=At1g69860 PE=5 SV=1	1e-139	46.9314	99.4595
Glyma01g04850.1	AT1G69870	1e-113	sp|Q8RX77|PTR21_ARATH Nitrate transporter 1.7 OS=Arabidopsis thaliana GN=NRT1.7 PE=1 SV=1	1e-116	44.5585	76.2903	sp|Q9LFX9|PTR13_ARATH Nitrate transporter 1.6 OS=Arabidopsis thaliana GN=NRT1.6 PE=1 SV=2	1e-102	43.5685	82.1181	sp|Q9CAR9|PTR20_ARATH Putative peptide/nitrate transporter At1g69860 OS=Arabidopsis thaliana GN=At1g69860 PE=5 SV=1	7e-86	41.3136	83.6036
Glyma01g04860.1	AT1G27070	2e-75	sp|Q9QZH4|AAKB2_RAT 5'-AMP-activated protein kinase subunit beta-2 OS=Rattus norvegicus GN=Prkab2 PE=1 SV=1	1e-09	39.3617	34.3173	sp|Q6PAM0|AAKB2_MOUSE 5'-AMP-activated protein kinase subunit beta-2 OS=Mus musculus GN=Prkab2 PE=2 SV=1	1e-09	39.3617	34.3173	sp|O43741|AAKB2_HUMAN 5'-AMP-activated protein kinase subunit beta-2 OS=Homo sapiens GN=PRKAB2 PE=1 SV=1	2e-09	39.3617	34.1912
Glyma01g04870.1	AT1G27060	1e-124	sp|Q5GLZ8|HERC4_HUMAN Probable E3 ubiquitin-protein ligase HERC4 OS=Homo sapiens GN=HERC4 PE=1 SV=1	2e-32	31.9328	31.9773	sp|Q5GLZ8|HERC4_HUMAN Probable E3 ubiquitin-protein ligase HERC4 OS=Homo sapiens GN=HERC4 PE=1 SV=1	7e-22	32.8829	20.719	sp|Q5GLZ8|HERC4_HUMAN Probable E3 ubiquitin-protein ligase HERC4 OS=Homo sapiens GN=HERC4 PE=1 SV=1	9e-22	31.3653	24.0303
Glyma01g04880.1	AT1G27050	5e-38	sp|P0CJ66|Y1705_ARATH Uncharacterized protein At1g27050 OS=Arabidopsis thaliana GN=At1g27050 PE=2 SV=1	8e-39	45.6311	91.2195
Glyma01g04890.1	AT3G01470	9e-39	sp|Q02283|HAT5_ARATH Homeobox-leucine zipper protein HAT5 OS=Arabidopsis thaliana GN=HAT5 PE=1 SV=1	9e-37	56.4286	51.4706	sp|Q940J1|ATB16_ARATH Homeobox-leucine zipper protein ATHB-16 OS=Arabidopsis thaliana GN=ATHB-16 PE=2 SV=2	2e-34	56.0976	40.8163	sp|Q6YWR4|HOX16_ORYSJ Homeobox-leucine zipper protein HOX16 OS=Oryza sativa subsp. japonica GN=HOX16 PE=2 SV=1	6e-34	50.3185	45.7726
Glyma01g04900.1	AT1G69850	0	sp|Q8H157|PTR19_ARATH Nitrate transporter 1.2 OS=Arabidopsis thaliana GN=NRT1.2 PE=1 SV=1	0	66.8367	98.9744	sp|Q8VYE4|PTR12_ARATH Probable peptide/nitrate transporter At1g27040 OS=Arabidopsis thaliana GN=At1g27040 PE=2 SV=1	0	63.5739	102.116	sp|Q9FM20|PTR54_ARATH Probable peptide/nitrate transporter At5g62730 OS=Arabidopsis thaliana GN=At5g62730 PE=2 SV=2	0	57.8856	96.7742
Glyma01g04910.1	AT1G19900	2e-07
Glyma01g04920.1	AT2G02710	1e-109	sp|O64511|TLOV1_ARATH Protein TWIN LOV 1 OS=Arabidopsis thaliana GN=TLP1 PE=1 SV=2	1e-106	54.3716	88.4712	sp|P93025|PHOT2_ARATH Phototropin-2 OS=Arabidopsis thaliana GN=PHOT2 PE=1 SV=2	1e-30	40.4255	15.4098	sp|P93025|PHOT2_ARATH Phototropin-2 OS=Arabidopsis thaliana GN=PHOT2 PE=1 SV=2	1e-22	42.8571	11.4754
Glyma01g04930.1	AT5G15080	0	sp|Q9LFP7|Y5158_ARATH Probable receptor-like protein kinase At5g15080 OS=Arabidopsis thaliana GN=At5g15080 PE=1 SV=1	0	75.2784	89.858	sp|Q9SRH7|Y3130_ARATH Receptor-like serine/threonine-protein kinase At3g01300 OS=Arabidopsis thaliana GN=At3g01300 PE=2 SV=1	0	73.7079	90.4082	sp|Q06548|APK1A_ARATH Protein kinase APK1A, chloroplastic OS=Arabidopsis thaliana GN=APK1A PE=2 SV=1	1e-125	59.0551	90.4878
Glyma01g04940.1	AT1G07040	7e-67
Glyma01g04950.1	AT5G62740	1e-130	sp|Q9FM19|HIR1_ARATH Hypersensitive-induced response protein 1 OS=Arabidopsis thaliana GN=HIR1 PE=1 SV=1	1e-137	81.9788	98.951	sp|Q9CAR7|HIR2_ARATH Hypersensitive-induced response protein 2 OS=Arabidopsis thaliana GN=HIR2 PE=1 SV=1	1e-132	80.212	98.951	sp|Q9SRH6|HIR3_ARATH Hypersensitive-induced response protein 3 OS=Arabidopsis thaliana GN=HIR3 PE=1 SV=1	1e-126	74.4681	98.9474
Glyma01g04960.1	AT3G51700	3e-07
Glyma01g04970.1	AT1G14420	1e-144	sp|Q9M9S2|PLY3_ARATH Probable pectate lyase 3 OS=Arabidopsis thaliana GN=AT59 PE=2 SV=1	1e-143	59.4406	89.7603	sp|P15722|PLY59_SOLLC Probable pectate lyase P59 OS=Solanum lycopersicum GN=LAT59 PE=2 SV=1	1e-137	57.2792	90.8686	sp|O64510|PLY6_ARATH Probable pectate lyase 6 OS=Arabidopsis thaliana GN=At2g02720 PE=2 SV=1	1e-135	55.53	91.2088
Glyma01g04980.1	AT1G27000	3e-60
Glyma01g04990.1	AT4G35540	2e-15
Glyma01g05000.1	AT1G14410	2e-59
Glyma01g05010.1	AT2G29880	5e-10	sp|O82368|Y2988_ARATH Uncharacterized protein At2g29880 OS=Arabidopsis thaliana GN=At2g29880 PE=2 SV=1	6e-07	24.8731	63.3117
Glyma01g05020.1	AT3G50310	7e-71	sp|O22042|M3K3_ARATH Mitogen-activated protein kinase kinase kinase 3 OS=Arabidopsis thaliana GN=ANP3 PE=1 SV=1	6e-32	33.3333	37.788	sp|Q39008|M3K1_ARATH Mitogen-activated protein kinase kinase kinase 1 OS=Arabidopsis thaliana GN=MEKK1 PE=1 SV=2	1e-31	48.0769	25	sp|Q9SZ67|WRK19_ARATH Probable WRKY transcription factor 19 OS=Arabidopsis thaliana GN=WRKY19 PE=2 SV=1	2e-28	45.625	8.07388
Glyma01g05030.1	AT5G24050	2e-13	sp|Q9LSF7|Y3518_ARATH B3 domain-containing protein At3g25182 OS=Arabidopsis thaliana GN=At3g25182 PE=2 SV=1	2e-11	32.5581	35.2601	sp|Q9LRX6|Y3485_ARATH Putative B3 domain-containing protein At3g24850 OS=Arabidopsis thaliana GN=At3g24850 PE=3 SV=1	1e-10	30	36.7688	sp|Q8RV83|Y2172_ARATH B3 domain-containing protein At2g31720 OS=Arabidopsis thaliana GN=ARF70 PE=2 SV=1	1e-10	30.1282	49.2013
Glyma01g05040.1
Glyma01g05050.1	AT5G15130	2e-53	sp|Q8VWV6|WRK61_ARATH Probable WRKY transcription factor 61 OS=Arabidopsis thaliana GN=WRKY61 PE=2 SV=1	9e-45	37.9518	62.7083	sp|Q9LXG8|WRK72_ARATH Probable WRKY transcription factor 72 OS=Arabidopsis thaliana GN=WRKY72 PE=2 SV=1	2e-40	40.1544	45.8029	sp|Q9C9F0|WRKY9_ARATH Probable WRKY transcription factor 9 OS=Arabidopsis thaliana GN=WRKY9 PE=2 SV=1	3e-39	87.013	20.5882
Glyma01g05060.1	AT1G69800	1e-138	sp|Q9CAR3|KINGL_ARATH SNF1-related protein kinase regulatory subunit gamma-1-like OS=Arabidopsis thaliana GN=CBSCBS2 PE=2 SV=1	1e-142	57.2398	98.6577	sp|Q8LBB2|KING1_ARATH SNF1-related protein kinase regulatory subunit gamma-1 OS=Arabidopsis thaliana GN=KING1 PE=1 SV=2	3e-53	40.4	57.783	sp|Q8LBB2|KING1_ARATH SNF1-related protein kinase regulatory subunit gamma-1 OS=Arabidopsis thaliana GN=KING1 PE=1 SV=2	2e-13	39.2157	24.0566
Glyma01g05070.1	AT2G02750	4e-87	sp|Q1PFA6|PP144_ARATH Pentatricopeptide repeat-containing protein At2g02750 OS=Arabidopsis thaliana GN=PCMP-E22 PE=2 SV=2	4e-84	47.9532	52.6917	sp|Q9LNU6|PPR53_ARATH Pentatricopeptide repeat-containing protein At1g20230 OS=Arabidopsis thaliana GN=PCMP-H21 PE=2 SV=2	2e-43	33.758	38.6842	sp|Q9LNU6|PPR53_ARATH Pentatricopeptide repeat-containing protein At1g20230 OS=Arabidopsis thaliana GN=PCMP-H21 PE=2 SV=2	3e-15	25.3275	28.9474
Glyma01g05080.1	AT1G14400	4e-83	sp|P35130|UBC2_MEDSA Ubiquitin-conjugating enzyme E2 2 OS=Medicago sativa GN=UBC2 PE=2 SV=1	2e-82	94.7368	100	sp|P25865|UBC1_ARATH Ubiquitin-conjugating enzyme E2 1 OS=Arabidopsis thaliana GN=UBC1 PE=1 SV=1	7e-82	94.0789	100	sp|P42745|UBC2_ARATH Ubiquitin-conjugating enzyme E2 2 OS=Arabidopsis thaliana GN=UBC2 PE=2 SV=1	8e-82	94.0789	100
Glyma01g05090.1	AT1G14390	1e-149	sp|Q9M9S4|Y1143_ARATH Probable LRR receptor-like serine/threonine-protein kinase At1g14390 OS=Arabidopsis thaliana GN=At1g14390 PE=2 SV=1	1e-148	44.1054	96.8407	sp|C0LGJ9|Y2278_ARATH Probable LRR receptor-like serine/threonine-protein kinase At2g02780 OS=Arabidopsis thaliana GN=At2g02780 PE=2 SV=1	1e-138	41.7246	93.531	sp|Q8LFN2|Y3037_ARATH Probable inactive leucine-rich repeat receptor-like protein kinase At3g03770 OS=Arabidopsis thaliana GN=At3g03770 PE=2 SV=1	1e-103	32.7027	84.1646
Glyma01g05100.1	AT2G02790	2e-56	sp|Q8L4D8|IQD31_ARATH Protein IQ-DOMAIN 31 OS=Arabidopsis thaliana GN=IQD31 PE=1 SV=1	1e-40	30.5281	91.3118	sp|Q9FXI5|IQD32_ARATH Protein IQ-DOMAIN 32 OS=Arabidopsis thaliana GN=IQD32 PE=1 SV=3	2e-17	34.4828	19.3955
Glyma01g05110.1	AT5G52860	1e-19
Glyma01g05120.1	AT5G52860	4e-24
Glyma01g05130.1	AT4G32940	8e-65	sp|O24325|VPE1_PHAVU Vacuolar-processing enzyme OS=Phaseolus vulgaris PE=1 SV=1	2e-76	57.4219	52.8926	sp|P49044|VPE_VICSA Vacuolar-processing enzyme OS=Vicia sativa PE=1 SV=1	6e-63	52.6923	51.927	sp|P49043|VPE_CITSI Vacuolar-processing enzyme OS=Citrus sinensis PE=2 SV=1	2e-62	53.5156	51.8219
Glyma01g05140.1	AT3G54650	2e-24	sp|Q8W104|FBL17_ARATH F-box/LRR-repeat protein 17 OS=Arabidopsis thaliana GN=FBL17 PE=1 SV=1	2e-24	36.5385	30.5228
Glyma01g05150.1	AT1G17100	6e-75	sp|Q9Y5Z4|HEBP2_HUMAN Heme-binding protein 2 OS=Homo sapiens GN=HEBP2 PE=1 SV=1	8e-21	37.5	84.878	sp|Q9WU63|HEBP2_MOUSE Heme-binding protein 2 OS=Mus musculus GN=Hebp2 PE=2 SV=1	1e-19	32.4742	91.7073	sp|Q6NU05|HEBP1_XENLA Heme-binding protein 1 OS=Xenopus laevis GN=hebp1 PE=2 SV=1	2e-11	27.3256	89.4737
Glyma01g05160.1	AT2G02800	1e-175	sp|O49840|APK2B_ARATH Protein kinase 2B, chloroplastic OS=Arabidopsis thaliana GN=APK2B PE=1 SV=1	1e-177	73.0047	96.2441	sp|O49839|APK2A_ARATH Protein kinase 2A, chloroplastic OS=Arabidopsis thaliana GN=APK2A PE=1 SV=1	1e-168	70.1632	96.2441	sp|Q06548|APK1A_ARATH Protein kinase APK1A, chloroplastic OS=Arabidopsis thaliana GN=APK1A PE=2 SV=1	1e-136	68.1818	80
Glyma01g05170.1	AT1G14360	1e-168	sp|Q54I86|S35B1_DICDI Solute carrier family 35 member B1 OS=Dictyostelium discoideum GN=slc35b1 PE=3 SV=2	8e-44	34.3042	78.3163	sp|P97858|S35B1_MOUSE Solute carrier family 35 member B1 OS=Mus musculus GN=Slc35b1 PE=2 SV=1	8e-37	32.1311	92.5466	sp|Q8AWB6|S35B1_CHICK Solute carrier family 35 member B1 OS=Gallus gallus GN=SLC35B1 PE=2 SV=1	2e-35	33.5505	91.6923
Glyma01g05180.1
Glyma01g05190.1	AT2G02820	1e-134	sp|P52551|MYBB_XENLA Myb-related protein B OS=Xenopus laevis GN=mybl2 PE=2 SV=2	3e-25	44	13.459	sp|P10244|MYBB_HUMAN Myb-related protein B OS=Homo sapiens GN=MYBL2 PE=1 SV=1	6e-25	46.4646	14.1429	sp|P48972|MYBB_MOUSE Myb-related protein B OS=Mus musculus GN=Mybl2 PE=1 SV=1	7e-25	46.4646	14.0625
Glyma01g05200.1
Glyma01g05210.1	AT5G06680	3e-11
Glyma01g05220.1	AT1G14345	1e-46
Glyma01g05230.1	AT1G69780	9e-93	sp|Q8LC03|ATB13_ARATH Homeobox-leucine zipper protein ATHB-13 OS=Arabidopsis thaliana GN=ATHB-13 PE=2 SV=2	2e-92	61.9529	96.2585	sp|Q8LFD3|ATB23_ARATH Homeobox-leucine zipper protein ATHB-23 OS=Arabidopsis thaliana GN=ATHB-23 PE=2 SV=1	4e-76	56.993	110.98	sp|Q8S7W9|HOX21_ORYSJ Homeobox-leucine zipper protein HOX21 OS=Oryza sativa subsp. japonica GN=HOX21 PE=2 SV=1	4e-71	56.9395	67.7596
Glyma01g05240.1	AT1G14340	6e-12
Glyma01g05250.1	AT3G13870	1e-14	sp|P93042|RHD3_ARATH Protein ROOT HAIR DEFECTIVE 3 OS=Arabidopsis thaliana GN=RHD3 PE=1 SV=1	5e-15	41.1765	10.0998	sp|Q9SSN0|RD3H1_ARATH Protein ROOT HAIR DEFECTIVE 3 homolog 1 OS=Arabidopsis thaliana GN=At1g72960 PE=2 SV=2	6e-14	42.7419	9.30818	sp|Q2QMH2|RD3H1_ORYSJ Protein ROOT HAIR DEFECTIVE 3 homolog 1 OS=Oryza sativa subsp. japonica GN=Os12g0604600 PE=2 SV=1	3e-13	41.129	8.66511
Glyma01g05260.1	AT4G21390	1e-34	sp|O81906|B120_ARATH G-type lectin S-receptor-like serine/threonine-protein kinase B120 OS=Arabidopsis thaliana GN=B120 PE=1 SV=1	8e-36	58.7302	12.4853	sp|Q9ZT07|RKS1_ARATH G-type lectin S-receptor-like serine/threonine-protein kinase RKS1 OS=Arabidopsis thaliana GN=RKS1 PE=3 SV=3	4e-34	52.8571	12.9652	sp|Q9SY89|Y1661_ARATH Putative G-type lectin S-receptor-like serine/threonine-protein kinase At1g61610 OS=Arabidopsis thaliana GN=At1g61610 PE=3 SV=1	3e-33	54.7619	12.5891
Glyma01g05270.1	AT1G69560	7e-14
Glyma01g05280.1	AT1G77855	2e-23
Glyma01g05290.1	AT4G14350	3e-24	sp|Q6TGC6|CBK1_PNECA Serine/threonine-protein kinase CBK1 OS=Pneumocystis carinii GN=CBK1 PE=2 SV=1	2e-13	48.4848	13.0178	sp|Q6CFS5|CBK1_YARLI Serine/threonine-protein kinase CBK1 OS=Yarrowia lipolytica (strain CLIB 122 / E 150) GN=CBK1 PE=3 SV=1	6e-12	46.2687	11.2245	sp|Q6BLJ9|CBK1_DEBHA Serine/threonine-protein kinase CBK1 OS=Debaryomyces hansenii (strain ATCC 36239 / CBS 767 / JCM 1990 / NBRC 0083 / IGC 2968) GN=CBK1 PE=3 SV=2	1e-11	44.7761	9.21788
Glyma01g05300.1
Glyma01g05310.1	AT1G26945	5e-31	sp|Q9CA64|BH135_ARATH Transcription factor bHLH135 OS=Arabidopsis thaliana GN=BHLH135 PE=1 SV=1	9e-25	75.3247	81.7204
Glyma01g05320.1	AT1G26940	1e-82	sp|Q8G0J9|PPI1_BRUSU Probable peptidyl-prolyl cis-trans isomerase OS=Brucella suis GN=ppi PE=3 SV=1	2e-16	34.7561	79.0816	sp|Q8YHB5|PPI1_BRUME Probable peptidyl-prolyl cis-trans isomerase OS=Brucella melitensis GN=ppi PE=3 SV=2	2e-16	34.7561	79.0816	sp|Q57D43|PPI1_BRUAB Probable peptidyl-prolyl cis-trans isomerase OS=Brucella abortus GN=ppi PE=3 SV=1	2e-16	34.7561	79.0816
Glyma01g05330.1
Glyma01g05340.1	AT2G02870	1e-148	sp|Q8L736|SKI11_ARATH F-box/kelch-repeat protein SKIP11 OS=Arabidopsis thaliana GN=SKIP11 PE=1 SV=2	1e-147	61.2676	90.5782	sp|Q84M94|FBK15_ARATH F-box/kelch-repeat protein At1g26930 OS=Arabidopsis thaliana GN=At1g26930 PE=2 SV=1	1e-139	67.5214	82.6603	sp|Q9CA63|FBK29_ARATH F-box/kelch-repeat protein At1g74510 OS=Arabidopsis thaliana GN=At1g74510 PE=2 SV=1	1e-130	63.4831	76.9401
Glyma01g05350.1	AT1G69760	1e-21
Glyma01g05360.1	AT2G02880	7e-84
Glyma01g05370.1	AT1G69700	2e-60	sp|Q9S784|HA22C_ARATH HVA22-like protein c OS=Arabidopsis thaliana GN=HVA22C PE=2 SV=1	9e-60	60.8466	98.913	sp|Q9S7V4|HA22A_ARATH HVA22-like protein a OS=Arabidopsis thaliana GN=HVA22A PE=2 SV=1	6e-53	56.3218	97.7401	sp|Q9SYX7|HA22B_ARATH HVA22-like protein b OS=Arabidopsis thaliana GN=HVA22B PE=2 SV=2	4e-38	45.4054	110.18
Glyma01g05380.1	AT3G61490	7e-27	sp|A7PZL3|PGLR_VITVI Probable polygalacturonase OS=Vitis vinifera GN=GSVIVT00026920001 PE=1 SV=1	4e-27	65.1163	17.5153
Glyma01g05390.1	AT1G49670	5e-40	sp|P42865|QOR_LEIAM Probable quinone oxidoreductase OS=Leishmania amazonensis PE=3 SV=1	4e-14	28.6517	52.3529	sp|Q8BGC4|ZADH2_MOUSE Zinc-binding alcohol dehydrogenase domain-containing protein 2 OS=Mus musculus GN=Zadh2 PE=2 SV=1	3e-12	28.7293	47.7454	sp|Q24K16|ZADH2_BOVIN Zinc-binding alcohol dehydrogenase domain-containing protein 2 OS=Bos taurus GN=ZADH2 PE=2 SV=1	2e-11	28.4916	47.2149
Glyma01g05400.1	AT4G15090	3e-82	sp|Q9LIE5|FHY3_ARATH Protein FAR-RED ELONGATED HYPOCOTYL 3 OS=Arabidopsis thaliana GN=FHY3 PE=1 SV=1	5e-80	34.739	45.292	sp|Q9SWG3|FAR1_ARATH Protein FAR-RED IMPAIRED RESPONSE 1 OS=Arabidopsis thaliana GN=FAR1 PE=1 SV=1	4e-79	33.6614	45.9492	sp|Q6NQJ7|FRS4_ARATH Protein FAR1-RELATED SEQUENCE 4 OS=Arabidopsis thaliana GN=FRS4 PE=2 SV=2	5e-74	33.4004	51.9126
Glyma01g05410.1	AT3G47620	1e-49	sp|Q9C518|TCP8_ARATH Transcription factor TCP8 OS=Arabidopsis thaliana GN=TCP8 PE=2 SV=1	1e-28	87.8788	16.4589	sp|Q9LQF0|TCP23_ARATH Transcription factor TCP23 OS=Arabidopsis thaliana GN=TCP23 PE=1 SV=1	1e-27	89.3939	19.3548	sp|Q53PH2|PCF3_ORYSJ Transcription factor PCF3 OS=Oryza sativa subsp. japonica GN=PCF3 PE=2 SV=1	2e-25	81.8182	14.7321
Glyma01g05420.1	AT1G70230	3e-23
Glyma01g05430.1	AT1G69680	4e-70	sp|Q54ML6|MOG1_DICDI Probable ran guanine nucleotide release factor OS=Dictyostelium discoideum GN=mog1 PE=3 SV=1	2e-15	28.7958	96.4103	sp|Q32PE2|MOG1_BOVIN Ran guanine nucleotide release factor OS=Bos taurus GN=RANGRF PE=2 SV=1	8e-13	35.6643	76.3441	sp|Q9HD47|MOG1_HUMAN Ran guanine nucleotide release factor OS=Homo sapiens GN=RANGRF PE=1 SV=1	1e-11	34.7518	75.8065
Glyma01g05440.1	AT3G05290	1e-122	sp|O43808|PM34_HUMAN Peroxisomal membrane protein PMP34 OS=Homo sapiens GN=SLC25A17 PE=1 SV=1	2e-28	30.2839	98.0456	sp|Q06497|ANT1_YEAST Peroxisomal adenine nucleotide transporter 1 OS=Saccharomyces cerevisiae (strain ATCC 204508 / S288c) GN=ANT1 PE=1 SV=1	8e-27	27.2189	94.5122	sp|Q76P23|PM34_DICDI Mitochondrial substrate carrier family protein Q OS=Dictyostelium discoideum GN=mcfQ PE=2 SV=1	8e-26	27.2446	93.3131
Glyma01g05450.1	AT5G52900	4e-07
Glyma01g05460.1	AT4G08390	3e-07	sp|Q69SV0|APX8_ORYSJ Probable L-ascorbate peroxidase 8, chloroplastic OS=Oryza sativa subsp. japonica GN=APX8 PE=2 SV=2	3e-08	69.4444	7.53138	sp|P0C0L1|APX6_ORYSJ Probable L-ascorbate peroxidase 6, chloroplastic OS=Oryza sativa subsp. japonica GN=APX6 PE=2 SV=1	5e-08	72.2222	11.6505
Glyma01g05470.1	AT2G46210	0	sp|A4FV48|FADS2_BOVIN Fatty acid desaturase 2 OS=Bos taurus GN=FADS2 PE=2 SV=1	2e-37	28.7703	93.2432	sp|A4IFP3|FADS3_BOVIN Fatty acid desaturase 3 OS=Bos taurus GN=FADS3 PE=2 SV=1	3e-36	27.4827	93.4537	sp|Q9Z0R9|FADS2_MOUSE Fatty acid desaturase 2 OS=Mus musculus GN=Fads2 PE=2 SV=1	3e-36	29.6386	89.1892
Glyma01g05480.1	AT1G26830	1e-134	sp|Q9ZVH4|CUL3A_ARATH Cullin-3A OS=Arabidopsis thaliana GN=CUL3A PE=1 SV=1	1e-139	62.5604	50.5464	sp|Q9C9L0|CUL3B_ARATH Cullin-3B OS=Arabidopsis thaliana GN=CUL3B PE=1 SV=1	1e-134	60.628	50.5464	sp|Q9C9L0|CUL3B_ARATH Cullin-3B OS=Arabidopsis thaliana GN=CUL3B PE=1 SV=1	1e-08	45.4545	8.74317
Glyma01g05490.1	AT1G14310	1e-77	sp|Q9CYW4|HDHD3_MOUSE Haloacid dehalogenase-like hydrolase domain-containing protein 3 OS=Mus musculus GN=Hdhd3 PE=2 SV=1	2e-18	33.6957	68.9243	sp|Q5E9D6|HDHD3_BOVIN Haloacid dehalogenase-like hydrolase domain-containing protein 3 OS=Bos taurus GN=HDHD3 PE=2 SV=1	7e-17	32.2581	69.7211	sp|Q9BSH5|HDHD3_HUMAN Haloacid dehalogenase-like hydrolase domain-containing protein 3 OS=Homo sapiens GN=HDHD3 PE=1 SV=1	1e-16	33.6957	68.9243
Glyma01g05500.1	AT4G34135	7e-90	sp|Q9ZQG4|U73B5_ARATH UDP-glycosyltransferase 73B5 OS=Arabidopsis thaliana GN=UGT73B5 PE=2 SV=1	2e-90	37.0526	95.6612	sp|Q8W491|U73B3_ARATH UDP-glycosyltransferase 73B3 OS=Arabidopsis thaliana GN=UGT73B3 PE=2 SV=1	9e-89	38.75	97.0894	sp|Q8VZE9|U73B1_ARATH UDP-glycosyltransferase 73B1 OS=Arabidopsis thaliana GN=UGT73B1 PE=2 SV=1	5e-87	38.055	94.0574
Glyma01g05510.1	AT2G30390	1e-26	sp|O04921|HEMH2_ARATH Ferrochelatase-2, chloroplastic OS=Arabidopsis thaliana GN=At2g30390 PE=2 SV=1	4e-26	76	14.2578	sp|A2Y3Q5|HEMH_ORYSI Ferrochelatase-2, chloroplastic OS=Oryza sativa subsp. indica GN=HEMH PE=2 SV=2	6e-24	72	13.8783	sp|Q0DIV0|HEMH2_ORYSJ Ferrochelatase-2, chloroplastic OS=Oryza sativa subsp. japonica GN=Os05g0361200 PE=2 SV=1	6e-24	72	13.8783
Glyma01g05520.1	AT5G55190	2e-07
Glyma01g05530.1
Glyma01g05540.1	AT1G26840	4e-92	sp|Q9ZVH3|ORC6_ARATH Origin recognition complex subunit 6 OS=Arabidopsis thaliana GN=ORC6 PE=1 SV=2	1e-94	59.8592	100	sp|Q9WUJ8|ORC6_MOUSE Origin recognition complex subunit 6 OS=Mus musculus GN=Orc6 PE=1 SV=1	1e-16	27.7154	95.4198	sp|Q9Y5N6|ORC6_HUMAN Origin recognition complex subunit 6 OS=Homo sapiens GN=ORC6 PE=1 SV=1	2e-15	24.0458	102.778
Glyma01g05550.1	AT1G69640	1e-107	sp|O94298|YOOF_SCHPO Uncharacterized hydroxylase C887.15c OS=Schizosaccharomyces pombe (strain ATCC 38366 / 972) GN=SPBC887.15c PE=1 SV=1	1e-47	56.0811	50.5119	sp|P38992|SUR2_YEAST Sphingolipid C4-hydroxylase SUR2 OS=Saccharomyces cerevisiae (strain ATCC 204508 / S288c) GN=SUR2 PE=1 SV=1	2e-40	52.8571	40.1146	sp|Q6UGB2|ERG25_PIG C-4 methylsterol oxidase OS=Sus scrofa GN=SC4MOL PE=2 SV=1	6e-14	33.1325	54.6075
Glyma01g05560.1	AT2G02950	8e-35	sp|Q9SWI1|PKS1_ARATH Protein PHYTOCHROME KINASE SUBSTRATE 1 OS=Arabidopsis thaliana GN=PKS1 PE=1 SV=2	1e-31	35.3623	67.8815	sp|Q9M9T4|PKS2_ARATH Protein PHYTOCHROME KINASE SUBSTRATE 2 OS=Arabidopsis thaliana GN=PKS2 PE=1 SV=1	5e-29	33.5917	74.6606
Glyma01g05570.1
Glyma01g05580.1	AT1G26850	0	sp|B9DFI7|PMT2_ARATH Probable methyltransferase PMT2 OS=Arabidopsis thaliana GN=At1g26850 PE=1 SV=2	0	79.9347	98.2143	sp|Q94EJ6|PMTE_ARATH Probable methyltransferase PMT14 OS=Arabidopsis thaliana GN=At4g18030 PE=1 SV=1	0	66.7774	95.8132	sp|Q9SZX8|PMTH_ARATH Probable methyltransferase PMT17 OS=Arabidopsis thaliana GN=At4g10440 PE=2 SV=1	0	53.8095	95.4186
Glyma01g05590.1
Glyma01g05600.1
Glyma01g05610.1	AT1G80070	7e-29	sp|Q99PV0|PRP8_MOUSE Pre-mRNA-processing-splicing factor 8 OS=Mus musculus GN=Prpf8 PE=1 SV=2	4e-22	39.6104	3.59743	sp|Q6P2Q9|PRP8_HUMAN Pre-mRNA-processing-splicing factor 8 OS=Homo sapiens GN=PRPF8 PE=1 SV=2	4e-22	39.6104	3.59743	sp|P34369|PRP8_CAEEL Pre-mRNA-splicing factor 8 homolog OS=Caenorhabditis elegans GN=prp-8 PE=1 SV=1	2e-21	39.6104	3.6067
Glyma01g05620.1	AT1G09890	6e-42
Glyma01g05630.1	AT1G44000	1e-24
Glyma01g05640.1	AT4G22590	5e-07
Glyma01g05650.1	AT5G57010	3e-21
Glyma01g05660.1
Glyma01g05670.1	AT1G14140	1e-15	sp|O95847|UCP4_HUMAN Mitochondrial uncoupling protein 4 OS=Homo sapiens GN=SLC25A27 PE=1 SV=1	1e-09	35.7143	28.7926
Glyma01g05680.1	AT1G26870	5e-93	sp|Q9ZVH0|FEZ_ARATH Protein FEZ OS=Arabidopsis thaliana GN=FEZ PE=2 SV=1	7e-89	61.8182	62.9187	sp|Q9FIW5|NAC94_ARATH Putative NAC domain-containing protein 94 OS=Arabidopsis thaliana GN=ANAC094 PE=2 SV=1	2e-81	64.6512	59.3472	sp|Q9SK55|NAC42_ARATH NAC domain-containing protein 42 OS=Arabidopsis thaliana GN=NAC042 PE=2 SV=1	7e-62	59.0426	68.3636
Glyma01g05690.1	AT5G17680	5e-81	sp|Q40392|TMVRN_NICGU TMV resistance protein N OS=Nicotiana glutinosa GN=N PE=1 SV=1	2e-73	30.9707	49.8252	sp|O82500|Y4117_ARATH Putative disease resistance protein At4g11170 OS=Arabidopsis thaliana GN=At4g11170 PE=2 SV=1	5e-65	31.5234	52.6941	sp|O23530|SNC1_ARATH Protein SUPPRESSOR OF npr1-1, CONSTITUTIVE 1 OS=Arabidopsis thaliana GN=SNC1 PE=1 SV=3	2e-58	29.6412	43.3513
Glyma01g05700.1	AT3G14310	6e-10	sp|P83948|PME3_CITSI Pectinesterase 3 OS=Citrus sinensis PE=1 SV=1	6e-11	42.6966	13.0137	sp|O04886|PME1_CITSI Pectinesterase 1 OS=Citrus sinensis GN=PECS-1.1 PE=2 SV=1	8e-11	42.6966	13.0137	sp|Q43143|PMEU1_SOLLC Pectinesterase/pectinesterase inhibitor U1 OS=Solanum lycopersicum GN=PMEU1 PE=2 SV=1	7e-10	40	13.036
Glyma01g05710.1	AT5G36930	1e-134	sp|Q40392|TMVRN_NICGU TMV resistance protein N OS=Nicotiana glutinosa GN=N PE=1 SV=1	1e-128	38.3142	65.2972	sp|O82500|Y4117_ARATH Putative disease resistance protein At4g11170 OS=Arabidopsis thaliana GN=At4g11170 PE=2 SV=1	1e-99	31.27	79.0868	sp|O23530|SNC1_ARATH Protein SUPPRESSOR OF npr1-1, CONSTITUTIVE 1 OS=Arabidopsis thaliana GN=SNC1 PE=1 SV=3	3e-83	32.4363	52.2675
Glyma01g05720.1	AT5G61060	2e-10	sp|Q8RX28|HDA5_ARATH Histone deacetylase 5 OS=Arabidopsis thaliana GN=HDA5 PE=2 SV=1	1e-09	58	7.57576	sp|Q8LRK8|HDA18_ARATH Histone deacetylase 18 OS=Arabidopsis thaliana GN=HDA18 PE=2 SV=1	3e-08	54	7.33138
Glyma01g05730.1	AT1G67960	2e-14	sp|Q9U3H8|TAPT1_CAEEL Protein TAPT1 homolog OS=Caenorhabditis elegans GN=F26F2.7 PE=2 SV=1	6e-07	37.037	10.6742
Glyma01g05740.1	AT1G26880	2e-47	sp|P41098|RL34_TOBAC 60S ribosomal protein L34 OS=Nicotiana tabacum GN=RPL34 PE=2 SV=1	9e-48	95.7895	79.1667	sp|P40590|RL34_PEA 60S ribosomal protein L34 OS=Pisum sativum GN=RPL34 PE=2 SV=1	4e-47	95.7895	79.1667	sp|Q42351|RL341_ARATH 60S ribosomal protein L34-1 OS=Arabidopsis thaliana GN=RPL34A PE=2 SV=1	5e-47	94.7368	79.1667
Glyma01g05750.1	AT2G02970	1e-162	sp|P49961|ENTP1_HUMAN Ectonucleoside triphosphate diphosphohydrolase 1 OS=Homo sapiens GN=ENTPD1 PE=1 SV=1	7e-44	29.2473	86.2745	sp|P55772|ENTP1_MOUSE Ectonucleoside triphosphate diphosphohydrolase 1 OS=Mus musculus GN=Entpd1 PE=2 SV=1	4e-42	28.6047	78.8235	sp|P97687|ENTP1_RAT Ectonucleoside triphosphate diphosphohydrolase 1 OS=Rattus norvegicus GN=Entpd1 PE=1 SV=1	2e-40	28.4722	78.6693
Glyma01g05760.1
Glyma01g05770.1	AT5G22260	1e-102	sp|Q9FMS5|MS1_ARATH PHD finger protein MALE STERILITY 1 OS=Arabidopsis thaliana GN=MS1 PE=1 SV=1	1e-102	41.9608	63.8393	sp|Q7X6Y7|MMD1_ARATH PHD finger protein MALE MEIOCYTE DEATH 1 OS=Arabidopsis thaliana GN=MMD1 PE=2 SV=1	1e-44	33.1395	41.1932	sp|Q9C810|Y1342_ARATH PHD finger protein At1g33420 OS=Arabidopsis thaliana GN=At1g33420 PE=1 SV=1	1e-39	29.0618	53.5151
Glyma01g05780.1
Glyma01g05800.1	AT3G47550	3e-61
Glyma01g05810.1	AT3G28920	4e-23	sp|Q9SB61|Y4466_ARATH ZF-HD homeobox protein At4g24660 OS=Arabidopsis thaliana GN=At4g24660 PE=1 SV=1	2e-18	63.3803	31.8182	sp|Q9SB61|Y4466_ARATH ZF-HD homeobox protein At4g24660 OS=Arabidopsis thaliana GN=At4g24660 PE=1 SV=1	3e-13	66.6667	23.1818	sp|Q9FKP8|Y5541_ARATH ZF-HD homeobox protein At5g65410 OS=Arabidopsis thaliana GN=At5g65410 PE=1 SV=1	4e-17	56.7164	24.0143
Glyma01g05820.1	AT1G69610	1e-81
Glyma01g05830.1	AT2G02980	0	sp|Q8LK93|PP145_ARATH Pentatricopeptide repeat-containing protein At2g02980 OS=Arabidopsis thaliana GN=PCMP-H26 PE=2 SV=2	0	69.6113	93.864	sp|Q9FJY7|PP449_ARATH Pentatricopeptide repeat-containing protein At5g66520 OS=Arabidopsis thaliana GN=PCMP-H61 PE=2 SV=1	2.33e-156	41.806	91.2903	sp|A8MQA3|PP330_ARATH Pentatricopeptide repeat-containing protein At4g21065 OS=Arabidopsis thaliana GN=PCMP-H28 PE=2 SV=2	1e-143	42.355	94.7899
Glyma01g05840.1	AT2G02990	3e-94	sp|P42813|RNS1_ARATH Ribonuclease 1 OS=Arabidopsis thaliana GN=RNS1 PE=1 SV=1	2e-88	72.2772	87.8261	sp|P80022|RNLE_SOLLC Extracellular ribonuclease LE OS=Solanum lycopersicum PE=1 SV=2	6e-86	70.3883	89.1304	sp|P42815|RNS3_ARATH Ribonuclease 3 OS=Arabidopsis thaliana GN=RNS3 PE=2 SV=1	8e-81	65.8416	90.991
Glyma01g05850.1	AT1G14220	2e-98	sp|P42815|RNS3_ARATH Ribonuclease 3 OS=Arabidopsis thaliana GN=RNS3 PE=2 SV=1	3e-90	65	99.0991	sp|P80022|RNLE_SOLLC Extracellular ribonuclease LE OS=Solanum lycopersicum PE=1 SV=2	6e-84	64.2534	95.6522	sp|P42813|RNS1_ARATH Ribonuclease 1 OS=Arabidopsis thaliana GN=RNS1 PE=1 SV=1	8e-83	62.1145	95.6522
Glyma01g05860.1	AT1G26810	0	sp|Q8L7F9|B3GTF_ARATH Beta-1,3-galactosyltransferase 15 OS=Arabidopsis thaliana GN=B3GALT15 PE=2 SV=1	0	63.8629	98.6003	sp|Q9ASW1|B3GTG_ARATH Probable beta-1,3-galactosyltransferase 16 OS=Arabidopsis thaliana GN=B3GALT16 PE=2 SV=1	2.33e-156	46.6071	89.8223	sp|Q8RX55|B3GTI_ARATH Probable beta-1,3-galactosyltransferase 18 OS=Arabidopsis thaliana GN=B3GALT18 PE=2 SV=1	5e-91	35.5963	77.9762
Glyma01g05870.1	AT1G14205	9e-16
Glyma01g05880.1	AT1G26800	8e-42	sp|Q8LPN7|RNG1L_ARATH E3 ubiquitin-protein ligase RING1-like OS=Arabidopsis thaliana GN=At3g19950 PE=2 SV=1	5e-21	46.4646	28.3537	sp|P0CH30|RING1_GOSHI E3 ubiquitin-protein ligase RING1 OS=Gossypium hirsutum GN=RING1 PE=2 SV=1	1e-20	41.0853	34.6154	sp|O55176|PJA1_MOUSE E3 ubiquitin-protein ligase Praja-1 OS=Mus musculus GN=Pja1 PE=1 SV=3	5e-16	35.4839	26.1246
Glyma01g05890.1	AT1G14190	1e-178	sp|Q9S746|HTH_ARATH Protein HOTHEAD OS=Arabidopsis thaliana GN=HTH PE=1 SV=1	1e-110	42.8044	80.4714	sp|P52707|MDL3_PRUSE (R)-mandelonitrile lyase 3 OS=Prunus serotina GN=MDL3 PE=2 SV=1	1e-102	42.3598	83.7696	sp|P52706|MDL1_PRUSE (R)-mandelonitrile lyase 1 OS=Prunus serotina GN=MDL1 PE=1 SV=1	1e-99	41.0609	85.2575
Glyma01g05900.1	AT1G14185	1e-112	sp|P52707|MDL3_PRUSE (R)-mandelonitrile lyase 3 OS=Prunus serotina GN=MDL3 PE=2 SV=1	6e-56	31.7829	73.822	sp|P52706|MDL1_PRUSE (R)-mandelonitrile lyase 1 OS=Prunus serotina GN=MDL1 PE=1 SV=1	1e-52	30.6452	73.7123	sp|O24243|MDL1_PRUDU (R)-mandelonitrile lyase 1 OS=Prunus dulcis GN=MDL1 PE=2 SV=1	2e-51	29.9603	73.8819
Glyma01g05910.1	AT5G41220	2e-09
Glyma01g05920.1	AT1G69580	9e-27
Glyma01g05930.1	AT5G02540	1e-06
Glyma01g05940.1	AT2G30990	1e-41
Glyma01g05950.1	AT5G27920	6e-35	sp|Q8RWU5|FBL3_ARATH F-box/LRR-repeat protein 3 OS=Arabidopsis thaliana GN=FBL3 PE=2 SV=1	1e-21	41.5584	23.1579	sp|Q8RWU5|FBL3_ARATH F-box/LRR-repeat protein 3 OS=Arabidopsis thaliana GN=FBL3 PE=2 SV=1	6e-09	30.7143	20.9023	sp|Q8RWU5|FBL3_ARATH F-box/LRR-repeat protein 3 OS=Arabidopsis thaliana GN=FBL3 PE=2 SV=1	6e-08	26.6187	20.9023
Glyma01g05960.1	AT3G47500	6e-65	sp|Q8LFV3|DOF33_ARATH Dof zinc finger protein DOF3.3 OS=Arabidopsis thaliana GN=DOF3.3 PE=1 SV=2	4e-61	43.0108	79.6875	sp|Q9SEZ3|DOF1A_ARATH Dof zinc finger protein DOF1.10 OS=Arabidopsis thaliana GN=DOF1.10 PE=2 SV=1	2e-42	37.931	87.218	sp|Q93ZL5|DOF52_ARATH Dof zinc finger protein DOF5.2 OS=Arabidopsis thaliana GN=DOF5.2 PE=1 SV=2	2e-39	68.0672	23.8512
Glyma01g05970.1	AT3G29000	1e-20	sp|Q9MBG5|CML30_ARATH Probable calcium-binding protein CML30 OS=Arabidopsis thaliana GN=CML30 PE=2 SV=1	2e-18	47.3214	56.701	sp|Q93Z27|CML45_ARATH Probable calcium-binding protein CML45 OS=Arabidopsis thaliana GN=CML45 PE=1 SV=1	7e-17	40.708	54.4118	sp|Q9SN89|CML47_ARATH Probable calcium-binding protein CML47 OS=Arabidopsis thaliana GN=CML47 PE=2 SV=1	1e-10	34.1615	86.3388
Glyma01g05980.1	AT1G69560	6e-61	sp|Q9FDW1|MYB44_ARATH Transcription factor MYB44 OS=Arabidopsis thaliana GN=MYB44 PE=2 SV=1	2e-31	58.4158	33.1148	sp|P52551|MYBB_XENLA Myb-related protein B OS=Xenopus laevis GN=mybl2 PE=2 SV=2	9e-29	51.4563	13.8627	sp|P10242|MYB_HUMAN Transcriptional activator Myb OS=Homo sapiens GN=MYB PE=1 SV=2	4e-28	49.5238	16.4062
Glyma01g05990.1	AT1G11820	7e-52	sp|Q9C7U5|E132_ARATH Glucan endo-1,3-beta-glucosidase 2 OS=Arabidopsis thaliana GN=At1g66250 PE=1 SV=2	1e-38	45.5556	35.6436	sp|Q9ZU91|E133_ARATH Glucan endo-1,3-beta-glucosidase 3 OS=Arabidopsis thaliana GN=At2g01630 PE=1 SV=2	4e-38	41.8478	36.7265	sp|Q94CD8|E134_ARATH Glucan endo-1,3-beta-glucosidase 4 OS=Arabidopsis thaliana GN=At3g13560 PE=1 SV=1	1e-26	37.2222	35.6436
Glyma01g06000.1	AT5G62410	1e-13	sp|Q9C5Y4|SMC21_ARATH Structural maintenance of chromosomes protein 2-1 OS=Arabidopsis thaliana GN=SMC2-1 PE=2 SV=2	9e-11	44.186	7.31915	sp|Q9SN90|SMC22_ARATH Structural maintenance of chromosomes protein 2-2 OS=Arabidopsis thaliana GN=SMC2-2 PE=2 SV=1	1e-08	40.6977	7.34415
Glyma01g06010.1	AT2G03050	6e-78
Glyma01g06020.1	AT2G03060	2e-16	sp|Q03378|GLOB_ANTMA Floral homeotic protein GLOBOSA OS=Antirrhinum majus GN=GLO PE=1 SV=1	1e-09	49.0566	24.6512	sp|Q944S9|MAD16_ORYSJ MADS-box transcription factor 16 OS=Oryza sativa subsp. japonica GN=MADS16 PE=1 SV=2	3e-09	50.9434	23.6607	sp|Q03416|GLOB_TOBAC Floral homeotic protein GLOBOSA OS=Nicotiana tabacum GN=GLO PE=2 SV=1	2e-08	47.1698	25.3589
Glyma01g06030.1	AT1G69530	1e-108	sp|Q9C554|EXPA1_ARATH Expansin-A1 OS=Arabidopsis thaliana GN=EXPA1 PE=2 SV=1	1e-101	73.6	100	sp|O80622|EXP15_ARATH Expansin-A15 OS=Arabidopsis thaliana GN=EXPA15 PE=2 SV=2	2e-99	78.125	88.5375	sp|Q9LDR9|EXP10_ARATH Expansin-A10 OS=Arabidopsis thaliana GN=EXPA10 PE=2 SV=1	5e-99	79.0179	89.9598
Glyma01g06040.1	AT3G52210	2e-14	sp|Q6K833|MCES2_ORYSJ mRNA cap guanine-N7 methyltransferase 2 OS=Oryza sativa subsp. japonica GN=Os02g0780600 PE=2 SV=1	2e-14	74	14.4543	sp|Q5HZ60|MCES2_ARATH mRNA cap guanine-N7 methyltransferase 2 OS=Arabidopsis thaliana GN=At3g52210 PE=2 SV=1	1e-13	67.3469	13.5593
Glyma01g06050.1	AT3G56050	6e-48	sp|Q9LYN6|Y3565_ARATH Probable inactive receptor-like protein kinase At3g56050 OS=Arabidopsis thaliana GN=At3g56050 PE=2 SV=1	3e-48	47.7157	39.0782	sp|Q9SIZ4|Y2027_ARATH Inactive receptor-like serine/threonine-protein kinase At2g40270 OS=Arabidopsis thaliana GN=At2g40270 PE=1 SV=2	1e-44	46.4286	39.8773	sp|C0LGQ4|MRH1_ARATH Probable LRR receptor-like serine/threonine-protein kinase MRH1 OS=Arabidopsis thaliana GN=MRH1 PE=2 SV=1	2e-37	37.6238	29.2035
Glyma01g06060.1	AT1G14180	1e-43
Glyma01g06080.1	AT5G64130	2e-34
Glyma01g06090.1	AT5G18410	4e-26	sp|Q5S2C3|PIR_ARATH Protein PIR OS=Arabidopsis thaliana GN=PIR PE=1 SV=2	2e-25	73.1707	5.92824
Glyma01g06100.1	AT5G15290	2e-17	sp|C6T1G0|CSPL1_SOYBN CASP-like protein 1 OS=Glycine max PE=2 SV=1	5e-29	43.3155	76.8817	sp|C6T4A0|CSPL2_SOYBN CASP-like protein 2 OS=Glycine max PE=2 SV=1	3e-16	31.016	76.8817	sp|Q9LXF3|CASP5_ARATH Casparian strip membrane protein 5 OS=Arabidopsis thaliana GN=CASP5 PE=1 SV=1	4e-16	51.2195	43.8503
Glyma01g06110.1	AT1G14150	2e-47	sp|Q41806|PSBQ2_MAIZE Oxygen-evolving enhancer protein 3-2, chloroplastic OS=Zea mays GN=PSBQ2 PE=3 SV=1	1e-08	25	54.4601	sp|Q41048|PSBQ1_MAIZE Oxygen-evolving enhancer protein 3-1, chloroplastic OS=Zea mays GN=PSBQ1 PE=2 SV=1	5e-08	24.1379	53.4562	sp|P12301|PSBQ_SPIOL Oxygen-evolving enhancer protein 3, chloroplastic OS=Spinacia oleracea GN=PSBQ PE=1 SV=1	8e-08	23.9669	52.1552
Glyma01g06120.1	AT3G61440	6e-48	sp|P32260|CYSKP_SPIOL Cysteine synthase, chloroplastic/chromoplastic OS=Spinacia oleracea GN=CYSK PE=1 SV=2	7e-31	45.0867	45.1697	sp|O81155|CYSKP_SOLTU Cysteine synthase, chloroplastic/chromoplastic OS=Solanum tuberosum PE=2 SV=1	3e-28	43.9306	44.8187	sp|P31300|CYSKP_CAPAN Cysteine synthase, chloroplastic/chromoplastic OS=Capsicum annuum PE=2 SV=1	6e-28	43.3526	46.2567
Glyma01g06130.1	AT5G20890	1e-39	sp|Q10147|TCPB_SCHPO Probable T-complex protein 1 subunit beta OS=Schizosaccharomyces pombe (strain ATCC 38366 / 972) GN=cct2 PE=2 SV=1	3e-24	40.5556	31.1195	sp|Q54ES9|TCPB_DICDI T-complex protein 1 subunit beta OS=Dictyostelium discoideum GN=cct2 PE=1 SV=1	7e-23	38.674	31.015	sp|Q4R6F8|TCPB_MACFA T-complex protein 1 subunit beta OS=Macaca fascicularis GN=CCT2 PE=2 SV=3	1e-20	40.884	30.8411
Glyma01g06140.1	AT1G74440	3e-19
Glyma01g06150.1	AT1G69490	8e-90	sp|O49255|NAC29_ARATH NAC domain-containing protein 29 OS=Arabidopsis thaliana GN=NAC029 PE=2 SV=1	2e-89	67.5439	80.597	sp|Q52QH4|NAC68_ORYSJ NAC domain-containing protein 68 OS=Oryza sativa subsp. japonica GN=NAC68 PE=2 SV=1	2e-59	64.3312	48.7421	sp|Q9C932|NAC19_ARATH NAC domain-containing protein 19 OS=Arabidopsis thaliana GN=NAC019 PE=1 SV=1	1e-58	66.0377	50.1577
Glyma01g06160.1	AT5G55830	8e-06
Glyma01g06170.1	AT2G03150	0	sp|Q8IX12|CCAR1_HUMAN Cell division cycle and apoptosis regulator protein 1 OS=Homo sapiens GN=CCAR1 PE=1 SV=2	2e-16	27.5618	23.6522	sp|Q641G3|CCAR1_XENLA Cell division cycle and apoptosis regulator protein 1 OS=Xenopus laevis GN=ccar1 PE=2 SV=1	4e-16	26.2976	23.5955	sp|Q8CH18|CCAR1_MOUSE Cell division cycle and apoptosis regulator protein 1 OS=Mus musculus GN=Ccar1 PE=1 SV=1	5e-16	27.931	23.7347
Glyma01g06180.1	AT2G39440	1e-12
Glyma01g06190.1	AT5G15310	2e-36	sp|Q50EX6|ODO1_PETHY Protein ODORANT1 OS=Petunia hybrida GN=ODO1 PE=2 SV=1	3e-22	33.7143	57.1429	sp|P20025|MYB38_MAIZE Myb-related protein Zm38 OS=Zea mays PE=2 SV=1	2e-21	32.5714	67.451	sp|O49608|MYB32_ARATH Transcription factor MYB32 OS=Arabidopsis thaliana GN=MYB32 PE=2 SV=1	2e-20	32.9412	60.9489
Glyma01g06200.1	AT2G32800	2e-13	sp|O48837|LRKS2_ARATH Receptor like protein kinase S.2 OS=Arabidopsis thaliana GN=LECRKS2 PE=2 SV=2	1e-14	29.3578	17.9788	sp|Q9M020|LRK63_ARATH Lectin-domain containing receptor kinase VI.3 OS=Arabidopsis thaliana GN=LECRK63 PE=2 SV=1	1e-09	61.3636	6.39535	sp|Q66GN2|LRK64_ARATH Lectin-domain containing receptor kinase VI.4 OS=Arabidopsis thaliana GN=LECRK64 PE=2 SV=1	8e-09	56.8182	6.36758
Glyma01g06210.1	AT4G11960	8e-07
Glyma01g06220.1	AT3G01140	1e-69	sp|O49608|MYB32_ARATH Transcription factor MYB32 OS=Arabidopsis thaliana GN=MYB32 PE=2 SV=1	5e-51	69.6	45.6204	sp|Q9SZP1|MYB4_ARATH Transcription repressor MYB4 OS=Arabidopsis thaliana GN=MYB4 PE=1 SV=1	5e-50	65.8915	45.7447	sp|P20025|MYB38_MAIZE Myb-related protein Zm38 OS=Zea mays PE=2 SV=1	1e-49	65.3846	50.9804
Glyma01g06230.1	AT1G42970	3e-39	sp|P12859|G3PB_PEA Glyceraldehyde-3-phosphate dehydrogenase B, chloroplastic OS=Pisum sativum GN=GAPB PE=2 SV=2	5e-40	85.8696	20.3991	sp|P09044|G3PB_TOBAC Glyceraldehyde-3-phosphate dehydrogenase B, chloroplastic (Fragment) OS=Nicotiana tabacum GN=GAPB PE=2 SV=1	8e-40	84.7826	21.0046	sp|P12860|G3PB_SPIOL Glyceraldehyde-3-phosphate dehydrogenase B, chloroplastic OS=Spinacia oleracea GN=GAPB PE=1 SV=1	8e-39	81.5217	20.3991
Glyma01g06240.1	AT3G51690	3e-27
Glyma01g06250.1	AT5G05800	3e-17
Glyma01g06260.1	AT1G26750	1e-41
Glyma01g06270.1	AT3G52220	9e-55	sp|Q99LX5|MMTA2_MOUSE Multiple myeloma tumor-associated protein 2 homolog OS=Mus musculus GN=Mmtag2 PE=2 SV=1	3e-20	42.3077	57.6923	sp|Q5M9I6|MMTA2_RAT Multiple myeloma tumor-associated protein 2 homolog OS=Rattus norvegicus GN=Mmtag2 PE=2 SV=2	3e-15	42.9752	46.1538	sp|Q58DU0|MMTA2_BOVIN Multiple myeloma tumor-associated protein 2 homolog OS=Bos taurus GN=MMTAG2 PE=2 SV=1	1e-14	43.8776	41.7021
Glyma01g06280.1	AT1G14020	1e-114	sp|Q8W486|Y1491_ARATH DUF246 domain-containing protein At1g04910 OS=Arabidopsis thaliana GN=At1g04910 PE=1 SV=1	1e-40	43.4783	39.3064
Glyma01g06290.1	AT1G14000	0	sp|P18160|PYK1_DICDI Dual specificity protein kinase pyk1 OS=Dictyostelium discoideum GN=splA PE=1 SV=3	1e-42	38.4615	10.9544	sp|Q54TM7|DRKD_DICDI Probable serine/threonine-protein kinase drkD OS=Dictyostelium discoideum GN=drkD PE=2 SV=1	4e-41	37.3702	21.8168	sp|Q54R58|YTYK2_DICDI Probable tyrosine-protein kinase DDB_G0283397 OS=Dictyostelium discoideum GN=DDB_G0283397 PE=3 SV=1	5e-39	39.5257	26.7974
Glyma01g06300.1	AT1G13990	2e-79
Glyma01g06320.1	AT1G26670	2e-87	sp|Q9SEL5|VTI12_ARATH Vesicle transport v-SNARE 12 OS=Arabidopsis thaliana GN=VTI12 PE=1 SV=3	8e-91	71.1712	100	sp|Q9LVP9|VTI13_ARATH Vesicle transport v-SNARE 13 OS=Arabidopsis thaliana GN=VTI13 PE=2 SV=1	1e-77	61.086	100	sp|Q9SEL6|VTI11_ARATH Vesicle transport v-SNARE 11 OS=Arabidopsis thaliana GN=VTI11 PE=1 SV=2	3e-73	62.8959	100
Glyma01g06330.1	AT1G69450	4e-65
Glyma01g06340.1	AT1G69450	3e-73	sp|Q06538|YL241_YEAST Uncharacterized membrane protein YLR241W OS=Saccharomyces cerevisiae (strain ATCC 204508 / S288c) GN=YLR241W PE=1 SV=1	3e-09	26.5306	30.5627	sp|Q12252|PHM7_YEAST Phosphate metabolism protein 7 OS=Saccharomyces cerevisiae (strain ATCC 204508 / S288c) GN=PHM7 PE=1 SV=1	3e-09	21.4575	24.4198
Glyma01g06350.1	AT1G69450	1e-67
Glyma01g06360.1	AT5G41980	3e-15
Glyma01g06370.1	AT1G69440	0	sp|Q9C793|AGO7_ARATH Protein argonaute 7 OS=Arabidopsis thaliana GN=AGO7 PE=2 SV=1	0	70.8578	85.5556	sp|Q75HC2|AGO7_ORYSJ Protein argonaute 7 OS=Oryza sativa subsp. japonica GN=AGO7 PE=2 SV=2	0	68.75	79.3893	sp|O04379|AGO1_ARATH Protein argonaute 1 OS=Arabidopsis thaliana GN=AGO1 PE=1 SV=1	1e-177	41.7928	79.771
Glyma01g06380.1	AT1G26660	7e-44	sp|Q54ND3|UXT_DICDI Protein UXT homolog OS=Dictyostelium discoideum GN=DDB_G0285389 PE=3 SV=1	6e-24	37.5	84.472	sp|A7T0W1|UXT_NEMVE Protein UXT homolog OS=Nematostella vectensis GN=v1g140887 PE=3 SV=1	1e-22	39.5522	83.0189	sp|Q63ZY7|UXT_RAT Protein UXT OS=Rattus norvegicus GN=Uxt PE=2 SV=1	2e-20	37.4046	83.4395
Glyma01g06390.1	AT1G68750	6e-10	sp|Q8GVE8|CAPP4_ARATH Phosphoenolpyruvate carboxylase 4 OS=Arabidopsis thaliana GN=PPC4 PE=2 SV=1	7e-07	59.5238	3.00388
Glyma01g06400.1	AT4G03250	6e-32
Glyma01g06410.1	AT5G64560	2e-50	sp|Q9FLG2|MRS22_ARATH Magnesium transporter MRS2-2 OS=Arabidopsis thaliana GN=MRS2-2 PE=2 SV=1	4e-53	60.4061	45.6853	sp|Q10D38|MRS2I_ORYSJ Magnesium transporter MRS2-I OS=Oryza sativa subsp. japonica GN=MRS2-I PE=2 SV=1	4e-45	57.3604	46.875	sp|B8AJT9|MRS2I_ORYSI Magnesium transporter MRS2-I OS=Oryza sativa subsp. indica GN=MRS2-I PE=3 SV=1	4e-45	57.3604	47.2441
Glyma01g06420.1	AT2G23360	5e-24	sp|Q9SLN1|FPP7_ARATH Filament-like plant protein 7 OS=Arabidopsis thaliana GN=FPP7 PE=2 SV=2	2e-22	31.25	23.9421
Glyma01g06440.1
Glyma01g06450.1	AT1G69420	1e-169	sp|Q9C533|ZDHC1_ARATH Probable S-acyltransferase At1g69420 OS=Arabidopsis thaliana GN=At1g69420 PE=1 SV=2	1e-170	55.2846	99.3289	sp|Q8L5Y5|ZDH17_ARATH Probable S-acyltransferase At4g15080 OS=Arabidopsis thaliana GN=At4g15080 PE=1 SV=1	1e-75	35.0649	60.1671	sp|Q9LIE4|ZDHC8_ARATH Probable S-acyltransferase At3g22180 OS=Arabidopsis thaliana GN=At3g22180 PE=1 SV=2	2e-69	34.382	61.1898
Glyma01g06460.1	AT3G29638	8e-08
Glyma01g06470.1	AT1G80380	2e-37	sp|Q944I4|GLYK_ARATH D-glycerate 3-kinase, chloroplastic OS=Arabidopsis thaliana GN=GLYK PE=1 SV=2	1e-38	53.8462	26.5351
Glyma01g06480.1
Glyma01g06490.1	AT5G49470	1e-22
Glyma01g06500.1	AT3G12150	3e-11
Glyma01g06520.1
Glyma01g06530.1	AT3G29180	1e-119
Glyma01g06540.1	AT2G25355	2e-96	sp|Q7KWX9|EXOS3_DICDI Putative exosome complex component rrp40 OS=Dictyostelium discoideum GN=exosc3 PE=3 SV=1	5e-49	46.0829	91.1392	sp|Q7TQK4|EXOS3_MOUSE Exosome complex component RRP40 OS=Mus musculus GN=Exosc3 PE=1 SV=3	3e-38	40.5797	73.3577	sp|Q3T0E1|EXOS3_BOVIN Exosome complex component RRP40 OS=Bos taurus GN=EXOSC3 PE=2 SV=1	1e-37	40.3846	73.0909
Glyma01g06550.1	AT1G13960	1e-126	sp|Q9XI90|WRKY4_ARATH Probable WRKY transcription factor 4 OS=Arabidopsis thaliana GN=WRKY4 PE=1 SV=2	1e-117	52.6214	85.7977	sp|Q9ZQ70|WRKY3_ARATH Probable WRKY transcription factor 3 OS=Arabidopsis thaliana GN=WRKY3 PE=2 SV=1	1e-111	58.5	73.2943	sp|Q93WU7|WRK58_ARATH Probable WRKY transcription factor 58 OS=Arabidopsis thaliana GN=WRKY58 PE=2 SV=2	2e-71	40.5462	104.255
Glyma01g06560.1	AT5G42560	3e-27	sp|Q8LE10|HA22I_ARATH HVA22-like protein i OS=Arabidopsis thaliana GN=HVA22I PE=2 SV=2	2e-27	65.2174	29.7297	sp|Q8LEM6|HA22H_ARATH HVA22-like protein h OS=Arabidopsis thaliana GN=HVA22H PE=2 SV=2	6e-24	64.2857	25.3968	sp|Q9LR09|HA22G_ARATH Putative HVA22-like protein g OS=Arabidopsis thaliana GN=HVA22G PE=3 SV=2	3e-22	51.0204	53.1073
Glyma01g06570.1	AT1G11000	9e-10	sp|O23693|MLO4_ARATH MLO-like protein 4 OS=Arabidopsis thaliana GN=MLO4 PE=2 SV=2	2e-08	38.75	11.6928
Glyma01g06580.1	AT1G26640	5e-21
Glyma01g06590.1	AT3G14470	4e-35	sp|Q7XA42|RGA1_SOLBU Putative disease resistance protein RGA1 OS=Solanum bulbocastanum GN=RGA1 PE=2 SV=2	4e-69	35.512	40.3473	sp|Q7XA39|RGA4_SOLBU Putative disease resistance protein RGA4 OS=Solanum bulbocastanum GN=RGA4 PE=2 SV=1	8e-63	34.2048	39.9798	sp|Q7XBQ9|RGA2_SOLBU Disease resistance protein RGA2 OS=Solanum bulbocastanum GN=RGA2 PE=1 SV=1	2e-45	37.457	29.4845
Glyma01g06600.1	AT1G13950	8e-77	sp|Q9AXJ4|IF5A_MANES Eukaryotic translation initiation factor 5A OS=Manihot esculenta PE=2 SV=2	6e-86	94.9686	99.375	sp|P24922|IF5A2_NICPL Eukaryotic translation initiation factor 5A-2 OS=Nicotiana plumbaginifolia GN=EIF-5A2 PE=2 SV=1	7e-84	93.7107	100	sp|P69040|IF5A1_TOBAC Eukaryotic translation initiation factor 5A-1 OS=Nicotiana tabacum GN=EIF-5A1 PE=3 SV=1	2e-82	91.195	100
Glyma01g06610.1	AT1G69400	3e-94	sp|Q54DM1|BUB3_DICDI Mitotic checkpoint protein bub3 OS=Dictyostelium discoideum GN=bub3 PE=3 SV=1	9e-53	33.6538	93.0514	sp|Q9WVA3|BUB3_MOUSE Mitotic checkpoint protein BUB3 OS=Mus musculus GN=Bub3 PE=2 SV=2	9e-46	33.758	95.092	sp|Q1JQB2|BUB3_BOVIN Mitotic checkpoint protein BUB3 OS=Bos taurus GN=BUB3 PE=2 SV=1	9e-46	33.758	95.092
Glyma01g06620.1	AT1G69390	1e-66	sp|Q9C4Z7|MINE1_ARATH Cell division topological specificity factor homolog, chloroplastic OS=Arabidopsis thaliana GN=MINE1 PE=1 SV=1	5e-70	61.6379	100
Glyma01g06630.1	AT1G69380	1e-109	sp|Q03441|RMD1_YEAST Sporulation protein RMD1 OS=Saccharomyces cerevisiae (strain ATCC 204508 / S288c) GN=RMD1 PE=1 SV=1	5e-09	22.1239	50.4651
Glyma01g06640.1	AT2G03350	6e-77	sp|Q9M015|Y5161_ARATH Uncharacterized protein At5g01610 OS=Arabidopsis thaliana GN=At5g01610 PE=1 SV=1	8e-45	48.7952	97.6471
Glyma01g06660.1	AT3G29200	1e-96	sp|P42738|CHMU_ARATH Chorismate mutase, chloroplastic OS=Arabidopsis thaliana GN=CM1 PE=2 SV=3	3e-78	65.1163	61.1765	sp|P32178|CHMU_YEAST Chorismate mutase OS=Saccharomyces cerevisiae (strain ATCC 204508 / S288c) GN=ARO7 PE=1 SV=1	3e-36	40	81.25	sp|O13739|CHMU_SCHPO Probable chorismate mutase OS=Schizosaccharomyces pombe (strain ATCC 38366 / 972) GN=SPAC16E8.04c PE=2 SV=1	2e-33	37.799	82.4701
Glyma01g06670.1	AT1G01510	9e-13	sp|O23702|CTBP_ARATH C-terminal binding protein AN OS=Arabidopsis thaliana GN=AN PE=1 SV=1	2e-12	60.3175	9.1195
Glyma01g06680.1	AT1G69360	1e-64
Glyma01g06690.1	AT1G69350	0	sp|Q9C507|PP111_ARATH Putative pentatricopeptide repeat-containing protein At1g69350, mitochondrial OS=Arabidopsis thaliana GN=PCMP-E66 PE=3 SV=1	0	53.6212	91.1055	sp|Q9C507|PP111_ARATH Putative pentatricopeptide repeat-containing protein At1g69350, mitochondrial OS=Arabidopsis thaliana GN=PCMP-E66 PE=3 SV=1	3e-70	29.1958	72.1728	sp|Q0WN60|PPR48_ARATH Pentatricopeptide repeat-containing protein At1g18485 OS=Arabidopsis thaliana GN=PCMP-H8 PE=2 SV=2	1e-111	31.9945	73.5052
Glyma01g06700.1	AT2G03390	1e-103	sp|Q8VDH1|FBX21_MOUSE F-box only protein 21 OS=Mus musculus GN=Fbxo21 PE=2 SV=1	3e-09	31.1927	17.3844	sp|Q5R5S1|FBX21_PONAB F-box only protein 21 OS=Pongo abelii GN=FBXO21 PE=2 SV=1	3e-09	32.1101	17.5523	sp|O94952|FBX21_HUMAN F-box only protein 21 OS=Homo sapiens GN=FBXO21 PE=2 SV=2	3e-09	32.1101	17.3567
Glyma01g06710.1	AT3G14470	3e-17	sp|Q7XA39|RGA4_SOLBU Putative disease resistance protein RGA4 OS=Solanum bulbocastanum GN=RGA4 PE=2 SV=1	2e-34	55.5556	12.753	sp|Q7XA42|RGA1_SOLBU Putative disease resistance protein RGA1 OS=Solanum bulbocastanum GN=RGA1 PE=2 SV=2	4e-33	53.1746	12.8703	sp|Q7XBQ9|RGA2_SOLBU Disease resistance protein RGA2 OS=Solanum bulbocastanum GN=RGA2 PE=1 SV=1	5e-32	53.1746	12.9897
Glyma01g06720.1	AT5G24090	5e-98	sp|P23472|CHLY_HEVBR Hevamine-A OS=Hevea brasiliensis PE=1 SV=2	4e-97	64.3636	88.1029	sp|P51614|CHIT3_VITVI Acidic endochitinase OS=Vitis vinifera GN=CHIT3 PE=2 SV=1	3e-95	62.6335	92.0266	sp|P36910|CHIE_BETVU Acidic endochitinase SE2 OS=Beta vulgaris GN=SE2 PE=1 SV=1	4e-95	59.589	99.3174
Glyma01g06730.1	AT1G69340	0	sp|Q66HX8|GDAP2_DANRE Ganglioside-induced differentiation-associated protein 2 OS=Danio rerio GN=gdap2 PE=2 SV=1	4e-69	33.3996	98.2143	sp|Q292F9|GDAP2_DROPS Protein GDAP2 homolog OS=Drosophila pseudoobscura pseudoobscura GN=GA15091 PE=3 SV=1	9e-61	30.1587	91.3284	sp|Q7JUR6|GDAP2_DROME Protein GDAP2 homolog OS=Drosophila melanogaster GN=CG18812 PE=2 SV=1	1e-60	30.5927	94.2593
Glyma01g06740.1	AT2G03420	3e-30
Glyma01g06750.1	AT2G03430	6e-94	sp|Q54HW1|PSD10_DICDI 26S proteasome non-ATPase regulatory subunit 10 OS=Dictyostelium discoideum GN=psmD10 PE=2 SV=1	3e-28	38.4211	81.4655	sp|O75832|PSD10_HUMAN 26S proteasome non-ATPase regulatory subunit 10 OS=Homo sapiens GN=PSMD10 PE=1 SV=1	2e-27	43.4783	80.531	sp|O75832|PSD10_HUMAN 26S proteasome non-ATPase regulatory subunit 10 OS=Homo sapiens GN=PSMD10 PE=1 SV=1	4e-18	38.5135	65.4867
Glyma01g06760.1	AT3G51690	2e-47
Glyma01g06770.1	AT1G74810	1e-20	sp|Q9SSG5|BOR5_ARATH Putative boron transporter 5 OS=Arabidopsis thaliana GN=BOR5 PE=3 SV=1	1e-20	53.7634	13.1772	sp|Q9XI23|BOR4_ARATH Boron transporter 4 OS=Arabidopsis thaliana GN=BOR4 PE=2 SV=1	9e-20	52.6882	13.1772	sp|Q3E954|BOR6_ARATH Probable boron transporter 6 OS=Arabidopsis thaliana GN=BOR6 PE=2 SV=2	4e-17	50.5376	13.4128
Glyma01g06780.1	AT3G17450	1e-14
Glyma01g06790.1	AT5G49580	2e-58	sp|P19711|POLG_BVDVN Genome polyprotein OS=Bovine viral diarrhea virus (isolate NADL) PE=1 SV=2	2e-08	31.1828	2.332	sp|Q95J56|DJC14_BOVIN DnaJ homolog subfamily C member 14 OS=Bos taurus GN=DNAJC14 PE=1 SV=1	3e-08	30.5263	13.5908	sp|Q6Y2X3|DJC14_HUMAN DnaJ homolog subfamily C member 14 OS=Homo sapiens GN=DNAJC14 PE=2 SV=2	3e-08	30.5263	13.5328
Glyma01g06800.1	AT1G69330	3e-77
Glyma01g06810.1	AT1G13920	7e-18
Glyma01g06820.1	AT1G17020	1e-111	sp|Q39224|SRG1_ARATH Protein SRG1 OS=Arabidopsis thaliana GN=SRG1 PE=2 SV=1	1e-111	54	95.8101	sp|D4N501|DIOX2_PAPSO Probable 2-oxoglutarate/Fe(II)-dependent dioxygenase OS=Papaver somniferum GN=DIOX2 PE=2 SV=1	5e-99	49.863	95.6044	sp|D4N502|DIOX3_PAPSO Codeine O-demethylase OS=Papaver somniferum GN=CODM PE=1 SV=1	8e-96	49.0085	96.1111
Glyma01g06830.1	AT2G20540	1e-77	sp|Q9SIL5|PP165_ARATH Pentatricopeptide repeat-containing protein At2g20540 OS=Arabidopsis thaliana GN=PCMP-E78 PE=2 SV=1	3e-79	31.7427	85.9551	sp|Q9SZT8|PP354_ARATH Pentatricopeptide repeat-containing protein At4g37380, chloroplastic OS=Arabidopsis thaliana GN=PCMP-H48 PE=2 SV=1	1e-74	34.0122	73.8924	sp|Q9C866|PPR65_ARATH Pentatricopeptide repeat-containing protein At1g31430 OS=Arabidopsis thaliana GN=PCMP-E55 PE=2 SV=1	1e-74	33.4702	80.7018
Glyma01g06840.1	AT5G61240	2.33e-156	sp|Q9LP24|Y1571_ARATH Probable leucine-rich repeat receptor-like protein kinase At1g35710 OS=Arabidopsis thaliana GN=At1g35710 PE=2 SV=1	4e-37	37.218	21.5179	sp|Q9LP24|Y1571_ARATH Probable leucine-rich repeat receptor-like protein kinase At1g35710 OS=Arabidopsis thaliana GN=At1g35710 PE=2 SV=1	7e-37	40.625	20	sp|Q9LP24|Y1571_ARATH Probable leucine-rich repeat receptor-like protein kinase At1g35710 OS=Arabidopsis thaliana GN=At1g35710 PE=2 SV=1	3e-35	35.4386	22.5
Glyma01g06850.1	AT1G69320	4e-13	sp|Q9FZE4|CLE9_ARATH CLAVATA3/ESR (CLE)-related protein 9 OS=Arabidopsis thaliana GN=CLE9 PE=2 SV=2	6e-11	58.0645	47.5	sp|Q4PSX1|CLE10_ARATH CLAVATA3/ESR (CLE)-related protein 10 OS=Arabidopsis thaliana GN=CLE10 PE=2 SV=1	5e-10	59.0164	53.271
Glyma01g06860.1	AT1G13890	8e-97	sp|Q9LMG8|SNP30_ARATH Putative SNAP25 homologous protein SNAP30 OS=Arabidopsis thaliana GN=SNAP30 PE=2 SV=1	1e-97	68.4411	95.8175	sp|Q9S7P9|SNP33_ARATH SNAP25 homologous protein SNAP33 OS=Arabidopsis thaliana GN=SNAP33 PE=1 SV=1	3e-85	56.5217	84.3333	sp|Q9SD96|SNP29_ARATH SNAP25 homologous protein SNAP29 OS=Arabidopsis thaliana GN=SNAP29 PE=2 SV=1	5e-62	55.7078	86.4542
Glyma01g06870.1	AT1G69310	9e-61	sp|Q9C983|WRK57_ARATH Probable WRKY transcription factor 57 OS=Arabidopsis thaliana GN=WRKY57 PE=2 SV=1	6e-55	47.0588	95.8188	sp|O22900|WRK23_ARATH Probable WRKY transcription factor 23 OS=Arabidopsis thaliana GN=WRKY23 PE=2 SV=1	2e-34	78.3133	24.6291	sp|Q8VWJ2|WRK28_ARATH Probable WRKY transcription factor 28 OS=Arabidopsis thaliana GN=WRKY28 PE=2 SV=1	7e-34	78.3133	26.1006
Glyma01g06880.1	AT1G26610	5e-54
Glyma01g06890.1	ATCG00905	6e-22	sp|Q9B133|RR12_LOTJA 30S ribosomal protein S12, chloroplastic OS=Lotus japonicus GN=rps12-A PE=3 SV=1	6e-21	90.3846	42.2764	sp|A4GGC9|RR12_PHAVU 30S ribosomal protein S12, chloroplastic OS=Phaseolus vulgaris GN=rps12-A PE=3 SV=1	7e-21	90.3846	42.2764	sp|P07134|RR12_SOYBN 30S ribosomal protein S12, chloroplastic OS=Glycine max GN=rps12-A PE=3 SV=2	7e-21	90.3846	42.2764
Glyma01g06900.1	AT5G10920	7e-31	sp|C4L2P3|ARLY_EXISA Argininosuccinate lyase OS=Exiguobacterium sp. (strain ATCC BAA-1283 / AT1b) GN=argH PE=3 SV=1	2e-20	40.5714	32.2511	sp|Q67S72|ARLY_SYMTH Argininosuccinate lyase OS=Symbiobacterium thermophilum GN=argH PE=3 SV=1	4e-20	35	33.4056	sp|Q24ZG7|ARLY_DESHY Argininosuccinate lyase OS=Desulfitobacterium hafniense (strain Y51) GN=argH PE=3 SV=1	6e-20	38.5475	32.9718
Glyma01g06920.1	AT3G28730	2e-22	sp|O04235|SSRP1_VICFA FACT complex subunit SSRP1 OS=Vicia faba GN=SSRP1 PE=2 SV=1	4e-23	41.4201	22.4299	sp|Q39601|SSRP1_CATRO FACT complex subunit SSRP1 OS=Catharanthus roseus GN=SSRP1 PE=2 SV=1	7e-22	41.5663	22.5352	sp|Q9LGR0|SSP1A_ORYSJ FACT complex subunit SSRP1-A OS=Oryza sativa subsp. japonica GN=SSRP1-A PE=2 SV=1	2e-18	46.3636	15.4446
Glyma01g06930.1	AT2G36840	1e-37
Glyma01g06940.1	AT1G03410	4e-14	sp|O04847|DV4H_CATRO Deacetoxyvindoline 4-hydroxylase OS=Catharanthus roseus GN=D4H PE=1 SV=2	3e-13	50	14.9626	sp|Q43383|ACCH5_ARATH 1-aminocyclopropane-1-carboxylate oxidase homolog 5 OS=Arabidopsis thaliana GN=2A6 PE=2 SV=2	4e-13	39.759	20.8543	sp|Q8H1S4|ACCH3_ARATH 1-aminocyclopropane-1-carboxylate oxidase homolog 3 OS=Arabidopsis thaliana GN=At1g06650 PE=2 SV=1	1e-11	39.0805	23.5772
Glyma01g06950.1	AT5G65290	2e-09
Glyma01g06960.1	AT2G33490	4e-23	sp|O22799|Y2349_ARATH Uncharacterized protein At2g33490 OS=Arabidopsis thaliana GN=At2g33490 PE=1 SV=2	4e-18	40.5797	29.5345
Glyma01g06970.1	AT3G29360	0	sp|Q9LIA8|UGDH1_ARATH Probable UDP-glucose 6-dehydrogenase 1 OS=Arabidopsis thaliana GN=UGD1 PE=1 SV=1	0	88.3333	100	sp|Q96558|UGDH_SOYBN UDP-glucose 6-dehydrogenase OS=Glycine max PE=2 SV=1	0	88.9583	100	sp|Q9FM01|UGDH2_ARATH Probable UDP-glucose 6-dehydrogenase 2 OS=Arabidopsis thaliana GN=UGD2 PE=2 SV=1	0	87.4477	99.5833
Glyma01g06980.1	AT1G26560	0	sp|Q9FZE0|BGL40_ARATH Beta-glucosidase 40 OS=Arabidopsis thaliana GN=BGLU40 PE=2 SV=1	0	71.875	78.0392	sp|Q8L7J2|BGL06_ORYSJ Beta-glucosidase 6 OS=Oryza sativa subsp. japonica GN=BGLU6 PE=1 SV=1	1e-169	65.3012	76.1996	sp|Q339X2|BGL34_ORYSJ Beta-glucosidase 34 OS=Oryza sativa subsp. japonica GN=BGLU34 PE=2 SV=1	1e-167	66.1058	78.0392
Glyma01g06990.1
Glyma01g07000.1	AT5G42905	4e-06
Glyma01g07010.1	AT1G26520	1e-144	sp|Q99MB4|CBWD1_RAT COBW domain-containing protein 1 OS=Rattus norvegicus GN=Cbwd1 PE=2 SV=2	1e-63	40.6528	83.5025	sp|Q9BRT8|CBWD1_HUMAN COBW domain-containing protein 1 OS=Homo sapiens GN=CBWD1 PE=1 SV=1	2e-62	39.7626	83.2911	sp|Q8VEH6|CBWD1_MOUSE COBW domain-containing protein 1 OS=Mus musculus GN=Cbwd1 PE=2 SV=1	4e-62	37.9781	91.0941
Glyma01g07020.1	AT2G03480	0	sp|Q3EC77|PMT5_ARATH Probable methyltransferase PMT5 OS=Arabidopsis thaliana GN=At2g03480 PE=2 SV=2	0	67.2697	100.165	sp|Q8GYW9|PMT4_ARATH Probable methyltransferase PMT4 OS=Arabidopsis thaliana GN=At1g13860 PE=2 SV=2	0	68.1261	92.5373	sp|Q9C9Q8|PMTT_ARATH Probable pectin methyltransferase QUA2 OS=Arabidopsis thaliana GN=QUA2 PE=1 SV=2	0	53.6585	80.848
Glyma01g07030.1
Glyma01g07040.1	AT1G26500	1e-180	sp|Q9FZD4|PPR59_ARATH Putative pentatricopeptide repeat-containing protein At1g26500 OS=Arabidopsis thaliana GN=At1g26500 PE=3 SV=1	1e-178	63.5762	89.505	sp|Q9LZP3|PP293_ARATH Pentatricopeptide repeat-containing protein At3g62470, mitochondrial OS=Arabidopsis thaliana GN=At3g62470 PE=2 SV=1	8e-59	26.5823	76.4608	sp|Q3EAF8|PP294_ARATH Pentatricopeptide repeat-containing protein At3g62540, mitochondrial OS=Arabidopsis thaliana GN=At3g62540 PE=2 SV=1	2e-58	26.3713	76.4608
Glyma01g07050.1	AT5G28780	4e-21
Glyma01g07060.1	AT3G45400	1e-165	sp|Q94AA9|XGD1_ARATH Xylogalacturonan beta-1,3-xylosyltransferase OS=Arabidopsis thaliana GN=XGD1 PE=1 SV=2	2e-13	24.4318	67.6	sp|Q8S1X9|GT13_ORYSJ Probable glucuronosyltransferase Os01g0926400 OS=Oryza sativa subsp. japonica GN=Os01g0926400 PE=2 SV=1	4e-13	23.7785	68.7204	sp|Q9SSE8|GLYT1_ARATH Probable glycosyltransferase At3g07620 OS=Arabidopsis thaliana GN=At3g07620 PE=3 SV=1	2e-12	24.5734	60.4255
Glyma01g07070.1	AT1G26480	1e-121	sp|Q9C5W6|14312_ARATH 14-3-3-like protein GF14 iota OS=Arabidopsis thaliana GN=GRF12 PE=2 SV=1	1e-126	85.7143	94.0299	sp|P93212|14337_SOLLC 14-3-3 protein 7 OS=Solanum lycopersicum GN=TFT7 PE=2 SV=2	1e-115	81.07	96.4286	sp|Q96453|1433D_SOYBN 14-3-3-like protein D OS=Glycine max GN=GF14D PE=2 SV=1	1e-114	78.1746	96.5517
Glyma01g07080.1	AT1G26460	2e-31
Glyma01g07090.1	AT1G26460	0	sp|Q9FZD1|PPR58_ARATH Pentatricopeptide repeat-containing protein At1g26460, mitochondrial OS=Arabidopsis thaliana GN=At1g26460 PE=1 SV=1	0	63.6525	88.254	sp|Q9CAN0|PPR99_ARATH Pentatricopeptide repeat-containing protein At1g63130, mitochondrial OS=Arabidopsis thaliana GN=At1g63130 PE=2 SV=1	3e-10	22.2222	72.2222	sp|Q9FMQ1|PP376_ARATH Pentatricopeptide repeat-containing protein At5g12100, mitochondrial OS=Arabidopsis thaliana GN=At5g12100 PE=2 SV=1	1e-09	21.2329	53.0637
Glyma01g07100.1	AT1G18650	7e-30	sp|Q9SD84|E13L3_ARATH Glucan endo-1,3-beta-glucosidase-like protein 3 OS=Arabidopsis thaliana GN=At5g08000 PE=1 SV=1	5e-23	62.1622	38.1443	sp|Q93V72|E13L4_ARATH Glucan endo-1,3-beta-glucosidase-like protein At1g69295 OS=Arabidopsis thaliana GN=At1g69295 PE=2 SV=1	1e-22	55.814	38.7387	sp|Q9FNQ2|E13L2_ARATH Glucan endo-1,3-beta-glucosidase-like protein 2 OS=Arabidopsis thaliana GN=At5g61130 PE=1 SV=1	9e-22	61.1111	35.8209
Glyma01g07110.1	AT1G13820	1e-125	sp|Q8KZP5|MHPC_COMTE 2-hydroxy-6-oxononadienedioate/2-hydroxy-6- oxononatrienedioate hydrolase OS=Comamonas testosteroni GN=mhpC PE=1 SV=1	4e-13	29.4118	60.4895	sp|Q59324|BPHD_COMTE 2-hydroxy-6-oxo-6-phenylhexa-2,4-dienoate hydrolase OS=Comamonas testosteroni GN=bphD PE=3 SV=1	2e-12	27.5132	61.1888	sp|Q2VLB9|BPHD_BURCE 2-hydroxy-6-oxo-6-phenylhexa-2,4-dienoate hydrolase OS=Burkholderia cepacia GN=bphD PE=3 SV=1	2e-12	27.8075	60.4895
Glyma01g07120.1	AT2G03530	1e-151	sp|Q41706|UPSA3_VIGUN Probable ureide permease A3 (Fragment) OS=Vigna unguiculata GN=A3 PE=2 SV=2	1e-169	79.8408	100	sp|Q9ZQ89|UPS2_ARATH Ureide permease 2 OS=Arabidopsis thaliana GN=UPS2 PE=2 SV=2	1e-156	68.8279	100.754	sp|Q9ZPR7|UPS1_ARATH Ureide permease 1 OS=Arabidopsis thaliana GN=UPS1 PE=1 SV=1	1e-149	65.586	102.821
Glyma01g07130.1	ATCG00720	8e-62	sp|Q2PMQ5|CYB6_SOYBN Cytochrome b6 OS=Glycine max GN=petB PE=3 SV=1	8e-62	97.479	55.3488	sp|Q9MTJ5|CYB6_OENEH Cytochrome b6 OS=Oenothera elata subsp. hookeri GN=petB PE=3 SV=2	7e-61	95.7983	55.3488	sp|Q2VEF0|CYB6_SOLTU Cytochrome b6 OS=Solanum tuberosum GN=petB PE=3 SV=1	8e-61	95.7983	55.3488
Glyma01g07140.1	AT3G22470	1e-116	sp|P0C7Q7|PPR38_ARATH Putative pentatricopeptide repeat-containing protein At1g12700, mitochondrial OS=Arabidopsis thaliana GN=At1g12700 PE=3 SV=1	1e-117	38.1555	91.196	sp|P0C7Q7|PPR38_ARATH Putative pentatricopeptide repeat-containing protein At1g12700, mitochondrial OS=Arabidopsis thaliana GN=At1g12700 PE=3 SV=1	1e-30	25.9777	59.3023	sp|Q6NQ83|PP247_ARATH Pentatricopeptide repeat-containing protein At3g22470, mitochondrial OS=Arabidopsis thaliana GN=At3g22470 PE=2 SV=1	1e-116	38.0952	88.6914
Glyma01g07150.1	AT3G51950	2e-12	sp|Q0D3J9|C3H53_ORYSJ Zinc finger CCCH domain-containing protein 53 OS=Oryza sativa subsp. japonica GN=Os07g0682400 PE=2 SV=1	2e-14	75.5102	7.18475	sp|Q10M00|C3H22_ORYSJ Zinc finger CCCH domain-containing protein 22 OS=Oryza sativa subsp. japonica GN=Os03g0328900 PE=2 SV=2	8e-14	73.4694	7.12209	sp|Q10LZ9|C3H23_ORYSJ Zinc finger CCCH domain-containing protein 23 OS=Oryza sativa subsp. japonica GN=Os03g0329200 PE=2 SV=1	1e-13	73.4694	7.23781
Glyma01g07160.1	AT1G12700	1e-117	sp|P0C7Q7|PPR38_ARATH Putative pentatricopeptide repeat-containing protein At1g12700, mitochondrial OS=Arabidopsis thaliana GN=At1g12700 PE=3 SV=1	1e-118	39.2045	87.7076	sp|P0C7Q7|PPR38_ARATH Putative pentatricopeptide repeat-containing protein At1g12700, mitochondrial OS=Arabidopsis thaliana GN=At1g12700 PE=3 SV=1	8e-30	22.9008	65.2824	sp|Q6NQ83|PP247_ARATH Pentatricopeptide repeat-containing protein At3g22470, mitochondrial OS=Arabidopsis thaliana GN=At3g22470 PE=2 SV=1	1e-115	37.6491	88.5299
Glyma01g07170.1	AT5G50280	1e-24	sp|Q9FGR7|PP426_ARATH Pentatricopeptide repeat-containing protein At5g50280, chloroplastic OS=Arabidopsis thaliana GN=EMB1006 PE=2 SV=1	2e-25	50.9091	14.6611
Glyma01g07180.1	AT5G50280	1e-134	sp|Q9FGR7|PP426_ARATH Pentatricopeptide repeat-containing protein At5g50280, chloroplastic OS=Arabidopsis thaliana GN=EMB1006 PE=2 SV=1	1e-139	55.5056	54.0802	sp|Q9FIX3|PP407_ARATH Pentatricopeptide repeat-containing protein At5g39710 OS=Arabidopsis thaliana GN=EMB2745 PE=2 SV=1	1e-36	28.254	41.2316	sp|Q9FIX3|PP407_ARATH Pentatricopeptide repeat-containing protein At5g39710 OS=Arabidopsis thaliana GN=EMB2745 PE=2 SV=1	1e-32	27.2997	44.1767
Glyma01g07190.1	AT1G13770	1e-160	sp|Q91W34|CP058_MOUSE UPF0420 protein C16orf58 homolog OS=Mus musculus PE=2 SV=1	4e-55	34.5269	81.3305	sp|Q5R8F6|CP058_PONAB UPF0420 protein C16orf58 homolog OS=Pongo abelii PE=2 SV=1	6e-54	31.8807	86.7521	sp|Q96GQ5|CP058_HUMAN UPF0420 protein C16orf58 OS=Homo sapiens GN=C16orf58 PE=1 SV=2	1e-53	31.8807	86.7521
Glyma01g07200.1	AT2G14960	2e-16	sp|Q8LQM5|GH31_ORYSJ Probable indole-3-acetic acid-amido synthetase GH3.1 OS=Oryza sativa subsp. japonica GN=GH3.1 PE=2 SV=1	7e-13	41.7582	14.918	sp|Q9LSQ4|GH36_ARATH Indole-3-acetic acid-amido synthetase GH3.6 OS=Arabidopsis thaliana GN=GH3.6 PE=1 SV=1	7e-12	63.2653	8.00654	sp|Q9FZ87|GH317_ARATH Indole-3-acetic acid-amido synthetase GH3.17 OS=Arabidopsis thaliana GN=GH3.17 PE=1 SV=1	9e-12	39.604	16.4204
Glyma01g07210.1	AT3G14910	2e-09
Glyma01g07220.1	AT5G08520	6e-39
Glyma01g07230.1	AT2G01170	2e-25
Glyma01g07240.1	AT1G14030	9e-38	sp|Q43088|RBCMT_PEA Ribulose-1,5 bisphosphate carboxylase/oxygenase large subunit N-methyltransferase, chloroplastic OS=Pisum sativum GN=RBCMT PE=1 SV=1	2e-54	79.5276	25.9714	sp|P94026|RBCMT_TOBAC Ribulose-1,5 bisphosphate carboxylase/oxygenase large subunit N-methyltransferase, chloroplastic OS=Nicotiana tabacum GN=RBCMT PE=2 SV=1	2e-41	70.6422	22.1996	sp|Q9XI84|RBCMT_ARATH Probable ribulose-1,5 bisphosphate carboxylase/oxygenase large subunit N-methyltransferase, chloroplastic OS=Arabidopsis thaliana GN=RBCMT PE=2 SV=1	2e-36	61.4679	22.6141
Glyma01g07250.1	AT1G43650	4e-23
Glyma01g07260.1	AT1G59870	3e-16	sp|Q9XIE2|AB36G_ARATH ABC transporter G family member 36 OS=Arabidopsis thaliana GN=ABCG36 PE=1 SV=1	4e-18	36.2069	9.39415	sp|Q94A18|AB29G_ARATH ABC transporter G family member 29 OS=Arabidopsis thaliana GN=ABCG29 PE=2 SV=2	3e-16	35.5556	9.74576	sp|Q7FMW4|PDR15_ORYSJ Pleiotropic drug resistance protein 15 OS=Oryza sativa subsp. japonica GN=PDR15 PE=3 SV=1	4e-16	36.2069	9.14513
Glyma01g07270.1	AT1G19600	2e-33
Glyma01g07280.1	AT5G09230	2e-29	sp|Q1JQC6|SIRT4_BOVIN NAD-dependent ADP-ribosyltransferase sirtuin-4 OS=Bos taurus GN=SIRT4 PE=2 SV=1	4e-10	39.1304	21.5873	sp|Q9Y6E7|SIRT4_HUMAN NAD-dependent ADP-ribosyltransferase sirtuin-4 OS=Homo sapiens GN=SIRT4 PE=1 SV=1	5e-10	42.029	21.6561	sp|Q97MB4|NPD_CLOAB NAD-dependent deacetylase OS=Clostridium acetobutylicum GN=cobB PE=3 SV=1	9e-10	42.623	24.4898
Glyma01g07290.1	AT3G51690	1e-22
Glyma01g07300.1	AT1G12700	1e-115	sp|P0C7Q7|PPR38_ARATH Putative pentatricopeptide repeat-containing protein At1g12700, mitochondrial OS=Arabidopsis thaliana GN=At1g12700 PE=3 SV=1	1e-115	39.4942	85.3821	sp|P0C7Q7|PPR38_ARATH Putative pentatricopeptide repeat-containing protein At1g12700, mitochondrial OS=Arabidopsis thaliana GN=At1g12700 PE=3 SV=1	4e-29	23.8095	59.3023	sp|Q6NQ83|PP247_ARATH Pentatricopeptide repeat-containing protein At3g22470, mitochondrial OS=Arabidopsis thaliana GN=At3g22470 PE=2 SV=1	1e-113	38.98	83.0372
Glyma01g07310.1	AT1G68410	9e-19
Glyma01g07320.1	AT2G06005	5e-16
Glyma01g07330.1	AT2G01050	3e-07
Glyma01g07340.1
Glyma01g07350.1	AT4G12910	4e-25	sp|P07519|CBP1_HORVU Serine carboxypeptidase 1 OS=Hordeum vulgare GN=CBP1 PE=1 SV=4	3e-26	39.8844	30.6613	sp|Q8L7B2|SCP20_ARATH Serine carboxypeptidase-like 20 OS=Arabidopsis thaliana GN=SCPL20 PE=2 SV=2	5e-25	39.0805	31.1871	sp|Q9LSV8|SCP21_ARATH Serine carboxypeptidase-like 21 OS=Arabidopsis thaliana GN=SCPL21 PE=2 SV=2	3e-23	38.9535	30.9717
Glyma01g07360.1	AT2G03630	3e-16
Glyma01g07370.1	AT5G28780	2e-31
Glyma01g07380.1	ATMG00220	7e-20	sp|P05718|CYB_VICFA Cytochrome b OS=Vicia faba GN=MT-CYB PE=3 SV=2	2e-13	83.3333	10.7143	sp|Q9ZZT8|CYB_PEA Cytochrome b OS=Pisum sativum GN=MT-CYB PE=3 SV=1	3e-13	83.3333	10.7143	sp|Q94S37|CYB_DAUCA Cytochrome b OS=Daucus carota GN=MT-CYB PE=3 SV=1	3e-13	64.2857	14.0704
Glyma01g07390.1	AT1G13740	3e-35	sp|Q9LMX5|AFP2_ARATH Ninja-family protein AFP2 OS=Arabidopsis thaliana GN=AFP2 PE=1 SV=1	6e-35	55.3191	39.6552	sp|Q9LMX5|AFP2_ARATH Ninja-family protein AFP2 OS=Arabidopsis thaliana GN=AFP2 PE=1 SV=1	3e-12	52.3256	24.7126	sp|Q94F39|AFP3_ARATH Ninja-family protein AFP3 OS=Arabidopsis thaliana GN=AFP3 PE=1 SV=1	5e-30	62.3762	43.7229
Glyma01g07400.1	AT2G22070	5e-85	sp|Q9SHZ8|PP168_ARATH Pentatricopeptide repeat-containing protein At2g22070 OS=Arabidopsis thaliana GN=PCMP-H41 PE=2 SV=1	1e-85	42.9234	44.402	sp|Q9SHZ8|PP168_ARATH Pentatricopeptide repeat-containing protein At2g22070 OS=Arabidopsis thaliana GN=PCMP-H41 PE=2 SV=1	1e-38	33.0357	34.4784	sp|Q9SHZ8|PP168_ARATH Pentatricopeptide repeat-containing protein At2g22070 OS=Arabidopsis thaliana GN=PCMP-H41 PE=2 SV=1	2e-08	22.5806	37.0229
Glyma01g07410.1	AT4G30210	1e-14	sp|Q05001|NCPR_CATRO NADPH--cytochrome P450 reductase OS=Catharanthus roseus GN=CPR PE=2 SV=1	2e-11	48.1013	10.6443
Glyma01g07420.1	AT1G21760	5e-12
Glyma01g07430.1	AT1G48430	2e-11	sp|O04059|DHBK_SOLLC Putative 3,4-dihydroxy-2-butanone kinase OS=Solanum lycopersicum GN=DHBK PE=2 SV=1	3e-11	76.1905	7.07071
Glyma01g07440.1	AT4G00230	9e-08
Glyma01g07460.1	AT3G05950	3e-39	sp|Q9FIC6|GL117_ARATH Germin-like protein subfamily 1 member 17 OS=Arabidopsis thaliana GN=At5g39150 PE=2 SV=1	6e-38	49.4382	67.4208	sp|Q9FL89|GL119_ARATH Germin-like protein subfamily 1 member 19 OS=Arabidopsis thaliana GN=At5g39180 PE=2 SV=1	6e-38	49.4382	67.4208	sp|Q9FID0|GL114_ARATH Germin-like protein subfamily 1 member 14 OS=Arabidopsis thaliana GN=At5g39110 PE=2 SV=1	7e-38	49.4382	67.1171
Glyma01g07470.1	AT4G11080	2e-61	sp|Q9T012|HMG13_ARATH High mobility group B protein 13 OS=Arabidopsis thaliana GN=HMGB13 PE=2 SV=1	6e-50	55.7895	42.3767	sp|Q9SUP7|HMGB6_ARATH High mobility group B protein 6 OS=Arabidopsis thaliana GN=HMGB6 PE=2 SV=1	2e-47	55.8659	39.0351
Glyma01g07480.1	AT4G01400	2e-12	sp|Q8L838|COG4_ARATH Conserved oligomeric Golgi complex subunit 4 OS=Arabidopsis thaliana GN=COG4 PE=2 SV=1	2e-12	82.0513	5.28455	sp|Q3MHG0|COG4_BOVIN Conserved oligomeric Golgi complex subunit 4 OS=Bos taurus GN=COG4 PE=2 SV=1	4e-09	69.4444	4.58599	sp|Q5R7R6|COG4_PONAB Conserved oligomeric Golgi complex subunit 4 OS=Pongo abelii GN=COG4 PE=2 SV=1	5e-09	69.4444	4.58599
Glyma01g07490.1	AT3G60800	9e-08
Glyma01g07500.1	AT5G25265	4e-38
Glyma01g07510.1	AT1G16970	3e-12	sp|Q9FQ08|KU70_ARATH ATP-dependent DNA helicase 2 subunit KU70 OS=Arabidopsis thaliana GN=KU70 PE=1 SV=1	5e-13	34.9593	19.8068
Glyma01g07520.1	AT5G57100	4e-12
Glyma01g07530.1	AT1G26370	0	sp|Q14562|DHX8_HUMAN ATP-dependent RNA helicase DHX8 OS=Homo sapiens GN=DHX8 PE=1 SV=1	1e-178	46.0526	55.9836	sp|A2A4P0|DHX8_MOUSE ATP-dependent RNA helicase DHX8 OS=Mus musculus GN=Dhx8 PE=2 SV=1	1e-178	46.0526	54.9035	sp|Q54F05|DHX8_DICDI ATP-dependent RNA helicase dhx8 OS=Dictyostelium discoideum GN=dhx8 PE=3 SV=1	1e-174	45.8824	58.5345
Glyma01g07540.1
Glyma01g07550.1	AT1G26355	4e-11
Glyma01g07560.1	AT3G11945	5e-37	sp|Q1ACB3|HPT2_ARATH Homogentisate phytyltransferase 2, chloroplastic OS=Arabidopsis thaliana GN=HPT2 PE=2 SV=1	3e-35	54.3353	43.5233	sp|Q0D576|HPT2_ORYSJ Probable homogentisate phytyltransferase 2, chloroplastic OS=Oryza sativa subsp. japonica GN=HPT2 PE=3 SV=2	8e-33	50.5882	43.5356
Glyma01g07570.1	AT5G19980	3e-20	sp|Q84L08|GONS4_ARATH GDP-mannose transporter GONST4 OS=Arabidopsis thaliana GN=GONST4 PE=2 SV=1	1e-18	43.4783	30.4985	sp|Q9S845|GONS3_ARATH GDP-mannose transporter GONST3 OS=Arabidopsis thaliana GN=GONST3 PE=2 SV=1	3e-10	33.0882	27.6882
Glyma01g07580.1	AT1G13710	1e-168	sp|O48927|C78A3_SOYBN Cytochrome P450 78A3 OS=Glycine max GN=CYP78A3 PE=2 SV=1	1e-123	51.1062	85.4685	sp|O65012|C78A4_PINRA Cytochrome P450 78A4 OS=Pinus radiata GN=CYP78A4 PE=2 SV=1	1e-123	51.5487	80.651	sp|P48420|C78A1_MAIZE Cytochrome P450 78A1 OS=Zea mays GN=CYP78A1 PE=2 SV=1	1e-121	50.3386	79.3419
Glyma01g07590.1	AT3G21420	2e-11
Glyma01g07600.1	AT1G55840	4e-26
Glyma01g07610.1	AT1G55790	7e-24
Glyma01g07620.1	AT3G11660	1e-20
Glyma01g07630.1
Glyma01g07640.1	AT1G69220	7e-73	sp|Q61161|M4K2_MOUSE Mitogen-activated protein kinase kinase kinase kinase 2 OS=Mus musculus GN=Map4k2 PE=1 SV=1	5e-39	52.7027	18.0268	sp|Q12851|M4K2_HUMAN Mitogen-activated protein kinase kinase kinase kinase 2 OS=Homo sapiens GN=MAP4K2 PE=1 SV=2	7e-39	52.7027	18.0488	sp|Q86IX1|DST1_DICDI Serine/threonine-protein kinase dst1 OS=Dictyostelium discoideum GN=dst1 PE=3 SV=1	1e-38	52.027	20.0814
Glyma01g07670.1	AT1G69220	1e-105	sp|Q55FS2|STK4L_DICDI Serine/threonine-protein kinase 4 homolog B OS=Dictyostelium discoideum GN=krsB PE=3 SV=1	5e-09	38.5542	7.51131	sp|O61125|STK4_DICDI Serine/threonine-protein kinase 4 homolog A OS=Dictyostelium discoideum GN=krsA PE=1 SV=1	6e-09	57.1429	10.6291	sp|Q86IX1|DST1_DICDI Serine/threonine-protein kinase dst1 OS=Dictyostelium discoideum GN=dst1 PE=3 SV=1	1e-07	50.9804	6.91995
Glyma01g07680.1	AT4G36520	1e-63	sp|Q9SU08|AUXI1_ARATH Auxilin-related protein 1 OS=Arabidopsis thaliana GN=At4g12780 PE=1 SV=2	1e-50	67.4419	14.2699	sp|Q0WQ57|AUXI2_ARATH Auxilin-related protein 2 OS=Arabidopsis thaliana GN=At4g12770 PE=1 SV=1	2e-50	66.6667	14.4781	sp|O13773|UCP7_SCHPO UBA domain-containing protein 7 OS=Schizosaccharomyces pombe (strain ATCC 38366 / 972) GN=ucp7 PE=2 SV=1	5e-17	39.3939	18.9383
Glyma01g07690.1	AT5G13210	0	sp|Q5UNY4|YL728_MIMIV Uncharacterized protein L728 OS=Acanthamoeba polyphaga mimivirus GN=MIMI_L728 PE=4 SV=1	1e-52	32.2835	63.1119
Glyma01g07700.1	AT1G69210	4e-42
Glyma01g07710.1	AT5G61680	8e-35	sp|Q9FKF3|PME63_ARATH Putative pectinesterase 63 OS=Arabidopsis thaliana GN=PME63 PE=3 SV=2	8e-35	44.5652	52.9586	sp|Q9FKF3|PME63_ARATH Putative pectinesterase 63 OS=Arabidopsis thaliana GN=PME63 PE=3 SV=2	2e-13	39.4231	27.8107	sp|Q9LY18|PME49_ARATH Probable pectinesterase 49 OS=Arabidopsis thaliana GN=PME49 PE=2 SV=1	6e-34	41.2698	50.6925
Glyma01g07720.1	AT5G01270	2e-23	sp|Q5YDB5|CPL2_ARATH RNA polymerase II C-terminal domain phosphatase-like 2 OS=Arabidopsis thaliana GN=CPL2 PE=1 SV=2	3e-17	43.6364	12.9702	sp|Q5YDB6|CPL1_ARATH RNA polymerase II C-terminal domain phosphatase-like 1 OS=Arabidopsis thaliana GN=CPL1 PE=1 SV=1	9e-14	37.069	10.9617
Glyma01g07730.1	AT2G28260	2e-20	sp|Q9SL29|CNG15_ARATH Putative cyclic nucleotide-gated ion channel 15 OS=Arabidopsis thaliana GN=CNGC15 PE=2 SV=1	2e-20	61.1111	10.6195	sp|Q9SL29|CNG15_ARATH Putative cyclic nucleotide-gated ion channel 15 OS=Arabidopsis thaliana GN=CNGC15 PE=2 SV=1	5e-12	66.6667	6.19469	sp|Q9SJA4|CNG14_ARATH Probable cyclic nucleotide-gated ion channel 14 OS=Arabidopsis thaliana GN=CNGC14 PE=2 SV=2	1e-15	43.617	12.9477
Glyma01g07740.1			sp|P10978|POLX_TOBAC Retrovirus-related Pol polyprotein from transposon TNT 1-94 OS=Nicotiana tabacum PE=2 SV=1	1e-41	31.405	24.5482
Glyma01g07750.1	AT2G13770	3e-15
Glyma01g07760.1	AT5G41220	5e-08
Glyma01g07770.1	AT1G13700	2e-96	sp|Q6Z4H0|6PGL2_ORYSJ Probable 6-phosphogluconolactonase 2 OS=Oryza sativa subsp. japonica GN=Os07g0604000 PE=2 SV=1	1e-100	66.0232	91.4286	sp|A2YNH4|6PGL2_ORYSI Probable 6-phosphogluconolactonase 2 OS=Oryza sativa subsp. indica GN=OsI_025867 PE=3 SV=1	1e-100	66.0232	91.4286	sp|A2XI04|6PGL1_ORYSI Probable 6-phosphogluconolactonase 1 OS=Oryza sativa subsp. indica GN=OsI_011697 PE=3 SV=2	3e-99	67.3077	87.1622
Glyma01g07780.1	AT1G69200	1e-177	sp|Q42896|SCRK2_SOLLC Fructokinase-2 OS=Solanum lycopersicum GN=FRK2 PE=2 SV=2	2e-43	34.3333	91.1585	sp|Q7XJ81|SCRK2_SOLHA Fructokinase-2 OS=Solanum habrochaites GN=FRK2 PE=2 SV=1	5e-43	34	91.1585	sp|Q0JGZ6|SCRK1_ORYSJ Fructokinase-1 OS=Oryza sativa subsp. japonica GN=FRK1 PE=1 SV=2	2e-42	33.4302	106.192
Glyma01g07790.1	AT4G30000	0	sp|P29251|FOL1_PNECA Folic acid synthesis protein fol1 OS=Pneumocystis carinii GN=fol1 PE=1 SV=1	2e-78	37.8436	60.9459	sp|Q4LB35|FOL1_SCHPO Folic acid synthesis protein fol1 OS=Schizosaccharomyces pombe (strain ATCC 38366 / 972) GN=fol1 PE=1 SV=1	3e-64	34.9785	65.3061	sp|P53848|FOL1_YEAST Folic acid synthesis protein FOL1 OS=Saccharomyces cerevisiae (strain ATCC 204508 / S288c) GN=FOL1 PE=1 SV=2	8e-60	31.8095	54.6117
Glyma01g07800.1	AT1G13690	7e-73	sp|Q5R723|PPIE_PONAB Peptidyl-prolyl cis-trans isomerase E OS=Pongo abelii GN=PPIE PE=2 SV=1	1e-27	55.1402	35.5482	sp|Q9QZH3|PPIE_MOUSE Peptidyl-prolyl cis-trans isomerase E OS=Mus musculus GN=Ppie PE=2 SV=2	1e-27	55.1402	35.5482	sp|Q9UNP9|PPIE_HUMAN Peptidyl-prolyl cis-trans isomerase E OS=Homo sapiens GN=PPIE PE=1 SV=1	1e-27	55.1402	35.5482
Glyma01g07810.1	AT4G30800	4e-10
Glyma01g07830.1	AT5G52840	1e-13	sp|Q9FLX7|NDUA5_ARATH Probable NADH dehydrogenase [ubiquinone] 1 alpha subcomplex subunit 5, mitochondrial OS=Arabidopsis thaliana GN=At5g52840 PE=1 SV=1	6e-11	72.7273	22.4852
Glyma01g07840.1	AT3G52030	6e-10	sp|Q9SV01|FBW4_ARATH F-box/WD-40 repeat-containing protein At3g52030 OS=Arabidopsis thaliana GN=At3g52030 PE=2 SV=2	3e-09	53.3333	9.91189
Glyma01g07850.1	AT4G16790	1e-11
Glyma01g07860.1	AT1G31710	0	sp|Q43077|AMO_PEA Primary amine oxidase OS=Pisum sativum PE=1 SV=1	0	66.7692	95.9941	sp|P49252|AMO_LENCU Primary amine oxidase (Fragment) OS=Lens culinaris PE=1 SV=3	0	65.3251	96.4018	sp|Q8H1H9|AMO_ARATH Primary amine oxidase OS=Arabidopsis thaliana GN=At1g62810 PE=2 SV=1	1e-158	44.898	88.0618
Glyma01g07870.1	AT3G47680	6e-07
Glyma01g07880.1	AT4G24550	4e-12
Glyma01g07890.1	AT3G30180	8e-50	sp|Q50LE0|C85A3_SOLLC Cytochrome P450 85A3 OS=Solanum lycopersicum GN=CYP85A3 PE=2 SV=1	3e-56	41.7178	57.6017	sp|Q69F95|C85A_PHAVU Cytochrome P450 85A OS=Phaseolus vulgaris GN=BA13 PE=3 SV=2	3e-54	40.5573	58.1545	sp|Q8GSQ1|C85A1_ORYSJ Cytochrome P450 85A1 OS=Oryza sativa subsp. japonica GN=CYP85A1 PE=1 SV=1	1e-52	37.0821	57.7825
Glyma01g07900.1	AT4G18230	3e-23	sp|O14199|ALG14_SCHPO UDP-N-acetylglucosamine transferase subunit alg14 OS=Schizosaccharomyces pombe (strain ATCC 38366 / 972) GN=alg14 PE=2 SV=1	2e-07	42.4658	33.8095
Glyma01g07910.1	AT3G24240	0	sp|Q9LHP4|RCH2_ARATH Receptor-like protein kinase 2 OS=Arabidopsis thaliana GN=RCH2 PE=1 SV=1	0	66.1427	71.7791	sp|Q9LHP4|RCH2_ARATH Receptor-like protein kinase 2 OS=Arabidopsis thaliana GN=RCH2 PE=1 SV=1	5e-66	38.9952	36.284	sp|Q9LHP4|RCH2_ARATH Receptor-like protein kinase 2 OS=Arabidopsis thaliana GN=RCH2 PE=1 SV=1	1e-54	34.5238	36.5469
Glyma01g07920.1	AT1G78190	5e-07
Glyma01g07930.1	AT3G02230	0	sp|O04300|UPTG_PEA Alpha-1,4-glucan-protein synthase [UDP-forming] OS=Pisum sativum GN=UPTG PE=1 SV=1	0	90.3409	96.7033	sp|Q8RU27|UPTG2_SOLTU Alpha-1,4-glucan-protein synthase [UDP-forming] 2 OS=Solanum tuberosum GN=UPTG2 PE=1 SV=1	0	89.7727	96.1749	sp|Q9SC19|UPTG1_SOLTU Alpha-1,4-glucan-protein synthase [UDP-forming] 1 OS=Solanum tuberosum GN=UPTG1 PE=1 SV=2	0	92.1922	91.2329
Glyma01g07940.1	AT4G36470	1e-129	sp|Q9SPV4|SAMT_CLABR Salicylate O-methyltransferase OS=Clarkia breweri GN=SAMT PE=1 SV=1	2e-72	39.4022	100.557	sp|Q68CM3|TCS2_CAMSI Probable caffeine synthase 2 OS=Camellia sinensis GN=TCS2 PE=2 SV=1	8e-69	37.2603	99.4521	sp|Q9AR07|JMT_ARATH Jasmonate O-methyltransferase OS=Arabidopsis thaliana GN=JMT PE=1 SV=3	7e-66	40.8108	88.6889
Glyma01g07970.1	AT5G62670	1e-160	sp|Q08435|PMA1_NICPL Plasma membrane ATPase 1 OS=Nicotiana plumbaginifolia GN=PMA1 PE=2 SV=1	1e-170	61.2431	42.7377	sp|P22180|PMA1_SOLLC Plasma membrane ATPase 1 OS=Solanum lycopersicum GN=LHA1 PE=2 SV=1	1e-169	60.8775	42.7824	sp|Q08436|PMA3_NICPL Plasma membrane ATPase 3 OS=Nicotiana plumbaginifolia GN=PMA3 PE=1 SV=1	1e-169	60.9489	42.7824
Glyma01g07980.1	AT5G55860	1e-21
Glyma01g07990.1	AT5G14420	1e-30	sp|Q9LY87|RGLG2_ARATH E3 ubiquitin-protein ligase RGLG2 OS=Arabidopsis thaliana GN=RGLG2 PE=1 SV=1	2e-30	79.4872	16.6667	sp|Q9SS90|RGLG1_ARATH E3 ubiquitin-protein ligase RGLG1 OS=Arabidopsis thaliana GN=RGLG1 PE=1 SV=1	4e-29	74.359	15.9509	sp|Q09221|CPNA2_CAEEL Copine family protein 2 OS=Caenorhabditis elegans GN=cpna-2 PE=2 SV=3	3e-17	50	0.993641
Glyma01g08000.1	AT1G17940	1e-15
Glyma01g08010.1	AT5G22790	3e-23
Glyma01g08020.1	AT1G72160	8e-39	sp|Q56Z59|PATL3_ARATH Patellin-3 OS=Arabidopsis thaliana GN=PATL3 PE=1 SV=2	1e-39	61.9469	23.0612	sp|Q9M0R2|PATL5_ARATH Patellin-5 OS=Arabidopsis thaliana GN=PATL5 PE=1 SV=2	7e-38	52.5926	20.2096	sp|Q56WK6|PATL1_ARATH Patellin-1 OS=Arabidopsis thaliana GN=PATL1 PE=1 SV=2	1e-28	53.9823	19.5462
Glyma01g08030.1	AT1G69180	1e-43	sp|Q76EJ0|YABDL_ORYSJ Protein DROOPING LEAF OS=Oryza sativa subsp. japonica GN=DL PE=1 SV=1	4e-47	65.0685	75.2577	sp|Q8L925|CRC_ARATH Protein CRABS CLAW OS=Arabidopsis thaliana GN=CRC PE=1 SV=2	1e-43	57.3248	85.0829	sp|Q8GW46|YAB5_ARATH Axial regulator YABBY 5 OS=Arabidopsis thaliana GN=YAB5 PE=2 SV=1	3e-29	45.3333	89.6341
Glyma01g08040.1	AT4G38440	0	sp|A0JN53|RPAP1_BOVIN RNA polymerase II-associated protein 1 OS=Bos taurus GN=RPAP1 PE=2 SV=1	7e-10	27.6382	13.3333	sp|A0JN53|RPAP1_BOVIN RNA polymerase II-associated protein 1 OS=Bos taurus GN=RPAP1 PE=2 SV=1	4e-09	34.555	13.6201	sp|Q9BWH6|RPAP1_HUMAN RNA polymerase II-associated protein 1 OS=Homo sapiens GN=RPAP1 PE=1 SV=3	7e-10	28	11.7732
Glyma01g08050.1	AT4G38440	2e-11
Glyma01g08060.1	AT1G69170	3e-50	sp|Q94JW8|SPL6_ARATH Squamosa promoter-binding-like protein 6 OS=Arabidopsis thaliana GN=SPL6 PE=2 SV=2	2e-48	53.5135	45.679	sp|A3A2Z8|SPL3_ORYSJ Squamosa promoter-binding-like protein 3 OS=Oryza sativa subsp. japonica GN=SPL3 PE=2 SV=1	5e-34	52.1429	29.2111	sp|A2X0Q6|SPL3_ORYSI Squamosa promoter-binding-like protein 3 OS=Oryza sativa subsp. indica GN=SPL3 PE=2 SV=1	5e-34	52.1429	29.2111
Glyma01g08070.1	AT5G60570	9e-89	sp|Q9FKJ0|FK132_ARATH F-box/kelch-repeat protein At5g60570 OS=Arabidopsis thaliana GN=At5g60570 PE=2 SV=1	1e-85	49.8559	71.2468	sp|Q8L736|SKI11_ARATH F-box/kelch-repeat protein SKIP11 OS=Arabidopsis thaliana GN=SKIP11 PE=1 SV=2	2e-52	36.2857	59.1006	sp|Q84M94|FBK15_ARATH F-box/kelch-repeat protein At1g26930 OS=Arabidopsis thaliana GN=At1g26930 PE=2 SV=1	2e-52	36.3636	65.5582
Glyma01g08080.1	AT1G69160	8e-23
Glyma01g08100.1	AT3G62910	3e-15	sp|Q5N0T6|RF1_SYNP6 Peptide chain release factor 1 OS=Synechococcus sp. (strain ATCC 27144 / PCC 6301 / SAUG 1402/1) GN=prfA PE=3 SV=1	4e-14	87.8049	11.1413	sp|Q31L36|RF1_SYNE7 Peptide chain release factor 1 OS=Synechococcus elongatus (strain PCC 7942) GN=prfA PE=3 SV=1	4e-14	87.8049	11.1413	sp|B8HXV0|RF1_CYAP4 Peptide chain release factor 1 OS=Cyanothece sp. (strain PCC 7425 / ATCC 29141) GN=prfA PE=3 SV=1	1e-13	87.8049	11.2637
Glyma01g08110.1	AT5G18870	4e-13
Glyma01g08120.1	AT3G28730	2e-48	sp|Q39601|SSRP1_CATRO FACT complex subunit SSRP1 OS=Catharanthus roseus GN=SSRP1 PE=2 SV=1	1e-51	47.7099	37.7152	sp|O04235|SSRP1_VICFA FACT complex subunit SSRP1 OS=Vicia faba GN=SSRP1 PE=2 SV=1	7e-49	62.6582	22.8972	sp|Q9LEF5|SSRP1_MAIZE FACT complex subunit SSRP1 OS=Zea mays GN=SSRP1 PE=1 SV=1	2e-42	58	21.2833
Glyma01g08130.1	AT5G15800	7e-74	sp|Q39685|CMB1_DIACA MADS-box protein CMB1 OS=Dianthus caryophyllus GN=CMB1 PE=2 SV=1	1e-73	58.3673	105.15	sp|P29382|SEP1_ARATH Developmental protein SEPALLATA 1 OS=Arabidopsis thaliana GN=SEP1 PE=1 SV=2	9e-71	64	87.251	sp|P29384|SEP2_ARATH Developmental protein SEPALLATA 2 OS=Arabidopsis thaliana GN=SEP2 PE=1 SV=1	9e-68	62.3318	87.2
Glyma01g08140.1	AT5G50320	3e-12	sp|Q93ZR1|ELP3_ARATH Elongator complex protein 3 OS=Arabidopsis thaliana GN=HAG3 PE=1 SV=1	1e-11	73.3333	7.9646	sp|Q7X7L3|ELP3_ORYSJ Elongator complex protein 3 OS=Oryza sativa subsp. japonica GN=ELP3 PE=2 SV=2	8e-10	66.6667	7.8534	sp|Q60LW7|ELP3_CAEBR Probable elongator complex protein 3 OS=Caenorhabditis briggsae GN=elpc-3 PE=3 SV=1	1e-08	62.2222	8.21168
Glyma01g08150.1	AT1G69120	2e-75	sp|Q41276|AP1_SINAL Floral homeotic protein APETALA 1 OS=Sinapis alba GN=AP1 PE=2 SV=1	3e-77	57.874	95.6693	sp|P35631|AP1_ARATH Floral homeotic protein APETALA 1 OS=Arabidopsis thaliana GN=AP1 PE=1 SV=2	2e-75	57.4219	94.9219	sp|Q39081|CAL_ARATH Transcription factor CAULIFLOWER OS=Arabidopsis thaliana GN=CAL PE=1 SV=3	6e-70	55.2529	95.2941
Glyma01g08160.1	AT1G12150	1e-15
Glyma01g08170.1	AT5G04460	6e-48
Glyma01g08180.1	AT1G74700	8e-14	sp|Q8LGU7|RNZN_ARATH Nuclear ribonuclease Z OS=Arabidopsis thaliana GN=NUZ PE=2 SV=3	2e-12	67.3469	17.5	sp|P60193|RNZN_WHEAT Nuclear ribonuclease Z (Fragment) OS=Triticum aestivum GN=ELAC PE=1 SV=1	5e-09	57.1429	27.8409	sp|Q8L633|RNZC_ARATH Ribonuclease Z, chloroplastic OS=Arabidopsis thaliana GN=CPZ PE=2 SV=1	2e-08	62.5	13.5593
Glyma01g08190.1	AT1G29400	2e-47	sp|Q8VWF5|AML5_ARATH Protein MEI2-like 5 OS=Arabidopsis thaliana GN=ML5 PE=1 SV=1	4e-49	68.8889	16.875	sp|Q6ZI17|OML2_ORYSJ Protein MEI2-like 2 OS=Oryza sativa subsp. japonica GN=ML2 PE=2 SV=1	1e-45	66.6667	15.9198	sp|Q6EQX3|OML5_ORYSJ Protein MEI2-like 5 OS=Oryza sativa subsp. japonica GN=ML5 PE=2 SV=1	2e-44	59.589	18.0025
Glyma01g08200.1	AT3G26935	1e-112	sp|Q0WQK2|ZDHC9_ARATH Probable S-acyltransferase At3g26935 OS=Arabidopsis thaliana GN=At3g26935 PE=1 SV=1	1e-111	52.9138	89.6163	sp|Q9FLM3|ZDH23_ARATH Probable S-acyltransferase At5g41060 OS=Arabidopsis thaliana GN=At5g41060 PE=2 SV=1	9e-92	47.6415	96.3415	sp|Q9M306|ZDH10_ARATH Probable S-acyltransferase At3g48760 OS=Arabidopsis thaliana GN=At3g48760 PE=1 SV=2	1e-71	38.6792	81.3025
Glyma01g08210.1	AT1G73180	4e-63	sp|Q9BY44|EIF2A_HUMAN Eukaryotic translation initiation factor 2A OS=Homo sapiens GN=EIF2A PE=1 SV=3	1e-28	40.1235	25.1282	sp|Q5ZKC1|EIF2A_CHICK Eukaryotic translation initiation factor 2A OS=Gallus gallus GN=EIF2A PE=2 SV=1	2e-28	40.1235	25.0853	sp|Q8BJW6|EIF2A_MOUSE Eukaryotic translation initiation factor 2A OS=Mus musculus GN=Eif2a PE=2 SV=2	5e-28	40.1235	25.3012
Glyma01g08220.1	AT3G51550	3e-09
Glyma01g08230.1	AT1G69060	4e-50
Glyma01g08240.1	AT3G20810	2e-19
Glyma01g08250.1	AT1G69050	5e-09
Glyma01g08260.1	AT1G69040	0	sp|Q3SWE0|GLND_NITWN [Protein-PII] uridylyltransferase OS=Nitrobacter winogradskyi (strain Nb-255 / ATCC 25391) GN=glnD PE=3 SV=1	9e-09	38	10.8108	sp|Q1QRM1|GLND_NITHX [Protein-PII] uridylyltransferase OS=Nitrobacter hamburgensis (strain X14 / DSM 10229) GN=glnD PE=3 SV=1	3e-08	39.1304	9.88185	sp|Q9RAE4|GLND_RHILV [Protein-PII] uridylyltransferase OS=Rhizobium leguminosarum bv. viciae GN=glnD PE=3 SV=2	3e-08	22.4138	24.4703
Glyma01g08270.1	AT5G66760	2e-06
Glyma01g08280.1	AT1G30100	7e-27	sp|Q9M6E8|NCED1_PHAVU 9-cis-epoxycarotenoid dioxygenase NCED1, chloroplastic OS=Phaseolus vulgaris GN=NCED1 PE=2 SV=1	8e-29	59.4059	15.935	sp|Q9C6Z1|NCED5_ARATH Probable 9-cis-epoxycarotenoid dioxygenase NCED5, chloroplastic OS=Arabidopsis thaliana GN=NCED5 PE=1 SV=1	2e-27	57.8431	16.8081	sp|Q9LRR7|NCED3_ARATH 9-cis-epoxycarotenoid dioxygenase NCED3, chloroplastic OS=Arabidopsis thaliana GN=NCED3 PE=2 SV=1	6e-27	55.8824	16.3606
Glyma01g08490.1	AT5G24850	2e-23	sp|Q84KJ5|CRYD_ARATH Cryptochrome DASH, chloroplastic/mitochondrial OS=Arabidopsis thaliana GN=CRYD PE=1 SV=2	3e-21	62.3377	12.3023	sp|Q38JU2|CRYD_SOLLC Cryptochrome DASH, chloroplastic/mitochondrial OS=Solanum lycopersicum GN=CRYD PE=3 SV=2	7e-21	63.5135	11.6118	sp|Q651U1|CRYD_ORYSJ Cryptochrome DASH, chloroplastic/mitochondrial OS=Oryza sativa subsp. japonica GN=CRYD PE=2 SV=1	7e-20	62.1622	11.512
Glyma01g08500.1	AT5G26830	5e-22	sp|O04630|SYTM_ARATH Threonyl-tRNA synthetase, mitochondrial OS=Arabidopsis thaliana GN=THRRS PE=2 SV=3	3e-21	34.8039	28.4908	sp|Q8GZ45|SYTC_ARATH Probable threonyl-tRNA synthetase, cytoplasmic OS=Arabidopsis thaliana GN=At1g17960 PE=2 SV=2	1e-18	33.0233	44.9782	sp|P87144|SYTC_SCHPO Threonyl-tRNA synthetase, cytoplasmic OS=Schizosaccharomyces pombe (strain ATCC 38366 / 972) GN=ths1 PE=2 SV=1	2e-14	53.4247	10.3841
Glyma01g08510.1	AT3G61440	3e-12
Glyma01g08520.1	AT2G44150	2e-48	sp|Q945S8|ASHH3_ARATH Histone-lysine N-methyltransferase ASHH3 OS=Arabidopsis thaliana GN=ASHH3 PE=2 SV=2	1e-47	56.7251	45.1791	sp|Q9M1X9|ASHH4_ARATH Putative histone-lysine N-methyltransferase ASHH4 OS=Arabidopsis thaliana GN=ASHH4 PE=3 SV=1	7e-40	52.3529	46.0227	sp|Q949T8|ASHR3_ARATH Histone-lysine N-methyltransferase ASHR3 OS=Arabidopsis thaliana GN=ASHR3 PE=1 SV=1	2e-28	47.7477	20.9256
Glyma01g08530.1
Glyma01g08540.1	AT2G03810	4e-31
Glyma01g08550.1	AT2G39730	4e-14	sp|Q40281|RCA_MALDO Ribulose bisphosphate carboxylase/oxygenase activase, chloroplastic OS=Malus domestica GN=RCA PE=2 SV=1	7e-18	67.1642	12.8146	sp|Q7X999|RCA2_LARTR Ribulose bisphosphate carboxylase/oxygenase activase 2, chloroplastic OS=Larrea tridentata GN=RCA2 PE=2 SV=1	3e-17	64.1791	12.8736	sp|O98997|RCA_VIGRR Ribulose bisphosphate carboxylase/oxygenase activase, chloroplastic OS=Vigna radiata var. radiata GN=RCA PE=2 SV=2	9e-17	64.1791	12.7563
Glyma01g08560.1
Glyma01g08570.1
Glyma01g08580.1	AT1G26300	1e-66
Glyma01g08590.1	AT3G51690	4e-53	sp|Q0R4F1|PIF1_XENLA ATP-dependent DNA helicase PIF1 OS=Xenopus laevis GN=pif1 PE=2 SV=1	7e-13	28.3654	31.811	sp|Q1HG60|PIF1_RAT ATP-dependent DNA helicase PIF1 OS=Rattus norvegicus GN=Pif1 PE=2 SV=1	8e-11	31.3333	22.606	sp|Q7ZV90|PIF1_DANRE ATP-dependent DNA helicase PIF1 OS=Danio rerio GN=pif1 PE=2 SV=1	1e-10	26.6355	31.6119
Glyma01g08600.1	AT5G22860	1e-152	sp|Q5RBU7|PCP_PONAB Lysosomal Pro-X carboxypeptidase OS=Pongo abelii GN=PRCP PE=2 SV=1	3e-86	39.0456	89.1129	sp|Q7TMR0|PCP_MOUSE Lysosomal Pro-X carboxypeptidase OS=Mus musculus GN=Prcp PE=2 SV=2	4e-86	37.8151	93.279	sp|P42785|PCP_HUMAN Lysosomal Pro-X carboxypeptidase OS=Homo sapiens GN=PRCP PE=1 SV=1	4e-86	39.0456	89.1129
Glyma01g08610.1	AT1G69020	1e-102	sp|Q59536|PTRB_MORLA Protease 2 OS=Moraxella lacunata GN=ptrB PE=3 SV=1	4e-19	24.7706	41.5942	sp|Q5ZKL5|PPCEL_CHICK Prolyl endopeptidase-like OS=Gallus gallus GN=PREPL PE=2 SV=1	9e-08	31.5385	16.3934
Glyma01g08620.1	AT1G69020	3e-59	sp|P24555|PTRB_ECOLI Protease 2 OS=Escherichia coli (strain K12) GN=ptrB PE=1 SV=2	4e-25	41.3534	19.0962	sp|Q8C167|PPCEL_MOUSE Prolyl endopeptidase-like OS=Mus musculus GN=Prepl PE=2 SV=1	8e-22	39.8551	18.7586	sp|Q5HZA6|PPCEL_RAT Prolyl endopeptidase-like OS=Rattus norvegicus GN=Prepl PE=2 SV=2	2e-21	39.8551	18.7328
Glyma01g08640.1	AT3G14470	1e-110	sp|Q7XBQ9|RGA2_SOLBU Disease resistance protein RGA2 OS=Solanum bulbocastanum GN=RGA2 PE=1 SV=1	1e-174	43.0675	83.1959	sp|Q7XA39|RGA4_SOLBU Putative disease resistance protein RGA4 OS=Solanum bulbocastanum GN=RGA4 PE=2 SV=1	1e-172	43.154	81.7814	sp|Q7XA40|RGA3_SOLBU Putative disease resistance protein RGA3 OS=Solanum bulbocastanum GN=RGA3 PE=2 SV=2	1e-170	43.1734	81.25
Glyma01g08650.1
Glyma01g08660.1	AT3G11290	3e-06
Glyma01g08680.1
Glyma01g08690.1	AT1G69940	1e-120	sp|Q84WM7|PPME1_ARATH Pectinesterase PPME1 OS=Arabidopsis thaliana GN=PPME1 PE=1 SV=1	1e-121	57.1429	98.892	sp|Q9LY19|PME48_ARATH Probable pectinesterase 48 OS=Arabidopsis thaliana GN=PME48 PE=2 SV=2	1e-120	56.8627	98.892	sp|Q9LY18|PME49_ARATH Probable pectinesterase 49 OS=Arabidopsis thaliana GN=PME49 PE=2 SV=1	1e-114	53.7815	98.892
Glyma01g08700.1	AT5G59120	4e-45	sp|Q39547|CUCM1_CUCME Cucumisin OS=Cucumis melo PE=1 SV=1	7e-23	47.4453	16.5527	sp|O65351|SUBL_ARATH Subtilisin-like protease OS=Arabidopsis thaliana GN=ARA12 PE=1 SV=1	2e-20	45.5224	15.5878	sp|O64495|SDD1_ARATH Subtilisin-like protease SDD1 OS=Arabidopsis thaliana GN=SDD1 PE=2 SV=1	9e-17	41.6667	14.8387
Glyma01g08710.1	AT3G14350	4e-13	sp|Q9LUL4|SRF7_ARATH Protein STRUBBELIG-RECEPTOR FAMILY 7 OS=Arabidopsis thaliana GN=SRF7 PE=1 SV=1	5e-12	77.5	5.5788	sp|Q9C8M9|SRF6_ARATH Protein STRUBBELIG-RECEPTOR FAMILY 6 OS=Arabidopsis thaliana GN=SRF6 PE=1 SV=1	3e-11	71.4286	5.84145	sp|Q6R2J8|SRF8_ARATH Protein STRUBBELIG-RECEPTOR FAMILY 8 OS=Arabidopsis thaliana GN=SRF8 PE=2 SV=1	4e-10	68.2927	5.83215
Glyma01g08720.1	AT4G19410	3e-12
Glyma01g08730.1	AT1G69940	1e-120	sp|Q84WM7|PPME1_ARATH Pectinesterase PPME1 OS=Arabidopsis thaliana GN=PPME1 PE=1 SV=1	1e-121	57.1429	98.892	sp|Q9LY19|PME48_ARATH Probable pectinesterase 48 OS=Arabidopsis thaliana GN=PME48 PE=2 SV=2	1e-120	56.8627	98.892	sp|Q9LY18|PME49_ARATH Probable pectinesterase 49 OS=Arabidopsis thaliana GN=PME49 PE=2 SV=1	1e-114	53.7815	98.892
Glyma01g08740.1	AT5G59120	5e-66	sp|Q39547|CUCM1_CUCME Cucumisin OS=Cucumis melo PE=1 SV=1	3e-68	53.3333	32.6949	sp|Q9LLL8|XSP1_ARATH Xylem serine proteinase 1 OS=Arabidopsis thaliana GN=XSP1 PE=2 SV=1	2e-55	49.7908	31.5087	sp|O65351|SUBL_ARATH Subtilisin-like protease OS=Arabidopsis thaliana GN=ARA12 PE=1 SV=1	7e-52	45.3441	30.7794
Glyma01g08760.1	AT1G69940	1e-120	sp|Q84WM7|PPME1_ARATH Pectinesterase PPME1 OS=Arabidopsis thaliana GN=PPME1 PE=1 SV=1	1e-121	57.1429	98.892	sp|Q9LY19|PME48_ARATH Probable pectinesterase 48 OS=Arabidopsis thaliana GN=PME48 PE=2 SV=2	1e-120	56.8627	98.892	sp|Q9LY18|PME49_ARATH Probable pectinesterase 49 OS=Arabidopsis thaliana GN=PME49 PE=2 SV=1	1e-114	53.7815	98.892
Glyma01g08770.1	AT5G58830	1e-36	sp|Q39547|CUCM1_CUCME Cucumisin OS=Cucumis melo PE=1 SV=1	9e-37	46.0317	24.3502	sp|O65351|SUBL_ARATH Subtilisin-like protease OS=Arabidopsis thaliana GN=ARA12 PE=1 SV=1	1e-30	40.7035	23.5139	sp|O64495|SDD1_ARATH Subtilisin-like protease SDD1 OS=Arabidopsis thaliana GN=SDD1 PE=2 SV=1	7e-27	36.3184	22.9677
Glyma01g08970.1	AT4G16580	2e-09	sp|Q9SUK9|P2C55_ARATH Probable protein phosphatase 2C 55 OS=Arabidopsis thaliana GN=At4g16580 PE=2 SV=2	2e-09	78.7879	7.06638
Glyma01g08980.1	AT5G15740	1e-173	sp|Q8W486|Y1491_ARATH DUF246 domain-containing protein At1g04910 OS=Arabidopsis thaliana GN=At1g04910 PE=1 SV=1	3e-65	38.5475	68.4008
Glyma01g08990.1
Glyma01g09000.1	AT1G31780	3e-55	sp|Q3SZI7|COG6_BOVIN Conserved oligomeric Golgi complex subunit 6 OS=Bos taurus GN=COG6 PE=2 SV=1	1e-16	42.2222	19.4825	sp|Q9Y2V7|COG6_HUMAN Conserved oligomeric Golgi complex subunit 6 OS=Homo sapiens GN=COG6 PE=2 SV=2	2e-16	38.1679	19.4825	sp|Q8R3I3|COG6_MOUSE Conserved oligomeric Golgi complex subunit 6 OS=Mus musculus GN=Cog6 PE=2 SV=2	8e-16	37.4046	19.4825
Glyma01g09010.1	AT1G69010	1e-87	sp|Q9CAA4|BIM2_ARATH Transcription factor BIM2 OS=Arabidopsis thaliana GN=BIM2 PE=1 SV=1	7e-86	52.0833	107.395	sp|Q9LEZ3|BIM1_ARATH Transcription factor BIM1 OS=Arabidopsis thaliana GN=BIM1 PE=1 SV=2	2e-40	41.7355	45.7467	sp|Q9FMB6|BIM3_ARATH Transcription factor BIM3 OS=Arabidopsis thaliana GN=BIM3 PE=1 SV=1	4e-36	36.8243	96.9799
Glyma01g09020.1	AT1G07200	4e-06
Glyma01g09030.1	AT2G01390	4e-37	sp|Q9ZU29|PP139_ARATH Pentatricopeptide repeat-containing protein At2g01390 OS=Arabidopsis thaliana GN=At2g01390/At2g01380 PE=2 SV=2	4e-39	44.6154	31.7158	sp|Q9ZU31|PP138_ARATH Pentatricopeptide repeat-containing protein At2g01360 OS=Arabidopsis thaliana GN=At2g01360 PE=2 SV=1	3e-25	42.1769	80.2198	sp|Q9LR67|PPR9_ARATH Pentatricopeptide repeat-containing protein At1g03560, mitochondrial OS=Arabidopsis thaliana GN=At1g03560 PE=2 SV=1	1e-06	26.455	27.8788
Glyma01g09040.1	AT1G80460	8e-73	sp|O69664|GLPK_MYCTU Glycerol kinase OS=Mycobacterium tuberculosis GN=glpK PE=3 SV=1	7e-43	42.0561	38.1044	sp|A5U920|GLPK_MYCTA Glycerol kinase OS=Mycobacterium tuberculosis (strain ATCC 25177 / H37Ra) GN=glpK PE=3 SV=1	7e-43	42.0561	38.1044	sp|Q9CB81|GLPK_MYCLE Glycerol kinase OS=Mycobacterium leprae GN=glpK PE=3 SV=1	5e-42	42.0561	38.7795
Glyma01g09050.1	AT3G23430	1e-18	sp|Q8S403|PHO1_ARATH Phosphate transporter PHO1 OS=Arabidopsis thaliana GN=PHO1 PE=2 SV=1	5e-18	52	8.31202	sp|Q6K991|PHO12_ORYSJ Phosphate transporter PHO1-2 OS=Oryza sativa subsp. japonica GN=PHO1-2 PE=2 SV=1	1e-13	49.3333	7.97546	sp|Q657S5|PHO11_ORYSJ Phosphate transporter PHO1-1 OS=Oryza sativa subsp. japonica GN=PHO1-1 PE=2 SV=2	2e-12	45.3333	8.13517
Glyma01g09060.1	AT1G19220	2e-13	sp|Q8RYC8|ARFS_ARATH Auxin response factor 19 OS=Arabidopsis thaliana GN=ARF19 PE=1 SV=2	2e-13	66.6667	4.69613	sp|A3B9A0|ARFP_ORYSJ Auxin response factor 16 OS=Oryza sativa subsp. japonica GN=ARF16 PE=2 SV=1	2e-13	84.2105	3.6019	sp|A2YAA5|ARFP_ORYSI Auxin response factor 16 OS=Oryza sativa subsp. indica GN=ARF16 PE=2 SV=1	2e-13	84.2105	3.6019
Glyma01g09070.1	AT4G16143	2e-19	sp|Q71VM4|IMA1A_ORYSJ Importin subunit alpha-1a OS=Oryza sativa subsp. japonica GN=Os01g0253300 PE=1 SV=2	3e-16	64.7887	13.4981	sp|Q96321|IMA1_ARATH Importin subunit alpha-1 OS=Arabidopsis thaliana GN=KAP1 PE=1 SV=2	6e-16	63.3803	13.3459	sp|O22478|IMA_SOLLC Importin subunit alpha OS=Solanum lycopersicum PE=2 SV=2	6e-16	63.8889	13.4725
Glyma01g09080.1	AT2G46080	9e-58	sp|Q9LMM6|BPS1_ARATH Protein BPS1, chloroplastic OS=Arabidopsis thaliana GN=BPS1 PE=2 SV=1	2e-50	46.0432	66.4756	sp|Q337C0|U496D_ORYSJ UPF0496 protein 4 OS=Oryza sativa subsp. japonica GN=Os10g0513300 PE=2 SV=1	4e-31	42.4084	40.1316	sp|A2Z9A6|U496D_ORYSI UPF0496 protein 4 OS=Oryza sativa subsp. indica GN=OsI_033149 PE=3 SV=2	1e-30	41.8848	40.1316
Glyma01g09100.1
Glyma01g09110.1
Glyma01g09120.1	AT2G03890	0	sp|Q9C671|P4K2B_ARATH Probable phosphatidylinositol 4-kinase type 2-beta At1g26270 OS=Arabidopsis thaliana GN=At1g26270 PE=1 SV=1	0	65.5914	101.429	sp|Q8CBQ5|P4K2B_MOUSE Phosphatidylinositol 4-kinase type 2-beta OS=Mus musculus GN=Pi4k2b PE=2 SV=1	1e-13	27.1777	49.2537	sp|Q5XIL2|P4K2B_RAT Phosphatidylinositol 4-kinase type 2-beta OS=Rattus norvegicus GN=Pi4k2b PE=2 SV=1	1e-13	27.5261	48.4277
Glyma01g09130.1	AT5G53190	7e-29	sp|Q6NQN5|SWET3_ARATH Bidirectional sugar transporter SWEET3 OS=Arabidopsis thaliana GN=SWEET3 PE=2 SV=1	8e-27	47.619	39.924	sp|Q0DJY3|SWT3A_ORYSJ Bidirectional sugar transporter SWEET3a OS=Oryza sativa subsp. japonica GN=SWEET3A PE=3 SV=2	1e-20	42.0635	42.6829	sp|Q5NAZ9|SWT3B_ORYSJ Bidirectional sugar transporter SWEET3b OS=Oryza sativa subsp. japonica GN=SWEET3B PE=3 SV=2	1e-19	42.0635	41.6667
Glyma01g09140.1	AT2G25760	5e-71	sp|P40234|CKI2_SCHPO Casein kinase I homolog 2 OS=Schizosaccharomyces pombe (strain ATCC 38366 / 972) GN=cki2 PE=1 SV=2	4e-21	30.102	41.1494	sp|P42158|KC1D_ARATH Casein kinase I isoform delta-like OS=Arabidopsis thaliana GN=At4g26100 PE=2 SV=2	3e-20	32.7381	34.2222	sp|P29295|HRR25_YEAST Casein kinase I homolog HRR25 OS=Saccharomyces cerevisiae (strain ATCC 204508 / S288c) GN=HRR25 PE=1 SV=1	1e-19	33.9506	29.9595
Glyma01g09150.1	AT4G10200	2e-09
Glyma01g09160.1	AT5G03490	1e-116	sp|Q9LZD8|U89A2_ARATH UDP-glycosyltransferase 89A2 OS=Arabidopsis thaliana GN=UGT89A2 PE=2 SV=1	1e-116	47.1616	97.2043	sp|Q9C9B0|U89B1_ARATH UDP-glycosyltransferase 89B1 OS=Arabidopsis thaliana GN=UGT89B1 PE=2 SV=2	1e-109	43.1915	97.6744	sp|Q9LNE6|U89C1_ARATH UDP-glycosyltransferase 89C1 OS=Arabidopsis thaliana GN=UGT89C1 PE=2 SV=1	8e-62	33.1915	105.057
Glyma01g09170.1	AT5G03490	1e-45
Glyma01g09180.1	AT4G13940	1e-22	sp|P50246|SAHH_MEDSA Adenosylhomocysteinase OS=Medicago sativa GN=SAHH PE=2 SV=1	1e-11	40.8602	19.1753	sp|Q9SP37|SAHH_LUPLU Adenosylhomocysteinase OS=Lupinus luteus GN=SAHH PE=2 SV=1	7e-10	33.0579	24.9485	sp|O23255|SAHH1_ARATH Adenosylhomocysteinase 1 OS=Arabidopsis thaliana GN=SAHH1 PE=1 SV=1	3e-09	36.5591	19.1753
Glyma01g09190.1	AT2G03980	6e-74	sp|Q9SIF5|GDL32_ARATH GDSL esterase/lipase At2g03980 OS=Arabidopsis thaliana GN=At2g03980 PE=2 SV=1	6e-73	45.092	85.2861	sp|Q8LFJ9|GLIP7_ARATH GDSL esterase/lipase 7 OS=Arabidopsis thaliana GN=GLIP7 PE=2 SV=1	1e-52	37.2308	84.6154	sp|Q9SF78|GDL29_ARATH GDSL esterase/lipase At1g71691 OS=Arabidopsis thaliana GN=At1g71691 PE=2 SV=1	1e-51	39.4984	79.6875
Glyma01g09200.1	AT4G35800	7e-36	sp|P18616|RPB1_ARATH DNA-directed RNA polymerase II subunit RPB1 OS=Arabidopsis thaliana GN=RPB205 PE=1 SV=3	1e-31	60.9756	5.54649	sp|P24928|RPB1_HUMAN DNA-directed RNA polymerase II subunit RPB1 OS=Homo sapiens GN=POLR2A PE=1 SV=2	1e-19	51.2195	4.16244	sp|P08775|RPB1_MOUSE DNA-directed RNA polymerase II subunit RPB1 OS=Mus musculus GN=Polr2a PE=1 SV=3	1e-19	51.2195	4.16244
Glyma01g09210.1	AT1G48580	1e-17
Glyma01g09220.1	AT1G11260	0	sp|P23586|STP1_ARATH Sugar transport protein 1 OS=Arabidopsis thaliana GN=STP1 PE=1 SV=2	1e-180	63.3197	93.4866	sp|Q41144|STC_RICCO Sugar carrier protein C OS=Ricinus communis GN=STC PE=2 SV=1	1e-180	62.0758	95.6023	sp|O65413|STP12_ARATH Sugar transport protein 12 OS=Arabidopsis thaliana GN=STP12 PE=2 SV=1	1e-174	62.7291	96.6535
Glyma01g09230.1
Glyma01g09240.1	AT4G02260	2e-11
Glyma01g09270.1
Glyma01g09280.1	AT5G65230	1e-73	sp|Q8GWP0|MYB39_ARATH Transcription factor MYB39 OS=Arabidopsis thaliana GN=MYB39 PE=2 SV=1	1e-57	68.7075	40	sp|Q50EX6|ODO1_PETHY Protein ODORANT1 OS=Petunia hybrida GN=ODO1 PE=2 SV=1	6e-53	70.3125	43.5374	sp|P80073|MYB2_PHYPA Myb-related protein Pp2 OS=Physcomitrella patens subsp. patens GN=PP2 PE=2 SV=1	9e-53	70.229	31.1164
Glyma01g09290.1	AT1G80670	1e-179	sp|Q38942|RAE1L_ARATH Rae1-like protein At1g80670 OS=Arabidopsis thaliana GN=At1g80670 PE=2 SV=2	1e-179	83.0946	99.4269	sp|Q5RF99|RAEL1_PONAB mRNA export factor OS=Pongo abelii GN=RAE1 PE=2 SV=1	3e-93	51.1173	92.1196	sp|P78406|RAE1L_HUMAN mRNA export factor OS=Homo sapiens GN=RAE1 PE=1 SV=1	3e-93	51.1173	92.1196
Glyma01g09300.1	AT2G25010	2e-11
Glyma01g09310.1	AT2G04030	0	sp|P36183|ENPL_HORVU Endoplasmin homolog OS=Hordeum vulgare PE=2 SV=1	1e-156	43.5277	82.4475	sp|Q9STX5|ENPL_ARATH Endoplasmin homolog OS=Arabidopsis thaliana GN=SHD PE=1 SV=1	1e-156	43.2203	81.1665	sp|P54651|HSC90_DICDI Heat shock cognate 90 kDa protein OS=Dictyostelium discoideum GN=hspD PE=1 SV=2	1e-153	43.9169	95.5714
Glyma01g09320.1	AT4G25300	4e-10	sp|Q39224|SRG1_ARATH Protein SRG1 OS=Arabidopsis thaliana GN=SRG1 PE=2 SV=1	1e-07	35.8025	17.3184	sp|D4N502|DIOX3_PAPSO Codeine O-demethylase OS=Papaver somniferum GN=CODM PE=1 SV=1	2e-07	40.7407	17.2222
Glyma01g09330.1
Glyma01g09340.1
Glyma01g09350.1	AT1G69940	1e-114	sp|Q84WM7|PPME1_ARATH Pectinesterase PPME1 OS=Arabidopsis thaliana GN=PPME1 PE=1 SV=1	1e-115	55.4622	98.892	sp|Q9LY19|PME48_ARATH Probable pectinesterase 48 OS=Arabidopsis thaliana GN=PME48 PE=2 SV=2	1e-114	55.1821	98.892	sp|Q9FKF3|PME63_ARATH Putative pectinesterase 63 OS=Arabidopsis thaliana GN=PME63 PE=3 SV=2	1e-112	54.7486	105.917
Glyma01g09360.1	AT1G17020	1e-104	sp|Q39224|SRG1_ARATH Protein SRG1 OS=Arabidopsis thaliana GN=SRG1 PE=2 SV=1	1e-106	51.676	98.0447	sp|D4N501|DIOX2_PAPSO Probable 2-oxoglutarate/Fe(II)-dependent dioxygenase OS=Papaver somniferum GN=DIOX2 PE=2 SV=1	4e-99	49.3075	95.8791	sp|D4N500|DIOX1_PAPSO Thebaine 6-O-demethylase OS=Papaver somniferum GN=T6ODM PE=1 SV=1	4e-96	48.4765	95.8791
Glyma01g09370.1	AT4G26600	3e-59	sp|P46087|NOP2_HUMAN Putative ribosomal RNA methyltransferase NOP2 OS=Homo sapiens GN=NOP2 PE=1 SV=2	2e-46	50.2326	24.5074	sp|Q922K7|NOP2_MOUSE Putative ribosomal RNA methyltransferase NOP2 OS=Mus musculus GN=Nop2 PE=2 SV=1	4e-46	75.2137	14.7541	sp|P40991|NOP2_YEAST Putative ribosomal RNA methyltransferase Nop2 OS=Saccharomyces cerevisiae (strain ATCC 204508 / S288c) GN=NOP2 PE=1 SV=1	2e-43	63.3588	20.2265
Glyma01g09380.1	AT5G64360	8e-12
Glyma01g09400.1	AT1G68920	5e-96	sp|Q9CAA9|BH049_ARATH Transcription factor bHLH49 OS=Arabidopsis thaliana GN=BHLH49 PE=2 SV=1	4e-93	44.0154	103.086	sp|Q9C670|BH076_ARATH Transcription factor bHLH76 OS=Arabidopsis thaliana GN=BHLH76 PE=2 SV=1	8e-58	50.7246	70.2564	sp|Q6NKN9|BH074_ARATH Transcription factor bHLH74 OS=Arabidopsis thaliana GN=BHLH74 PE=2 SV=1	6e-46	48.9712	66.3934
Glyma01g09410.1
Glyma01g09420.1	AT1G68910	1e-112	sp|A8MQR0|WIT2_ARATH WPP domain-interacting tail-anchored protein 2 OS=Arabidopsis thaliana GN=WIT2 PE=1 SV=1	1e-102	43.0851	89.4737	sp|Q8L7E5|WIT1_ARATH WPP domain-interacting tail-anchored protein 1 OS=Arabidopsis thaliana GN=WIT1 PE=1 SV=2	1e-68	34.3486	77.3826
Glyma01g09430.1	ATMG00860	1e-26	sp|P04323|POL3_DROME Retrovirus-related Pol polyprotein from transposon 17.6 OS=Drosophila melanogaster GN=pol PE=4 SV=1	3e-95	40.8257	40.6427	sp|P20825|POL2_DROME Retrovirus-related Pol polyprotein from transposon 297 OS=Drosophila melanogaster GN=pol PE=4 SV=1	2e-88	37.5	43.1539	sp|Q7LHG5|YI31B_YEAST Transposon Ty3-I Gag-Pol polyprotein OS=Saccharomyces cerevisiae (strain ATCC 204508 / S288c) GN=TY3B-I PE=3 SV=2	8e-87	40.5896	29.0387
Glyma01g09450.1	AT2G34490	2e-13	sp|O64698|C7102_ARATH Cytochrome P450 710A2 OS=Arabidopsis thaliana GN=CYP710A2 PE=2 SV=1	5e-13	80	9.01804	sp|O64697|C7101_ARATH Cytochrome P450 710A1 OS=Arabidopsis thaliana GN=CYP710A1 PE=1 SV=1	8e-12	75.5556	9.09091	sp|Q9ZV28|C7104_ARATH Cytochrome P450 710A1 OS=Arabidopsis thaliana GN=CYP710A4 PE=2 SV=1	8e-09	62.2222	9.12779
Glyma01g09460.1
Glyma01g09470.1	AT2G30695	4e-17
Glyma01g09480.1	AT5G61090	9e-08
Glyma01g09490.1	AT1G25390	1e-54	sp|P0C5E2|Y1839_ARATH Probable serine/threonine-protein kinase At1g18390 OS=Arabidopsis thaliana GN=At1g18390 PE=1 SV=2	2e-48	50	28.4404	sp|Q8RY67|WAKLO_ARATH Wall-associated receptor kinase-like 14 OS=Arabidopsis thaliana GN=WAKL14 PE=2 SV=2	3e-35	41.3978	25.8475	sp|Q8GYF5|WAKLR_ARATH Wall-associated receptor kinase-like 21 OS=Arabidopsis thaliana GN=WAKL21 PE=1 SV=1	1e-32	38.8601	30.1613
Glyma01g09500.1	AT5G52650	6e-12	sp|Q9LTF2|RS103_ARATH 40S ribosomal protein S10-3 OS=Arabidopsis thaliana GN=RPS10C PE=2 SV=2	2e-11	82.8571	19.5531	sp|Q9SW09|RS101_ARATH 40S ribosomal protein S10-1 OS=Arabidopsis thaliana GN=RPS10A PE=2 SV=1	1e-10	77.1429	19.774	sp|Q9AYP4|RS10_ORYSJ 40S ribosomal protein S10 OS=Oryza sativa subsp. japonica GN=RPS10 PE=2 SV=2	3e-10	74.2857	19.1257
Glyma01g09510.1	AT3G30530	4e-35	sp|P24068|OCS1_MAIZE Ocs element-binding factor 1 OS=Zea mays GN=OBF1 PE=2 SV=2	8e-11	37.7358	66.8874	sp|P23922|HBP1A_WHEAT Transcription factor HBP-1a OS=Triticum aestivum PE=2 SV=1	2e-07	38.5714	20.0573	sp|P42774|GBF1_ARATH G-box-binding factor 1 OS=Arabidopsis thaliana GN=GBF1 PE=1 SV=2	2e-07	41.6667	21.9048
Glyma01g09520.1	AT1G26230	0	sp|P08927|RUBB_PEA RuBisCO large subunit-binding protein subunit beta, chloroplastic OS=Pisum sativum PE=1 SV=2	0	67.7358	89.0756	sp|P21241|RUBB_BRANA RuBisCO large subunit-binding protein subunit beta, chloroplastic OS=Brassica napus PE=2 SV=1	0	65.9091	89.7959	sp|P21240|RUBB_ARATH RuBisCO large subunit-binding protein subunit beta, chloroplastic OS=Arabidopsis thaliana GN=At1g55490 PE=1 SV=3	0	65.7197	88
Glyma01g09530.1
Glyma01g09540.1	AT5G28840	1e-53	sp|A2Z7B3|GME1_ORYSI GDP-mannose 3,5-epimerase 1 OS=Oryza sativa subsp. indica GN=OsI_032456 PE=2 SV=1	3e-52	93.8776	25.9259	sp|A3C4S4|GME1_ORYSJ GDP-mannose 3,5-epimerase 1 OS=Oryza sativa subsp. japonica GN=GME-1 PE=1 SV=1	3e-52	93.8776	25.9259	sp|Q93VR3|GME_ARATH GDP-mannose 3,5-epimerase OS=Arabidopsis thaliana GN=At5g28840 PE=1 SV=1	4e-52	95.8333	25.4642
Glyma01g09550.1	AT1G17930	2e-11	sp|Q9LNG5|PPP7L_ARATH Serine/threonine-protein phosphatase 7 long form homolog OS=Arabidopsis thaliana GN=At1g48120 PE=2 SV=1	2e-09	24.4382	21.7164
Glyma01g09560.1
Glyma01g09570.1	AT3G01410	6e-15	sp|P04323|POL3_DROME Retrovirus-related Pol polyprotein from transposon 17.6 OS=Drosophila melanogaster GN=pol PE=4 SV=1	2e-52	29.7917	43.9509	sp|Q99315|YG31B_YEAST Transposon Ty3-G Gag-Pol polyprotein OS=Saccharomyces cerevisiae (strain ATCC 204508 / S288c) GN=TY3B-G PE=1 SV=3	2e-50	32.1429	28.1836	sp|Q7LHG5|YI31B_YEAST Transposon Ty3-I Gag-Pol polyprotein OS=Saccharomyces cerevisiae (strain ATCC 204508 / S288c) GN=TY3B-I PE=3 SV=2	4e-50	32.1429	29.1055
Glyma01g09580.1	AT5G34940	4e-49	sp|Q9FZP1|HPSE3_ARATH Heparanase-like protein 3 OS=Arabidopsis thaliana GN=At5g34940 PE=2 SV=2	5e-48	42.2642	43.4701	sp|Q9FF10|HPSE1_ARATH Heparanase-like protein 1 OS=Arabidopsis thaliana GN=At5g07830 PE=2 SV=1	2e-26	32.1033	42.7256	sp|Q8L608|HPSE2_ARATH Heparanase-like protein 2 OS=Arabidopsis thaliana GN=At5g61250 PE=2 SV=1	5e-24	30.2583	42.8571
Glyma01g09590.1
Glyma01g09600.1	AT5G53020	2e-18
Glyma01g09610.1	AT5G55930	5e-59	sp|Q9SUA4|OPT5_ARATH Oligopeptide transporter 5 OS=Arabidopsis thaliana GN=OPT5 PE=2 SV=1	8e-40	56.3291	19.5219	sp|Q9FG72|OPT1_ARATH Oligopeptide transporter 1 OS=Arabidopsis thaliana GN=OPT1 PE=2 SV=1	9e-38	56.962	19.4702	sp|O82485|OPT7_ARATH Oligopeptide transporter 7 OS=Arabidopsis thaliana GN=OPT7 PE=2 SV=1	9e-29	45.4545	18.799
Glyma01g09620.1	AT1G18450	2e-35	sp|Q6ZJW9|ARP4_ORYSJ Actin-related protein 4 OS=Oryza sativa subsp. japonica GN=ARP4 PE=2 SV=1	9e-38	49.4737	37.0203	sp|A2YR10|ARP4_ORYSI Actin-related protein 4 OS=Oryza sativa subsp. indica GN=ARP4 PE=2 SV=2	9e-38	49.4737	37.0203	sp|Q84M92|ARP4_ARATH Actin-related protein 4 OS=Arabidopsis thaliana GN=ARP4 PE=1 SV=1	2e-37	48.9247	37.1882
Glyma01g09630.1	AT1G03280	2e-21
Glyma01g09640.1	AT3G25545	9e-28
Glyma01g09650.1	AT1G68850	1e-135	sp|Q96519|PER11_ARATH Peroxidase 11 OS=Arabidopsis thaliana GN=PER11 PE=1 SV=1	1e-138	70.7317	97.3214	sp|O23237|PER49_ARATH Peroxidase 49 OS=Arabidopsis thaliana GN=PER49 PE=2 SV=2	1e-81	48.3444	91.2387	sp|A7NY33|PER4_VITVI Peroxidase 4 OS=Vitis vinifera GN=GSVIVT00023967001 PE=1 SV=1	5e-80	47.3214	102.804
Glyma01g09660.1	AT1G26190	0	sp|Q54R62|UCKC_DICDI Uridine-cytidine kinase C OS=Dictyostelium discoideum GN=udkC PE=3 SV=1	1e-111	49.2228	84.4098	sp|Q9GNF0|UCKD_DICDI Uridine-cytidine kinase D OS=Dictyostelium discoideum GN=udkD PE=2 SV=1	1e-66	34.2995	81.5041	sp|Q9RXZ5|URK_DEIRA Uridine kinase OS=Deinococcus radiodurans GN=udk PE=3 SV=1	1e-22	33.5	90.9524
Glyma01g09860.1	AT5G60170	3e-14
Glyma01g09870.1	AT5G19780	1e-53	sp|P20363|TBA3_ARATH Tubulin alpha-3/alpha-5 chain OS=Arabidopsis thaliana GN=TUBA3 PE=2 SV=1	4e-52	76.3359	28.6667	sp|P20363|TBA3_ARATH Tubulin alpha-3/alpha-5 chain OS=Arabidopsis thaliana GN=TUBA3 PE=2 SV=1	9e-14	63.3333	12.8889	sp|P28752|TBA1_ORYSJ Tubulin alpha-1 chain OS=Oryza sativa subsp. japonica GN=TUBA1 PE=1 SV=1	2e-51	75.5725	28.6667
Glyma01g09880.1	AT2G31190	4e-49	sp|Q86K80|U420_DICDI UPF0420 protein OS=Dictyostelium discoideum GN=DDB_G0277179 PE=3 SV=1	5e-10	33.6538	19.5446	sp|Q5R8F6|CP058_PONAB UPF0420 protein C16orf58 homolog OS=Pongo abelii PE=2 SV=1	1e-08	34.7826	19.6581	sp|Q96GQ5|CP058_HUMAN UPF0420 protein C16orf58 OS=Homo sapiens GN=C16orf58 PE=1 SV=2	3e-08	34.7826	19.6581
Glyma01g09890.1	AT1G19260	5e-16
Glyma01g09900.1	AT2G20830	2e-75	sp|P53603|FTCD_PIG Formimidoyltransferase-cyclodeaminase OS=Sus scrofa GN=FTCD PE=1 SV=1	1e-16	28.6792	47.1349	sp|O88618|FTCD_RAT Formimidoyltransferase-cyclodeaminase OS=Rattus norvegicus GN=Ftcd PE=1 SV=4	1e-16	29.6943	41.9593	sp|Q91XD4|FTCD_MOUSE Formimidoyltransferase-cyclodeaminase OS=Mus musculus GN=Ftcd PE=1 SV=1	3e-16	30.131	41.9593
Glyma01g09920.1	AT3G48560	2e-85	sp|P09342|ILVB1_TOBAC Acetolactate synthase 1, chloroplastic OS=Nicotiana tabacum GN=ALS SURA PE=1 SV=1	3e-80	61.6379	28.7856	sp|P09114|ILVB2_TOBAC Acetolactate synthase 2, chloroplastic OS=Nicotiana tabacum GN=ALS SURB PE=1 SV=1	5e-80	61.2069	28.9157	sp|P27819|ILVB3_BRANA Acetolactate synthase 3, chloroplastic OS=Brassica napus PE=3 SV=1	8e-80	62.069	29.4479
Glyma01g09930.1	AT3G56290	3e-21
Glyma01g09940.1	AT5G13960	1e-13	sp|Q8GZB6|SUVH4_ARATH Histone-lysine N-methyltransferase, H3 lysine-9 specific SUVH4 OS=Arabidopsis thaliana GN=SUVH4 PE=1 SV=2	8e-13	61.5385	8.33333
Glyma01g09950.1	AT3G01550	5e-22	sp|Q8H0T6|PPT2_ARATH Phosphoenolpyruvate/phosphate translocator 2, chloroplastic OS=Arabidopsis thaliana GN=PPT2 PE=2 SV=1	2e-20	63.0137	19.0601	sp|Q8RXN3|PPT1_ARATH Phosphoenolpyruvate/phosphate translocator 1, chloroplastic OS=Arabidopsis thaliana GN=PPT1 PE=1 SV=1	1e-17	58.9041	17.8922	sp|Q5VQL3|PPT3_ORYSJ Phosphoenolpyruvate/phosphate translocator 3, chloroplastic OS=Oryza sativa subsp. japonica GN=PPT3 PE=2 SV=1	1e-16	58.9041	18.5751
Glyma01g09960.1	AT4G26750	2e-34	sp|Q55B11|VTA1_DICDI Vacuolar protein sorting-associated protein VTA1 homolog OS=Dictyostelium discoideum GN=vta1 PE=3 SV=1	1e-07	33.9623	19.0909
Glyma01g09970.1	AT3G06880	2e-09
Glyma01g09980.1	AT1G14790	7e-16	sp|Q9LQV2|RDR1_ARATH RNA-dependent RNA polymerase 1 OS=Arabidopsis thaliana GN=RDR1 PE=2 SV=1	7e-16	45.977	7.85908	sp|O82504|RDR2_ARATH RNA-dependent RNA polymerase 2 OS=Arabidopsis thaliana GN=RDR2 PE=2 SV=1	3e-14	38.0435	8.12004	sp|Q0DXS3|RDR1_ORYSJ Probable RNA-dependent RNA polymerase 1 OS=Oryza sativa subsp. japonica GN=RDR1 PE=2 SV=2	4e-14	48.0519	10.4054
Glyma01g09990.1	AT2G17140	3e-51	sp|Q0WPZ6|PP158_ARATH Pentatricopeptide repeat-containing protein At2g17140 OS=Arabidopsis thaliana GN=At2g17140 PE=2 SV=1	1e-51	35.5987	29.1762	sp|Q0WPZ6|PP158_ARATH Pentatricopeptide repeat-containing protein At2g17140 OS=Arabidopsis thaliana GN=At2g17140 PE=2 SV=1	5e-20	32	24.4851	sp|Q0WPZ6|PP158_ARATH Pentatricopeptide repeat-containing protein At2g17140 OS=Arabidopsis thaliana GN=At2g17140 PE=2 SV=1	2e-11	25.2212	25.4005
Glyma01g10000.1	AT3G18810	7e-27	sp|Q8GX23|PERK5_ARATH Proline-rich receptor-like protein kinase PERK5 OS=Arabidopsis thaliana GN=PERK5 PE=2 SV=1	1e-25	39.2857	20.2985	sp|Q9LS95|PERK6_ARATH Putative proline-rich receptor-like protein kinase PERK6 OS=Arabidopsis thaliana GN=PERK6 PE=2 SV=2	1e-25	39.2857	19.4286	sp|Q9LV48|PERK1_ARATH Proline-rich receptor-like protein kinase PERK1 OS=Arabidopsis thaliana GN=PERK1 PE=1 SV=1	3e-25	38.5135	22.0859
Glyma01g10010.1	AT3G07680	5e-09
Glyma01g10020.1	AT1G17230	9e-06
Glyma01g10040.1	AT3G05390	1e-132
Glyma01g10050.1	AT5G28780	2e-19
Glyma01g10060.1	AT5G47490	8e-70	sp|O15027|SC16A_HUMAN Protein transport protein Sec16A OS=Homo sapiens GN=SEC16A PE=1 SV=3	2e-15	32.6087	7.57228	sp|Q6BCB4|SC16B_RABIT Protein transport protein Sec16B OS=Oryctolagus cuniculus GN=SEC16B PE=2 SV=1	2e-14	37.6923	10.622	sp|Q96JE7|SC16B_HUMAN Protein transport protein Sec16B OS=Homo sapiens GN=SEC16B PE=1 SV=2	5e-14	36.1538	10.4717
Glyma01g10070.1	AT3G02468	2e-13
Glyma01g10080.1	AT3G25570	1e-135	sp|Q9M4D8|DCAM_VICFA S-adenosylmethionine decarboxylase proenzyme OS=Vicia faba GN=SAMDC PE=2 SV=1	1e-174	81.8697	100	sp|Q43820|DCAM_PEA S-adenosylmethionine decarboxylase proenzyme OS=Pisum sativum GN=SAMDC PE=2 SV=1	1e-172	81.3031	100	sp|O04009|DCAM_TOBAC S-adenosylmethionine decarboxylase proenzyme OS=Nicotiana tabacum GN=SAMDC PE=2 SV=1	1e-151	74.3516	95.8449
Glyma01g10090.1
Glyma01g10100.1	AT5G16000	0	sp|Q9LFS4|NIK1_ARATH Protein NSP-INTERACTING KINASE 1 OS=Arabidopsis thaliana GN=NIK1 PE=1 SV=1	0	72.32	95.9248	sp|Q8RY65|NIK2_ARATH Protein NSP-INTERACTING KINASE 2 OS=Arabidopsis thaliana GN=NIK2 PE=1 SV=1	0	72.8926	94.0157	sp|Q0WVM4|Y2239_ARATH Probable LRR receptor-like serine/threonine-protein kinase At2g23950 OS=Arabidopsis thaliana GN=At2g23950 PE=2 SV=1	0	58.2665	95.7413
Glyma01g10110.1	AT3G20720	6e-23
Glyma01g10120.1	AT5G05580	5e-62	sp|P32291|FAD3E_VIGRR Omega-3 fatty acid desaturase, endoplasmic reticulum OS=Vigna radiata var. radiata GN=ARG1 PE=2 SV=1	9e-60	76.0563	37.3684	sp|P48625|FAD3E_SOYBN Omega-3 fatty acid desaturase, endoplasmic reticulum OS=Glycine max GN=FAD3 PE=2 SV=1	2e-53	69.0141	37.3684	sp|P48620|FAD3C_SESIN Omega-3 fatty acid desaturase, chloroplastic OS=Sesamum indicum GN=FAD7 PE=2 SV=1	1e-52	68.3099	31.7673
Glyma01g10130.1	AT4G22540	9e-19	sp|Q940Y1|ORP2A_ARATH Oxysterol-binding protein-related protein 2A OS=Arabidopsis thaliana GN=ORP2A PE=2 SV=1	4e-17	57.8947	10.4022	sp|Q9SU36|ORP2B_ARATH Oxysterol-binding protein-related protein 2B OS=Arabidopsis thaliana GN=ORP2B PE=2 SV=2	1e-14	52.6316	10.8225	sp|Q9SAF0|ORP1D_ARATH Oxysterol-binding protein-related protein 1D OS=Arabidopsis thaliana GN=ORP1D PE=2 SV=1	2e-08	43.2432	9.06863
Glyma01g10140.1	AT3G06200	1e-13
Glyma01g10150.1	AT3G25560	2e-25	sp|Q8RY65|NIK2_ARATH Protein NSP-INTERACTING KINASE 2 OS=Arabidopsis thaliana GN=NIK2 PE=1 SV=1	6e-25	63.3663	13.7008	sp|Q9LFS4|NIK1_ARATH Protein NSP-INTERACTING KINASE 1 OS=Arabidopsis thaliana GN=NIK1 PE=1 SV=1	8e-24	61.5385	13.6364	sp|Q93ZS4|NIK3_ARATH Protein NSP-INTERACTING KINASE 3 OS=Arabidopsis thaliana GN=NIK3 PE=1 SV=1	5e-14	43.8095	13.7658
Glyma01g10160.1	AT1G13570	1e-137	sp|Q9FZ70|FDL1_ARATH F-box/FBD/LRR-repeat protein At1g13570 OS=Arabidopsis thaliana GN=At1g13570 PE=2 SV=1	1e-137	60.7748	99.2788	sp|Q9FM94|FBD21_ARATH FBD-associated F-box protein At5g56370 OS=Arabidopsis thaliana GN=At5g56370 PE=2 SV=1	9e-18	23.3032	97.6247	sp|Q9FM91|FBD23_ARATH Putative FBD-associated F-box protein At5g56400 OS=Arabidopsis thaliana GN=At5g56400 PE=4 SV=1	1e-17	25.3898	91.5556
Glyma01g10170.1	AT3G51690	1e-54	sp|Q0R4F1|PIF1_XENLA ATP-dependent DNA helicase PIF1 OS=Xenopus laevis GN=pif1 PE=2 SV=1	3e-14	30.2632	34.1732	sp|Q1HG60|PIF1_RAT ATP-dependent DNA helicase PIF1 OS=Rattus norvegicus GN=Pif1 PE=2 SV=1	3e-12	32.8358	20.0942	sp|Q7ZV90|PIF1_DANRE ATP-dependent DNA helicase PIF1 OS=Danio rerio GN=pif1 PE=2 SV=1	5e-12	32.0261	22.0657
Glyma01g10180.1	AT1G51405	8e-23
Glyma01g10190.1
Glyma01g10200.1	AT5G65540	5e-19
Glyma01g10210.1	AT1G05840	8e-09
Glyma01g10220.1	AT4G27220	4e-16	sp|O81825|DRL28_ARATH Probable disease resistance protein At4g27220 OS=Arabidopsis thaliana GN=At4g27220 PE=2 SV=1	4e-14	28.2686	28.7269	sp|Q8RXS5|DRL40_ARATH Probable disease resistance protein At5g63020 OS=Arabidopsis thaliana GN=At5g63020 PE=2 SV=2	2e-09	22.5118	43.1306	sp|Q9T048|DRL27_ARATH Disease resistance protein At4g27190 OS=Arabidopsis thaliana GN=At4g27190 PE=2 SV=1	2e-07	24.1993	26.802
Glyma01g10230.1
Glyma01g10240.1	AT2G45770	3e-40	sp|P57011|FTSY_NEIMB Cell division protein ftsY homolog OS=Neisseria meningitidis serogroup B GN=ftsY PE=3 SV=1	2e-18	39.3701	26.1283	sp|P57010|FTSY_NEIMA Cell division protein ftsY homolog OS=Neisseria meningitidis serogroup A GN=ftsY PE=3 SV=1	2e-18	39.3701	26.1283	sp|O30391|FTSY_NEIMC Cell division protein ftsY homolog OS=Neisseria meningitidis serogroup C GN=ftsY PE=3 SV=1	2e-18	39.3701	26.1283
Glyma01g10250.1	AT5G24020	1e-10
Glyma01g10260.1
Glyma01g10270.1	AT5G53000	6e-22	sp|Q8LDQ4|TAP46_ARATH PP2A regulatory subunit TAP46 OS=Arabidopsis thaliana GN=TAP46 PE=1 SV=2	2e-20	64.7059	16.7901
Glyma01g10280.1	AT4G26700	1e-25	sp|Q7G188|FIMB1_ARATH Fimbrin-1 OS=Arabidopsis thaliana GN=FIM1 PE=1 SV=2	6e-26	65.5172	12.6638	sp|Q9FJ70|FIMB3_ARATH Putative fimbrin-like protein 3 OS=Arabidopsis thaliana GN=FIM3 PE=3 SV=1	8e-26	61.5385	12.7451	sp|Q9FKI0|FIMB2_ARATH Fimbrin-like protein 2 OS=Arabidopsis thaliana GN=FIM2 PE=2 SV=1	1e-25	49.1803	16.5939
Glyma01g10290.1	AT2G40930	1e-18	sp|O22207|UBP5_ARATH Ubiquitin carboxyl-terminal hydrolase 5 OS=Arabidopsis thaliana GN=UBP5 PE=1 SV=2	6e-17	63.6364	7.14286	sp|Q9C585|UBP8_ARATH Ubiquitin carboxyl-terminal hydrolase 8 OS=Arabidopsis thaliana GN=UBP8 PE=1 SV=2	1e-09	43.9394	7.5775	sp|Q5RCD3|UBP4_PONAB Ubiquitin carboxyl-terminal hydrolase 4 OS=Pongo abelii GN=USP4 PE=2 SV=1	1e-08	44.2623	6.33437
Glyma01g10300.1	AT4G21090	1e-09
Glyma01g10310.1	AT5G28050	3e-07
Glyma01g10320.1
Glyma01g10330.1	AT1G66950	5e-33	sp|Q2PCF1|PDR2_NICPL Pleiotropic drug resistance protein 2 OS=Nicotiana plumbaginifolia GN=PDR2 PE=2 SV=1	6e-35	63.3663	6.91307	sp|Q7PC80|PDR1_ORYSJ Probable pleiotropic drug resistance protein 1 OS=Oryza sativa subsp. japonica GN=PDR1 PE=3 SV=1	6e-34	64.3564	6.88011	sp|Q7PC84|AB39G_ARATH ABC transporter G family member 39 OS=Arabidopsis thaliana GN=ABCG39 PE=2 SV=1	8e-34	53.6765	9.35351
Glyma01g10340.1	AT1G72880	4e-35
Glyma01g10350.1	AT1G16080	1e-40
Glyma01g10360.1
Glyma01g10370.1	AT3G17850	6e-06
Glyma01g10380.1	AT4G33010	1e-15	sp|P26969|GCSP_PEA Glycine dehydrogenase [decarboxylating], mitochondrial OS=Pisum sativum GN=GDCSP PE=1 SV=1	3e-18	41.1348	8.9877	sp|Q94B78|GCSP2_ARATH Glycine dehydrogenase [decarboxylating] 2, mitochondrial OS=Arabidopsis thaliana GN=At4g33010 PE=1 SV=2	6e-16	38.5714	9.06461	sp|P49361|GCSPA_FLAPR Glycine dehydrogenase [decarboxylating] A, mitochondrial OS=Flaveria pringlei GN=GDCSPA PE=2 SV=1	4e-15	36.8794	9.16104
Glyma01g10390.1	AT2G45050	2e-25	sp|O49741|GATA2_ARATH GATA transcription factor 2 OS=Arabidopsis thaliana GN=GATA2 PE=2 SV=1	1e-23	46.3636	41.6667	sp|Q8L4M6|GATA3_ARATH GATA transcription factor 3 OS=Arabidopsis thaliana GN=GATA3 PE=2 SV=2	2e-23	63.2353	25.2788	sp|P69781|GAT12_ARATH GATA transcription factor 12 OS=Arabidopsis thaliana GN=GATA12 PE=2 SV=1	4e-23	66.6667	19.9396
Glyma01g10400.1	AT4G21390	3e-08	sp|O81906|B120_ARATH G-type lectin S-receptor-like serine/threonine-protein kinase B120 OS=Arabidopsis thaliana GN=B120 PE=1 SV=1	6e-08	60.4651	5.06478	sp|Q9LPZ3|Y1141_ARATH G-type lectin S-receptor-like serine/threonine-protein kinase At1g11410 OS=Arabidopsis thaliana GN=At1g11410 PE=3 SV=3	1e-07	52.9412	5.91716	sp|Q9SY89|Y1661_ARATH Putative G-type lectin S-receptor-like serine/threonine-protein kinase At1g61610 OS=Arabidopsis thaliana GN=At1g61610 PE=3 SV=1	1e-07	60.4651	5.10689
Glyma01g10600.1	AT4G17920	6e-49	sp|O49691|ATL29_ARATH RING-H2 finger protein ATL29 OS=Arabidopsis thaliana GN=ATL29 PE=2 SV=1	3e-44	40	91.3495	sp|Q9FIR0|ATL30_ARATH RING-H2 finger protein ATL30 OS=Arabidopsis thaliana GN=ATL30 PE=2 SV=1	2e-40	39.781	91.0035	sp|O64763|ATL9_ARATH E3 ubiquitin-protein ligase ATL9 OS=Arabidopsis thaliana GN=ATL9 PE=1 SV=1	4e-27	32.4	63.7566
Glyma01g10610.1	AT1G32360	5e-89	sp|Q84UQ3|C3H56_ORYSJ Zinc finger CCCH domain-containing protein 56 OS=Oryza sativa subsp. japonica GN=Os08g0159800 PE=2 SV=1	9e-85	52	86.921	sp|Q9LQM3|C3H12_ARATH Zinc finger CCCH domain-containing protein 12 OS=Arabidopsis thaliana GN=At1g32360 PE=2 SV=1	6e-84	49.6084	88.5417	sp|Q9LT81|C3H39_ARATH Zinc finger CCCH domain-containing protein 39 OS=Arabidopsis thaliana GN=At3g19360 PE=2 SV=1	2e-35	35.1254	66.0622
Glyma01g10810.1	AT3G13110	3e-44	sp|Q39218|SAT3_ARATH Serine acetyltransferase 3, mitochondrial OS=Arabidopsis thaliana GN=SAT3 PE=1 SV=3	6e-43	75.4386	28.133	sp|Q42588|SAT1_ARATH Serine acetyltransferase 1, chloroplastic OS=Arabidopsis thaliana GN=SAT1 PE=1 SV=2	4e-40	71.9298	35.0318	sp|Q8W0E4|SAT1_ORYSJ Probable serine acetyltransferase 1 OS=Oryza sativa subsp. japonica GN=SAT1 PE=2 SV=1	9e-36	68.4211	36.3036
Glyma01g10820.1	AT2G46340	1e-29	sp|Q9SYX2|SPA1_ARATH Protein SUPPRESSOR OF PHYA-105 1 OS=Arabidopsis thaliana GN=SPA1 PE=1 SV=1	2e-28	69.8795	8.06608	sp|Q9T014|SPA2_ARATH Protein SPA1-RELATED 2 OS=Arabidopsis thaliana GN=SPA2 PE=1 SV=2	7e-24	59.7561	7.91506	sp|Q9LJR3|SPA3_ARATH Protein SPA1-RELATED 3 OS=Arabidopsis thaliana GN=SPA3 PE=1 SV=1	1e-15	46.3415	9.70414
Glyma01g10830.1	AT1G17200	6e-09	sp|C6TCJ2|CSPLA_SOYBN CASP-like protein 10 OS=Glycine max PE=2 SV=1	8e-11	55.0725	22.8155	sp|C6SYW3|CSPLB_SOYBN CASP-like protein 11 OS=Glycine max PE=2 SV=1	6e-09	49.2754	22.5962	sp|A7QBZ2|CSPLA_VITVI CASP-like protein GSVIVT01010256001 OS=Vitis vinifera GN=GSVIVT00035166001 PE=2 SV=1	4e-08	47.8261	22.9268
Glyma01g10840.1	ATMG00860	6e-24	sp|Q7LHG5|YI31B_YEAST Transposon Ty3-I Gag-Pol polyprotein OS=Saccharomyces cerevisiae (strain ATCC 204508 / S288c) GN=TY3B-I PE=3 SV=2	1e-150	36.1798	56.8091	sp|Q99315|YG31B_YEAST Transposon Ty3-G Gag-Pol polyprotein OS=Saccharomyces cerevisiae (strain ATCC 204508 / S288c) GN=TY3B-G PE=1 SV=3	1e-150	35.7065	56.4964	sp|Q05654|RTF21_SCHPO Retrotransposable element Tf2 155 kDa protein type 1 OS=Schizosaccharomyces pombe (strain ATCC 38366 / 972) GN=Tf2-1 PE=2 SV=1	1e-131	32.5221	65.1913
Glyma01g10850.1	AT4G17080	1e-103	sp|Q8RY89|PI5K8_ARATH Phosphatidylinositol-4-phosphate 5-kinase 8 OS=Arabidopsis thaliana GN=PIP5K8 PE=2 SV=1	4e-18	32.7778	23.407	sp|Q8RY89|PI5K8_ARATH Phosphatidylinositol-4-phosphate 5-kinase 8 OS=Arabidopsis thaliana GN=PIP5K8 PE=2 SV=1	2e-14	31.0127	20.5462	sp|Q8RY89|PI5K8_ARATH Phosphatidylinositol-4-phosphate 5-kinase 8 OS=Arabidopsis thaliana GN=PIP5K8 PE=2 SV=1	8e-07	37.8049	10.6632
Glyma01g10860.1	AT4G17080	6e-50
Glyma01g10870.1
Glyma01g10880.1	AT1G02170	1e-134	sp|Q7XJE6|MCA1_ARATH Metacaspase-1 OS=Arabidopsis thaliana GN=AMC1 PE=1 SV=1	1e-135	66.2983	98.0926	sp|Q7XJE5|MCA2_ARATH Metacaspase-2 OS=Arabidopsis thaliana GN=AMC2 PE=1 SV=1	2e-98	56.1688	71.0526	sp|Q9FMG1|MCA3_ARATH Metacaspase-3 OS=Arabidopsis thaliana GN=AMC3 PE=2 SV=1	1e-74	49.1582	81.768
Glyma01g10890.1	AT3G42880	8e-11	sp|Q3E991|Y5269_ARATH Probable inactive leucine-rich repeat receptor-like protein kinase At5g20690 OS=Arabidopsis thaliana GN=At5g20690 PE=2 SV=4	4e-10	47.1429	8.19423	sp|Q9FF55|PDI14_ARATH Protein disulfide isomerase-like 1-4 OS=Arabidopsis thaliana GN=PDIL1-4 PE=2 SV=1	2e-08	44.2623	8.20771	sp|Q9FMD7|Y5659_ARATH Probable inactive receptor kinase At5g16590 OS=Arabidopsis thaliana GN=At5g16590 PE=1 SV=1	6e-07	40	8
Glyma01g10900.1	AT1G73260	4e-15	sp|P25272|KTI1_SOYBN Kunitz-type trypsin inhibitor KTI1 OS=Glycine max GN=KTI1 PE=2 SV=1	1e-108	94.0887	100	sp|P25273|KTI2_SOYBN Kunitz-type trypsin inhibitor KTI2 OS=Glycine max GN=KTI2 PE=2 SV=1	1e-97	86.2745	99.5098	sp|P01070|ITRA_SOYBN Trypsin inhibitor A OS=Glycine max GN=KTI3 PE=1 SV=2	8e-62	63.0542	91.6667
Glyma01g10910.1	AT1G13170	5e-09	sp|Q9SAF0|ORP1D_ARATH Oxysterol-binding protein-related protein 1D OS=Arabidopsis thaliana GN=ORP1D PE=2 SV=1	1e-08	54.2373	6.98529	sp|Q8L751|ORP1C_ARATH Oxysterol-binding protein-related protein 1C OS=Arabidopsis thaliana GN=ORP1C PE=2 SV=1	1e-07	59.1837	5.77396	sp|Q9SU36|ORP2B_ARATH Oxysterol-binding protein-related protein 2B OS=Arabidopsis thaliana GN=ORP2B PE=2 SV=2	2e-07	74.2857	5.05051
Glyma01g11110.1	AT3G03550	6e-51	sp|Q9SRQ8|ATL51_ARATH RING-H2 finger protein ATL51 OS=Arabidopsis thaliana GN=ATL51 PE=2 SV=2	2e-44	47.7064	56.1798	sp|Q7XLY8|ATL41_ORYSJ E3 ubiquitin-protein ligase Os04g0590900 OS=Oryza sativa subsp. japonica GN=Os04g0590900 PE=2 SV=2	2e-43	45.6621	50.3916	sp|P0C041|ATL53_ARATH Putative RING-H2 finger protein ATL53 OS=Arabidopsis thaliana GN=ATL53 PE=3 SV=2	6e-42	46.9388	58.7097
Glyma01g11120.1
Glyma01g11130.1	AT5G46700	1e-107
Glyma01g11140.1	AT3G61490	1e-14	sp|A7PZL3|PGLR_VITVI Probable polygalacturonase OS=Vitis vinifera GN=GSVIVT00026920001 PE=1 SV=1	6e-13	73.1707	8.35031
Glyma01g11150.1
Glyma01g11160.1	AT2G30840	3e-29	sp|O04847|DV4H_CATRO Deacetoxyvindoline 4-hydroxylase OS=Catharanthus roseus GN=D4H PE=1 SV=2	2e-28	54.717	26.4339	sp|Q8H1S4|ACCH3_ARATH 1-aminocyclopropane-1-carboxylate oxidase homolog 3 OS=Arabidopsis thaliana GN=At1g06650 PE=2 SV=1	3e-26	50.9434	28.7263	sp|Q43383|ACCH5_ARATH 1-aminocyclopropane-1-carboxylate oxidase homolog 5 OS=Arabidopsis thaliana GN=2A6 PE=2 SV=2	1e-25	44.3662	33.9196
Glyma01g11170.1	AT2G25010	4e-40	sp|Q9LNG5|PPP7L_ARATH Serine/threonine-protein phosphatase 7 long form homolog OS=Arabidopsis thaliana GN=At1g48120 PE=2 SV=1	2e-25	26.3982	30.0746
Glyma01g11180.1	ATCG00300	6e-18	sp|Q2PMU0|PSBZ_SOYBN Photosystem II reaction center protein Z OS=Glycine max GN=psbZ PE=3 SV=1	5e-17	74.1935	100	sp|Q9MTN5|PSBZ_OENEH Photosystem II reaction center protein Z OS=Oenothera elata subsp. hookeri GN=psbZ PE=3 SV=1	1e-16	72.5806	100	sp|Q49L01|PSBZ_EUCGG Photosystem II reaction center protein Z OS=Eucalyptus globulus subsp. globulus GN=psbZ PE=3 SV=1	3e-16	70.9677	100
Glyma01g11190.1	AT2G28260	2e-13	sp|Q9SL29|CNG15_ARATH Putative cyclic nucleotide-gated ion channel 15 OS=Arabidopsis thaliana GN=CNGC15 PE=2 SV=1	5e-14	42.8571	10.9145	sp|O65717|CNGC1_ARATH Cyclic nucleotide-gated ion channel 1 OS=Arabidopsis thaliana GN=CNGC1 PE=1 SV=1	3e-09	32	10.6145	sp|Q9SJA4|CNG14_ARATH Probable cyclic nucleotide-gated ion channel 14 OS=Arabidopsis thaliana GN=CNGC14 PE=2 SV=2	3e-08	37.1134	10.0551
Glyma01g11390.1	AT4G17900	1e-86
Glyma01g11590.1	AT2G26000	8e-20	sp|O13747|EPT1_SCHPO RING finger protein ETP1 homolog OS=Schizosaccharomyces pombe (strain ATCC 38366 / 972) GN=SPAC16E8.13 PE=2 SV=1	5e-14	50	10.6033	sp|P38748|ETP1_YEAST RING finger protein ETP1 OS=Saccharomyces cerevisiae (strain ATCC 204508 / S288c) GN=ETP1 PE=1 SV=1	1e-12	42.3077	11.9658	sp|Q99MP8|BRAP_MOUSE BRCA1-associated protein OS=Mus musculus GN=Brap PE=1 SV=1	1e-10	39.0244	12.5212
Glyma01g11600.1	AT4G12780	5e-12	sp|Q9SU08|AUXI1_ARATH Auxilin-related protein 1 OS=Arabidopsis thaliana GN=At4g12780 PE=1 SV=2	7e-12	70.2703	4.09292	sp|Q0WQ57|AUXI2_ARATH Auxilin-related protein 2 OS=Arabidopsis thaliana GN=At4g12770 PE=1 SV=1	2e-11	70.2703	4.15264
Glyma01g11610.1	AT3G52490	1e-13
Glyma01g11630.1	AT2G18290	2e-16	sp|Q9ZPW2|APC10_ARATH Anaphase-promoting complex subunit 10 OS=Arabidopsis thaliana GN=At2g18290 PE=1 SV=2	9e-16	65.6716	30.2083
Glyma01g11640.1	AT1G73260	3e-11	sp|P01070|ITRA_SOYBN Trypsin inhibitor A OS=Glycine max GN=KTI3 PE=1 SV=2	8e-47	51.9802	89.8148	sp|P25272|KTI1_SOYBN Kunitz-type trypsin inhibitor KTI1 OS=Glycine max GN=KTI1 PE=2 SV=1	1e-42	53.5519	88.1773	sp|P01071|ITRB_SOYBN Trypsin inhibitor B OS=Glycine max PE=1 SV=1	3e-41	51.3966	95.0276
Glyma01g11650.1
Glyma01g11660.1	AT2G47620	2e-18	sp|Q8W475|SWI3A_ARATH SWI/SNF complex subunit SWI3A OS=Arabidopsis thaliana GN=SWI3A PE=1 SV=1	2e-18	50.5618	17.3828
Glyma01g11670.1	AT3G18990	1e-18	sp|Q8L3W1|VRN1_ARATH B3 domain-containing transcription factor VRN1 OS=Arabidopsis thaliana GN=VRN1 PE=2 SV=1	7e-19	42.7083	28.1525	sp|Q9XIB4|Y1475_ARATH B3 domain-containing protein At1g49475 OS=Arabidopsis thaliana GN=At1g49475 PE=2 SV=2	3e-16	40.1961	53.6842	sp|Q9ZSH7|Y4158_ARATH B3 domain-containing protein At4g01580 OS=Arabidopsis thaliana GN=At4g01580 PE=2 SV=1	6e-16	38.6139	52.6316
Glyma01g11870.1	AT1G73260	5e-10	sp|P01070|ITRA_SOYBN Trypsin inhibitor A OS=Glycine max GN=KTI3 PE=1 SV=2	3e-33	45.7895	84.7222	sp|P10822|ICW3_PSOTE Chymotrypsin inhibitor 3 OS=Psophocarpus tetragonolobus PE=1 SV=2	4e-28	43.1034	80.1932	sp|P01071|ITRB_SOYBN Trypsin inhibitor B OS=Glycine max PE=1 SV=1	4e-28	43.0939	96.1326
Glyma01g11880.1	AT4G27940	1e-08
Glyma01g11890.1	AT1G71220	8e-09
Glyma01g11900.1
Glyma01g12110.1	AT4G30610	2e-37	sp|Q9M099|SCP24_ARATH Serine carboxypeptidase 24 OS=Arabidopsis thaliana GN=SCPL24 PE=1 SV=1	1e-35	39.0805	52.2581	sp|Q8L9Y0|SCP25_ARATH Serine carboxypeptidase-like 25 OS=Arabidopsis thaliana GN=SCPL25 PE=2 SV=2	7e-29	48.8189	21.9873	sp|Q1PF08|SCP22_ARATH Serine carboxypeptidase-like 22 OS=Arabidopsis thaliana GN=SCPL22 PE=2 SV=1	4e-26	35.6846	47.6293
Glyma01g12310.1	AT4G36360	3e-31	sp|Q9SCV9|BGAL3_ARATH Beta-galactosidase 3 OS=Arabidopsis thaliana GN=BGAL3 PE=1 SV=1	1e-26	73.913	8.06075	sp|Q9MAJ7|BGAL5_ARATH Beta-galactosidase 5 OS=Arabidopsis thaliana GN=BGAL5 PE=2 SV=1	2e-26	77.2727	9.01639	sp|Q10RB4|BGAL5_ORYSJ Beta-galactosidase 5 OS=Oryza sativa subsp. japonica GN=Os03g0165400 PE=2 SV=1	5e-26	75.7576	7.8478
Glyma01g12320.1	AT1G64600	1e-25
Glyma01g12330.1	AT3G15980	1e-12	sp|Q8L828|COB23_ARATH Coatomer subunit beta'-3 OS=Arabidopsis thaliana GN=At3g15980 PE=2 SV=1	2e-12	78.9474	4.18042	sp|Q9C827|COB22_ARATH Coatomer subunit beta'-2 OS=Arabidopsis thaliana GN=At1g52360 PE=2 SV=1	1e-11	76.3158	4.10367	sp|Q5VQ78|COB21_ORYSJ Coatomer subunit beta'-1 OS=Oryza sativa subsp. japonica GN=Os06g0143900 PE=2 SV=1	1e-11	76.3158	4.18964
Glyma01g12340.1	AT4G17890	1e-142	sp|Q8H100|AGD8_ARATH Probable ADP-ribosylation factor GTPase-activating protein AGD8 OS=Arabidopsis thaliana GN=AGD8 PE=1 SV=1	1e-147	65.0485	97.3366	sp|Q9FIQ0|AGD9_ARATH Probable ADP-ribosylation factor GTPase-activating protein AGD9 OS=Arabidopsis thaliana GN=AGD9 PE=1 SV=1	1e-138	61.2745	100.249	sp|O82171|AGD10_ARATH ADP-ribosylation factor GTPase-activating protein AGD10 OS=Arabidopsis thaliana GN=AGD10 PE=2 SV=1	1e-120	60.5985	99.7468
Glyma01g12540.1	AT5G14460	2e-10
Glyma01g12740.1	AT1G32640	1e-158	sp|Q39204|RAP1_ARATH Transcription factor MYC2 OS=Arabidopsis thaliana GN=RAP1 PE=1 SV=2	1e-161	52.4887	101.605	sp|O49687|BH004_ARATH Transcription factor MYC4 OS=Arabidopsis thaliana GN=BHLH4 PE=2 SV=1	1e-148	49.7667	106.621	sp|Q9FIP9|ATR2_ARATH Transcription factor ATR2 OS=Arabidopsis thaliana GN=ATR2 PE=1 SV=1	1e-130	46.4012	105.912
Glyma01g12940.1	AT2G35230	5e-13
Glyma01g12950.1	AT3G29750	3e-14
Glyma01g12960.1	AT4G15020	1e-08
Glyma01g12970.1	AT5G46790	1e-67	sp|O49686|PYR1_ARATH Abscisic acid receptor PYR1 OS=Arabidopsis thaliana GN=PYR1 PE=1 SV=1	3e-67	68.1564	93.7173	sp|Q8VZS8|PYL1_ARATH Abscisic acid receptor PYL1 OS=Arabidopsis thaliana GN=PYL1 PE=1 SV=1	1e-61	64.5933	90.0452	sp|O80992|PYL2_ARATH Abscisic acid receptor PYL2 OS=Arabidopsis thaliana GN=PYL2 PE=1 SV=1	6e-52	58.7209	89.4737
Glyma01g13170.1	AT5G46800	1e-127	sp|Q93XM7|MCAT_ARATH Mitochondrial carnitine/acylcarnitine carrier-like protein OS=Arabidopsis thaliana GN=BOU PE=1 SV=1	1e-128	74.3333	99	sp|Q27257|DIF1_CAEEL Protein dif-1 OS=Caenorhabditis elegans GN=dif-1 PE=2 SV=1	5e-53	40.0673	94.8718	sp|Q54FE6|MCFS_DICDI Mitochondrial substrate carrier family protein S OS=Dictyostelium discoideum GN=mcfS PE=3 SV=1	6e-52	40.2027	102.456
Glyma01g13180.1	AT5G09800	1e-09	sp|Q9LXE3|PUB28_ARATH U-box domain-containing protein 28 OS=Arabidopsis thaliana GN=PUB28 PE=2 SV=1	1e-07	36.9565	22.4939	sp|Q9LSA6|PUB29_ARATH U-box domain-containing protein 29 OS=Arabidopsis thaliana GN=PUB29 PE=1 SV=1	9e-07	38.7097	22.1687
Glyma01g13380.1	AT1G51630	2e-09
Glyma01g13390.1	AT5G37020	2e-40	sp|Q9FGV1|ARFH_ARATH Auxin response factor 8 OS=Arabidopsis thaliana GN=ARF8 PE=2 SV=2	2e-40	72.973	10.8508	sp|Q0J951|ARFL_ORYSJ Auxin response factor 12 OS=Oryza sativa subsp. japonica GN=ARF12 PE=2 SV=1	7e-33	83.7838	9.04645	sp|Q258Y5|ARFL_ORYSI Auxin response factor 12 OS=Oryza sativa subsp. indica GN=ARF12 PE=2 SV=1	7e-33	83.7838	9.06863
Glyma01g13400.1	AT5G16800	3e-43	sp|Q9H7X0|NAT15_HUMAN N-acetyltransferase 15 OS=Homo sapiens GN=NAT15 PE=2 SV=1	8e-12	38	40.4959	sp|Q9DBU2|NAT15_MOUSE N-acetyltransferase 15 OS=Mus musculus GN=Nat15 PE=2 SV=1	1e-11	37	40.4959	sp|Q3MHC1|NAT15_RAT N-acetyltransferase 15 OS=Rattus norvegicus GN=Nat15 PE=2 SV=1	1e-11	37	40.4959
Glyma01g13410.1	AT2G44940	2e-36	sp|Q8LBQ7|ERF34_ARATH Ethylene-responsive transcription factor ERF034 OS=Arabidopsis thaliana GN=ERF034 PE=2 SV=2	9e-38	42.7885	67.4576	sp|Q9M210|ERF35_ARATH Ethylene-responsive transcription factor ERF035 OS=Arabidopsis thaliana GN=ERF035 PE=2 SV=1	2e-31	38.7097	82.0312	sp|Q9M080|ERF43_ARATH Ethylene-responsive transcription factor ERF043 OS=Arabidopsis thaliana GN=ERF043 PE=2 SV=1	2e-26	63.4146	37.1041
Glyma01g13420.1
Glyma01g13430.1	AT2G44950	0	sp|Q8RXD6|BRE1A_ARATH E3 ubiquitin-protein ligase BRE1-like 1 OS=Arabidopsis thaliana GN=HUB1 PE=1 SV=1	1e-173	52.1295	66.8565	sp|Q7XU27|BRE1A_ORYSJ E3 ubiquitin-protein ligase BRE1-like 1 OS=Oryza sativa subsp. japonica GN=BRE1A PE=2 SV=3	1e-148	48.552	66.4027	sp|A2XW69|BRE1A_ORYSI E3 ubiquitin-protein ligase BRE1-like 1 OS=Oryza sativa subsp. indica GN=BRE1A PE=3 SV=2	1e-147	48.552	66.4027
Glyma01g13450.1	AT2G44950	5e-17	sp|Q8RXD6|BRE1A_ARATH E3 ubiquitin-protein ligase BRE1-like 1 OS=Arabidopsis thaliana GN=HUB1 PE=1 SV=1	4e-15	37.9845	14.6925
Glyma01g13460.1	AT5G20380	1e-17	sp|Q0IZQ3|PHT45_ORYSJ Probable anion transporter 5, chloroplastic OS=Oryza sativa subsp. japonica GN=PHT4;5 PE=2 SV=2	1e-08	59.5745	9.97877	sp|Q3E9A0|ANTR6_ARATH Probable anion transporter 6, chloroplastic OS=Arabidopsis thaliana GN=ANTR6 PE=2 SV=1	1e-08	59.5745	9.09091
Glyma01g13660.1	AT4G08850	1e-19	sp|Q8VZG8|Y4885_ARATH Probable LRR receptor-like serine/threonine-protein kinase At4g08850 OS=Arabidopsis thaliana GN=At4g08850 PE=1 SV=3	7e-17	33.8095	19.9043	sp|Q8VZG8|Y4885_ARATH Probable LRR receptor-like serine/threonine-protein kinase At4g08850 OS=Arabidopsis thaliana GN=At4g08850 PE=1 SV=3	6e-12	25.4545	20	sp|Q8VZG8|Y4885_ARATH Probable LRR receptor-like serine/threonine-protein kinase At4g08850 OS=Arabidopsis thaliana GN=At4g08850 PE=1 SV=3	1e-10	28.4974	18.4689
Glyma01g13670.1	AT2G30300	4e-13
Glyma01g13680.1	AT3G51690	1e-29
Glyma01g13890.1	AT3G62560	5e-08
Glyma01g13900.1	AT1G02050	1e-174	sp|Q9SB26|CHS9_DAUCA Chalcone synthase 9 OS=Daucus carota GN=CHS9 PE=2 SV=1	2e-82	40.7507	93.8303	sp|P08894|CHSA_PETHY Chalcone synthase A OS=Petunia hybrida GN=CHSA PE=2 SV=1	2e-82	42.3592	93.8303	sp|Q9FUB7|CHSY_HYPAN Chalcone synthase OS=Hypericum androsaemum PE=1 SV=1	2e-82	41.2869	93.5897
Glyma01g13910.1	AT4G23160	8e-22	sp|P92520|M820_ARATH Uncharacterized mitochondrial protein AtMg00820 OS=Arabidopsis thaliana GN=AtMg00820 PE=4 SV=1	2e-19	44.898	57.6471	sp|P04146|COPIA_DROME Copia protein OS=Drosophila melanogaster GN=GIP PE=1 SV=3	3e-18	40.9091	7.80696	sp|P04146|COPIA_DROME Copia protein OS=Drosophila melanogaster GN=GIP PE=1 SV=3	5e-17	41.6667	7.45209
Glyma01g13930.1	AT1G02060	1e-173	sp|O81908|PPR2_ARATH Pentatricopeptide repeat-containing protein At1g02060, chloroplastic OS=Arabidopsis thaliana GN=At1g02060 PE=2 SV=2	1e-176	56.2057	75.0704	sp|O81908|PPR2_ARATH Pentatricopeptide repeat-containing protein At1g02060, chloroplastic OS=Arabidopsis thaliana GN=At1g02060 PE=2 SV=2	2e-12	19.5704	49.7183	sp|Q9ZUU3|PP190_ARATH Pentatricopeptide repeat-containing protein At2g37230 OS=Arabidopsis thaliana GN=At2g37230 PE=2 SV=1	2e-74	32.4421	70.4095
Glyma01g13950.1	AT2G44980	0	sp|Q9CXF7|CHD1L_MOUSE Chromodomain-helicase-DNA-binding protein 1-like OS=Mus musculus GN=Chd1l PE=2 SV=1	8e-63	41.8079	39	sp|Q9CXF7|CHD1L_MOUSE Chromodomain-helicase-DNA-binding protein 1-like OS=Mus musculus GN=Chd1l PE=2 SV=1	2e-12	30.8901	19.8889	sp|Q3B7N1|CHD1L_BOVIN Chromodomain-helicase-DNA-binding protein 1-like OS=Bos taurus GN=CHD1L PE=2 SV=1	2e-62	41.3598	39.019
Glyma01g13960.1	AT5G20570	1e-26	sp|Q940X7|RBX1A_ARATH RING-box protein 1a OS=Arabidopsis thaliana GN=RBX1A PE=1 SV=1	9e-21	67.4419	71.1864	sp|Q8QG64|RBX1_SALSA RING-box protein 1 OS=Salmo salar GN=rbx1 PE=2 SV=2	5e-17	57.8313	76.8519	sp|P62878|RBX1_MOUSE E3 ubiquitin-protein ligase RBX1 OS=Mus musculus GN=Rbx1 PE=1 SV=1	1e-16	56.6265	76.8519
Glyma01g14160.1	AT5G23050	3e-64	sp|Q3IFM6|ACSA_PSEHT Acetyl-coenzyme A synthetase OS=Pseudoalteromonas haloplanktis (strain TAC 125) GN=acsA PE=3 SV=1	8e-10	28.169	27.5542	sp|Q15YI8|ACSA_PSEA6 Acetyl-coenzyme A synthetase OS=Pseudoalteromonas atlantica (strain T6c / BAA-1087) GN=acsA PE=3 SV=1	5e-09	27.3973	27.709	sp|P27550|ACSA_ECOLI Acetyl-coenzyme A synthetase OS=Escherichia coli (strain K12) GN=acs PE=1 SV=2	2e-08	27.23	27.3006
Glyma01g14170.1	AT2G44990	1e-135	sp|Q7XJM2|CCD7_ARATH Carotenoid cleavage dioxygenase 7, chloroplastic OS=Arabidopsis thaliana GN=CCD7 PE=1 SV=1	1e-138	64.4444	57.2816	sp|P74334|ACOX_SYNY3 Apocarotenoid-15,15'-oxygenase OS=Synechocystis sp. (strain ATCC 27184 / PCC 6803 / N-1) GN=sll1541 PE=1 SV=1	3e-13	25.1553	62.8571	sp|Q8LP17|CCD1_PEA Carotenoid 9,10(9',10')-cleavage dioxygenase 1 OS=Pisum sativum GN=CCD1 PE=2 SV=1	4e-10	24.9191	54.7135
Glyma01g14380.1	AT1G73060	6e-09
Glyma01g14390.1	AT1G73860	1e-24
Glyma01g14400.1	AT1G55180	1e-25	sp|Q9C888|PLDE1_ARATH Phospholipase D epsilon OS=Arabidopsis thaliana GN=PLDEPSILON PE=2 SV=1	4e-25	52.0408	12.8609	sp|Q70EW5|PLDA1_CYNCA Phospholipase D alpha 1 OS=Cynara cardunculus GN=PLD1 PE=1 SV=2	6e-13	39.2857	11.8812	sp|O82549|PLDA1_BRAOC Phospholipase D alpha 1 OS=Brassica oleracea var. capitata GN=PLD1 PE=2 SV=1	6e-13	35.7143	11.8519
Glyma01g14410.1	AT1G77440	1e-10	sp|O81153|PSB3B_ARATH Proteasome subunit beta type-3-B OS=Arabidopsis thaliana GN=PBC2 PE=1 SV=1	3e-10	100	13.7255	sp|O65084|PSB3_PICMA Proteasome subunit beta type-3 OS=Picea mariana GN=PBC1 PE=2 SV=1	3e-10	96.4286	13.7255	sp|Q9XI05|PSB3A_ARATH Proteasome subunit beta type-3-A OS=Arabidopsis thaliana GN=PBC1 PE=1 SV=2	1e-09	96.4286	13.7255
Glyma01g14420.1
Glyma01g14440.1	AT2G45000	4e-84	sp|P37198|NUP62_HUMAN Nuclear pore glycoprotein p62 OS=Homo sapiens GN=NUP62 PE=1 SV=3	1e-18	32.1429	32.1839	sp|Q63850|NUP62_MOUSE Nuclear pore glycoprotein p62 OS=Mus musculus GN=Nup62 PE=1 SV=2	1e-18	32.1429	31.9392	sp|P17955|NUP62_RAT Nuclear pore glycoprotein p62 OS=Rattus norvegicus GN=Nup62 PE=1 SV=1	2e-18	32.1429	32
Glyma01g14480.1	AT4G25170	3e-10
Glyma01g14490.1	AT5G33406	6e-18
Glyma01g14500.1	AT4G35670	6e-36	sp|Q9LW07|PGLR3_ARATH Probable polygalacturonase At3g15720 OS=Arabidopsis thaliana GN=At3g15720 PE=1 SV=1	2e-29	36.5145	50.2193	sp|P35339|PGLR3_MAIZE Exopolygalacturonase OS=Zea mays GN=PG2C PE=2 SV=1	3e-20	29.6137	54.878	sp|Q02096|PGLR_PERAE Polygalacturonase OS=Persea americana PE=2 SV=1	5e-20	35.4067	42.2078
Glyma01g14700.1	AT2G45030	9e-42	sp|Q9C641|EFGM_ARATH Elongation factor G, mitochondrial OS=Arabidopsis thaliana GN=At1g45332 PE=1 SV=1	9e-42	82.8283	12.8647	sp|Q9FE64|EFGM_ORYSJ Elongation factor G, mitochondrial OS=Oryza sativa subsp. japonica GN=Os03g0565500 PE=2 SV=2	8e-33	80.7229	10.8322	sp|Q55E94|EFGM_DICDI Elongation factor G, mitochondrial OS=Dictyostelium discoideum GN=gfm1 PE=3 SV=1	4e-26	90.1639	8.31063
Glyma01g14740.1	AT2G45030	1e-37	sp|Q9C641|EFGM_ARATH Elongation factor G, mitochondrial OS=Arabidopsis thaliana GN=At1g45332 PE=1 SV=1	2e-38	84.1463	10.8753	sp|Q9FE64|EFGM_ORYSJ Elongation factor G, mitochondrial OS=Oryza sativa subsp. japonica GN=Os03g0565500 PE=2 SV=2	3e-37	84.1463	10.8322	sp|Q8F983|EFG_LEPIN Elongation factor G OS=Leptospira interrogans GN=fusA PE=3 SV=1	5e-29	65.8537	11.6147
Glyma01g14800.1	AT2G45030	0	sp|Q9C641|EFGM_ARATH Elongation factor G, mitochondrial OS=Arabidopsis thaliana GN=At1g45332 PE=1 SV=1	0	87.239	57.1618	sp|Q9FE64|EFGM_ORYSJ Elongation factor G, mitochondrial OS=Oryza sativa subsp. japonica GN=Os03g0565500 PE=2 SV=2	0	86.0789	56.9353	sp|P0CN32|EFGM_CRYNJ Elongation factor G, mitochondrial OS=Cryptococcus neoformans var. neoformans serotype D (strain JEC21) GN=MEF1 PE=3 SV=1	1e-151	59.9068	52.4044
Glyma01g15000.1	AT5G15870	2e-19
Glyma01g15010.1	AT5G22580	5e-30	sp|Q9FK81|Y5258_ARATH Uncharacterized protein At5g22580 OS=Arabidopsis thaliana GN=At5g22580 PE=1 SV=1	8e-29	58	90.0901	sp|Q9LUV2|POP3_ARATH Probable protein Pop3 OS=Arabidopsis thaliana GN=At3g17210 PE=1 SV=1	8e-14	36.7347	87.156
Glyma01g15020.1	AT1G27370	7e-31	sp|Q7XT42|SPL7_ORYSJ Squamosa promoter-binding-like protein 7 OS=Oryza sativa subsp. japonica GN=SPL7 PE=2 SV=2	1e-33	70.2128	25.5556	sp|Q01JD1|SPL7_ORYSI Squamosa promoter-binding-like protein 7 OS=Oryza sativa subsp. indica GN=SPL7 PE=2 SV=1	1e-33	70.2128	25.5556	sp|Q8S9L0|SPL10_ARATH Squamosa promoter-binding-like protein 10 OS=Arabidopsis thaliana GN=SPL10 PE=2 SV=2	1e-29	70	20.202
Glyma01g15220.1	AT1G02065	2e-20	sp|Q8GXL3|SPL8_ARATH Squamosa promoter-binding-like protein 8 OS=Arabidopsis thaliana GN=SPL8 PE=1 SV=2	4e-19	89.7959	14.7147	sp|O04003|LG1_MAIZE Protein LIGULELESS 1 OS=Zea mays GN=LG1 PE=2 SV=1	2e-15	76.087	11.5288	sp|Q01KM7|SPL8_ORYSI Squamosa promoter-binding-like protein 8 OS=Oryza sativa subsp. indica GN=SPL8 PE=2 SV=1	2e-15	76.087	11.0577
Glyma01g15420.1	AT4G00030	4e-08	sp|O81304|PAP11_ARATH Probable plastid-lipid-associated protein 11, chloroplastic OS=Arabidopsis thaliana GN=PAP11 PE=2 SV=1	4e-07	63.6364	15.566
Glyma01g15430.1
Glyma01g15630.1	AT1G02070	2e-28
Glyma01g15830.1	AT3G49640	1e-33	sp|Q9D7B1|DUS2L_MOUSE tRNA-dihydrouridine synthase 2-like OS=Mus musculus GN=Dus2l PE=1 SV=1	3e-26	60.6383	19.0669	sp|Q9NX74|DUS2L_HUMAN tRNA-dihydrouridine synthase 2-like OS=Homo sapiens GN=DUS2L PE=1 SV=1	3e-26	59.5745	19.0669	sp|O74731|DUS2_SCHPO tRNA-dihydrouridine synthase 2 OS=Schizosaccharomyces pombe (strain ATCC 38366 / 972) GN=dus2 PE=2 SV=1	5e-14	37.3737	20.0418
Glyma01g15840.1	AT1G22910	2e-38	sp|Q76LC6|RBM24_DANRE RNA-binding protein 24 OS=Danio rerio GN=rbm24 PE=2 SV=1	7e-24	48.6726	48.2609	sp|Q9BX46|RBM24_HUMAN RNA-binding protein 24 OS=Homo sapiens GN=RBM24 PE=1 SV=1	3e-23	39.2157	63.1356	sp|Q9H0Z9|RBM38_HUMAN RNA-binding protein 38 OS=Homo sapiens GN=RBM38 PE=1 SV=2	3e-23	51.0204	41.0042
Glyma01g15850.1	AT1G53720	9e-16
Glyma01g15860.1
Glyma01g15870.1	AT2G36190	8e-31	sp|P26792|INV1_DAUCA Beta-fructofuranosidase, insoluble isoenzyme 1 OS=Daucus carota GN=INV1 PE=1 SV=1	1e-48	50.2283	29.5608	sp|Q39692|INV2_DAUCA Beta-fructofuranosidase, insoluble isoenzyme 2 OS=Daucus carota GN=INV2 PE=3 SV=1	4e-46	45.6621	29.5608	sp|Q39693|INV3_DAUCA Beta-fructofuranosidase, insoluble isoenzyme 3 OS=Daucus carota GN=INV3 PE=3 SV=1	6e-44	47.9452	30.0172
Glyma01g15880.1	AT5G52640	1e-06
Glyma01g15890.1	AT3G07340	3e-11	sp|Q9SRT2|BH062_ARATH Transcription factor bHLH62 OS=Arabidopsis thaliana GN=BHLH62 PE=2 SV=1	4e-11	39.3443	22.1491	sp|Q9FJL4|BH078_ARATH Transcription factor bHLH78 OS=Arabidopsis thaliana GN=BHLH78 PE=2 SV=1	2e-08	54.386	10.241	sp|Q9CAA9|BH049_ARATH Transcription factor bHLH49 OS=Arabidopsis thaliana GN=BHLH49 PE=2 SV=1	2e-07	32.2314	22.428
Glyma01g15900.1	AT3G14840	6e-22	sp|C0LGN2|Y3148_ARATH Probable leucine-rich repeat receptor-like serine/threonine-protein kinase At3g14840 OS=Arabidopsis thaliana GN=LRR-RLK PE=1 SV=1	2e-18	81.1321	5.19608	sp|C0LGE0|Y1765_ARATH Probable LRR receptor-like serine/threonine-protein kinase At1g07650 OS=Arabidopsis thaliana GN=At1g07650 PE=1 SV=1	2e-17	75.4717	5.22682	sp|C0LGG9|Y5344_ARATH Probable LRR receptor-like serine/threonine-protein kinase At1g53440 OS=Arabidopsis thaliana GN=At1g53440 PE=1 SV=2	4e-17	75.4717	5.12077
Glyma01g15910.1	AT3G50770	3e-10	sp|Q8L3R2|CML41_ARATH Probable calcium-binding protein CML41 OS=Arabidopsis thaliana GN=CML41 PE=2 SV=2	8e-09	34.188	45.8537	sp|Q9SRE6|CML38_ARATH Calcium-binding protein CML38 OS=Arabidopsis thaliana GN=CML38 PE=2 SV=1	2e-08	33.0435	54.2373	sp|Q9FIH9|CML37_ARATH Calcium-binding protein CML37 OS=Arabidopsis thaliana GN=CML37 PE=2 SV=1	5e-07	30.4348	50.8108
Glyma01g15920.1	AT1G31050	7e-16	sp|Q9FYJ6|BH111_ARATH Transcription factor bHLH111 OS=Arabidopsis thaliana GN=BHLH111 PE=2 SV=1	3e-14	53.4247	22.2571
Glyma01g15930.1	AT4G00050	2e-86	sp|Q8GZ38|UNE10_ARATH Transcription factor UNE10 OS=Arabidopsis thaliana GN=UNE10 PE=2 SV=1	4e-85	46.7562	111.278	sp|O80536|PIF3_ARATH Transcription factor PIF3 OS=Arabidopsis thaliana GN=PIF3 PE=1 SV=1	1e-21	40.6061	29.5802	sp|Q8GZM7|PIF1_ARATH Transcription factor PIF1 OS=Arabidopsis thaliana GN=PIF1 PE=1 SV=1	4e-21	39.6341	33.8912
Glyma01g15940.1	AT4G35830	2e-33	sp|Q42560|ACO1_ARATH Aconitate hydratase 1 OS=Arabidopsis thaliana GN=ACO1 PE=1 SV=2	2e-33	74.7253	10.1336	sp|Q9SIB9|ACO2M_ARATH Aconitate hydratase 2, mitochondrial OS=Arabidopsis thaliana GN=ACO2 PE=1 SV=2	3e-33	73.6264	9.19192	sp|P49608|ACOC_CUCMA Aconitate hydratase, cytoplasmic OS=Cucurbita maxima PE=2 SV=1	7e-33	73.6264	10.1336
Glyma01g16140.1	AT1G65680	2e-89	sp|Q9SHY6|EXPB2_ARATH Putative expansin-B2 OS=Arabidopsis thaliana GN=EXPB2 PE=2 SV=2	2e-86	59.8394	91.2088	sp|Q6H677|EXB14_ORYSJ Putative expansin-B14 OS=Oryza sativa subsp. japonica GN=EXPB14 PE=3 SV=1	2e-78	64.4737	81.685	sp|Q7XT40|EXB15_ORYSJ Expansin-B15 OS=Oryza sativa subsp. japonica GN=EXPB15 PE=3 SV=2	7e-78	58.4615	97.7273
Glyma01g16150.1	AT4G15090	7e-37	sp|Q9ZVC9|FRS3_ARATH Protein FAR1-RELATED SEQUENCE 3 OS=Arabidopsis thaliana GN=FRS3 PE=2 SV=2	2e-34	24.8768	39.6005	sp|Q9SWG3|FAR1_ARATH Protein FAR-RED IMPAIRED RESPONSE 1 OS=Arabidopsis thaliana GN=FAR1 PE=1 SV=1	2e-33	27.2021	38.2104	sp|Q9LIE5|FHY3_ARATH Protein FAR-RED ELONGATED HYPOCOTYL 3 OS=Arabidopsis thaliana GN=FHY3 PE=1 SV=1	2e-32	27.0833	37.5447
Glyma01g16350.1	AT1G34260	2e-08
Glyma01g16360.1	AT5G54980	2e-37	sp|C6T2J5|CSPL4_SOYBN CASP-like protein 4 OS=Glycine max PE=2 SV=1	4e-92	89.1892	100	sp|B9HTL5|CSPLC_POPTR CASP-like protein POPTRDRAFT_833824 OS=Populus trichocarpa GN=POPTRDRAFT_833824 PE=3 SV=1	3e-51	57.1429	98.8235	sp|B9SV84|CSPL7_RICCO CASP-like protein RCOM_1302390 OS=Ricinus communis GN=RCOM_1302390 PE=2 SV=1	3e-50	54.4379	97.6879
Glyma01g16370.1	AT3G28030	1e-140	sp|Q9ATY5|UVH3_ARATH DNA repair protein UVH3 OS=Arabidopsis thaliana GN=UVH3 PE=2 SV=1	1e-145	69.1643	23.3942	sp|Q9ATY5|UVH3_ARATH DNA repair protein UVH3 OS=Arabidopsis thaliana GN=UVH3 PE=2 SV=1	2e-82	44.4201	29.8174	sp|Q9ATY5|UVH3_ARATH DNA repair protein UVH3 OS=Arabidopsis thaliana GN=UVH3 PE=2 SV=1	5e-57	72.5352	9.60108
Glyma01g16380.1	AT5G03900	1e-170	sp|Q8GW20|Y5390_ARATH Uncharacterized protein At5g03900, chloroplastic OS=Arabidopsis thaliana GN=At5g03900 PE=1 SV=2	1e-172	66.8142	86.0421
Glyma01g16390.1	AT5G54310	2e-15	sp|Q9FL69|AGD5_ARATH Probable ADP-ribosylation factor GTPase-activating protein AGD5 OS=Arabidopsis thaliana GN=AGD5 PE=1 SV=1	1e-10	50	12.4224
Glyma01g16400.1	AT3G01400	7e-11
Glyma01g16600.1	AT3G01380	3e-46	sp|P14381|YTX2_XENLA Transposon TX1 uncharacterized 149 kDa protein OS=Xenopus laevis PE=4 SV=1	2e-45	25.966	45.4893	sp|P08548|LIN1_NYCCO LINE-1 reverse transcriptase homolog OS=Nycticebus coucang PE=1 SV=1	4e-44	22.4026	66.4286	sp|P11369|POL2_MOUSE Retrovirus-related Pol polyprotein LINE-1 OS=Mus musculus GN=Pol PE=1 SV=2	3e-39	27.0103	35.7533
Glyma01g16610.1	AT3G01380	0	sp|Q2U0S9|MCD4_ASPOR GPI ethanolamine phosphate transferase 1 OS=Aspergillus oryzae (strain ATCC 42149 / RIB 40) GN=mcd4 PE=3 SV=1	1e-132	42.3438	59.3933	sp|Q9R1S3|PIGN_MOUSE GPI ethanolamine phosphate transferase 1 OS=Mus musculus GN=Pign PE=2 SV=2	1e-126	43.4629	59.2911	sp|Q4W9R7|MCD4_ASPFU GPI ethanolamine phosphate transferase 1 OS=Neosartorya fumigata (strain ATCC MYA-4609 / Af293 / CBS 101355 / FGSC A1100) GN=mcd4 PE=2 SV=1	1e-125	40.7975	59.3023
Glyma01g16620.1			sp|Q7LHG5|YI31B_YEAST Transposon Ty3-I Gag-Pol polyprotein OS=Saccharomyces cerevisiae (strain ATCC 204508 / S288c) GN=TY3B-I PE=3 SV=2	5e-25	26.8097	21.2951	sp|Q99315|YG31B_YEAST Transposon Ty3-G Gag-Pol polyprotein OS=Saccharomyces cerevisiae (strain ATCC 204508 / S288c) GN=TY3B-G PE=1 SV=3	1e-24	27.0777	20.6206	sp|Q8I7P9|POL5_DROME Retrovirus-related Pol polyprotein from transposon opus OS=Drosophila melanogaster GN=pol PE=4 SV=1	7e-22	24.8503	27.1186
Glyma01g16820.1	AT5G40200	0	sp|Q9FL12|DEGP9_ARATH Protease Do-like 9 OS=Arabidopsis thaliana GN=DEGP9 PE=2 SV=1	0	72.9131	91.5541	sp|O82261|DEGP2_ARATH Protease Do-like 2, chloroplastic OS=Arabidopsis thaliana GN=DEGP2 PE=1 SV=2	1e-138	48.7476	84.514	sp|Q9FIV6|DGP10_ARATH Protease Do-like 10, mitochondrial OS=Arabidopsis thaliana GN=DEGP10 PE=2 SV=1	1e-115	47.1338	80.2048
Glyma01g16830.1
Glyma01g17030.1	AT3G28050	1e-103	sp|Q6J163|5NG4_PINTA Auxin-induced protein 5NG4 OS=Pinus taeda PE=2 SV=1	3e-35	35.2941	60.4878
Glyma01g17230.1	AT2G37400	5e-12
Glyma01g17240.1	AT3G60720	5e-74	sp|Q6NKQ9|CRR15_ARATH Cysteine-rich repeat secretory protein 15 OS=Arabidopsis thaliana GN=CRRSP15 PE=2 SV=1	1e-69	61.0092	77.0609	sp|Q9ZU94|CRR12_ARATH Cysteine-rich repeat secretory protein 12 OS=Arabidopsis thaliana GN=CRRSP12 PE=2 SV=2	2e-41	44.2857	71.5278	sp|Q0WPN8|CRR60_ARATH Cysteine-rich repeat secretory protein 60 OS=Arabidopsis thaliana GN=CRRSP60 PE=1 SV=1	7e-41	40.566	70.8054
Glyma01g17250.1	AT5G66055	9e-13	sp|Q05753|AKRP_ARATH Ankyrin repeat domain-containing protein, chloroplastic OS=Arabidopsis thaliana GN=AKRP PE=1 SV=2	4e-12	71.1111	10.3448	sp|Q9SQK3|EM506_ARATH Ankyrin repeat domain-containing protein EMB506, chloroplastic OS=Arabidopsis thaliana GN=EMB506 PE=1 SV=1	1e-07	46.8085	14.9206
Glyma01g17260.1	AT1G04200	4e-06
Glyma01g17270.1	AT1G63000	9e-16	sp|Q9SYM5|RHM1_ARATH Probable rhamnose biosynthetic enzyme 1 OS=Arabidopsis thaliana GN=RHM1 PE=1 SV=1	1e-13	55.7143	9.71599	sp|Q9LPG6|RHM2_ARATH Probable rhamnose biosynthetic enzyme 2 OS=Arabidopsis thaliana GN=RHM2 PE=1 SV=1	2e-10	61.7021	7.04648	sp|Q9LH76|RHM3_ARATH Probable rhamnose biosynthetic enzyme 3 OS=Arabidopsis thaliana GN=RHM3 PE=1 SV=1	3e-10	61.7021	7.07831
Glyma01g17290.1
Glyma01g17300.1	AT3G60690	7e-33
Glyma01g17310.1	AT3G22400	2e-34	sp|P37831|LOX1_SOLTU Lipoxygenase 1 OS=Solanum tuberosum GN=LOX1.1 PE=2 SV=1	8e-32	54.4	14.4019	sp|P38415|LOXA_SOLLC Lipoxygenase A OS=Solanum lycopersicum GN=LOX1.1 PE=2 SV=1	2e-31	53.6	14.4186	sp|Q06327|LOX1_ARATH Lipoxygenase 1 OS=Arabidopsis thaliana GN=LOX1 PE=1 SV=1	5e-31	48	20.2561
Glyma01g17330.1	AT4G31500	1e-118	sp|O65782|C83B1_ARATH Cytochrome P450 83B1 OS=Arabidopsis thaliana GN=CYP83B1 PE=1 SV=1	1e-121	45.5301	95.5912	sp|Q9LIP6|C71BV_ARATH Cytochrome P450 71B34 OS=Arabidopsis thaliana GN=CYP71B34 PE=2 SV=1	1e-112	44.7761	93.4	sp|Q9LIP3|C71BY_ARATH Cytochrome P450 71B37 OS=Arabidopsis thaliana GN=CYP71B37 PE=2 SV=2	1e-110	44.1365	93.4
Glyma01g17340.1	AT3G28550	1e-11
Glyma01g17350.1	AT3G60680	1e-108
Glyma01g17360.1	AT3G51700	2e-38	sp|Q0R4F1|PIF1_XENLA ATP-dependent DNA helicase PIF1 OS=Xenopus laevis GN=pif1 PE=2 SV=1	3e-09	34.7826	17.1654	sp|Q1HG60|PIF1_RAT ATP-dependent DNA helicase PIF1 OS=Rattus norvegicus GN=Pif1 PE=2 SV=1	3e-08	50	9.41915	sp|Q7ZV90|PIF1_DANRE ATP-dependent DNA helicase PIF1 OS=Danio rerio GN=pif1 PE=2 SV=1	5e-08	37.2093	12.5196
Glyma01g17560.1	AT1G19330	9e-11
Glyma01g17570.1	AT2G24520	1e-66	sp|Q03194|PMA4_NICPL Plasma membrane ATPase 4 OS=Nicotiana plumbaginifolia GN=PMA4 PE=2 SV=1	1e-55	46.5704	23.5294	sp|P20431|PMA3_ARATH ATPase 3, plasma membrane-type OS=Arabidopsis thaliana GN=AHA3 PE=1 SV=2	4e-44	40.942	23.6038	sp|P22180|PMA1_SOLLC Plasma membrane ATPase 1 OS=Solanum lycopersicum GN=LHA1 PE=2 SV=1	3e-32	39.4928	23.1172
Glyma01g17580.1	AT3G60670	3e-66
Glyma01g17590.1
Glyma01g17600.1	AT1G67030	4e-16	sp|Q39265|ZFP6_ARATH Zinc finger protein 6 OS=Arabidopsis thaliana GN=ZFP6 PE=2 SV=1	3e-14	97.2222	18.2741	sp|Q39263|ZFP4_ARATH Zinc finger protein 4 OS=Arabidopsis thaliana GN=ZFP4 PE=2 SV=2	3e-07	66.6667	12.6923	sp|Q39262|ZFP3_ARATH Zinc finger protein 3 OS=Arabidopsis thaliana GN=ZFP3 PE=2 SV=1	7e-07	60.5263	16.1702
Glyma01g17610.1
Glyma01g17810.1	AT2G38020	1e-10
Glyma01g17820.1	AT4G00165	1e-34	sp|Q8RW93|LBP65_ARATH Putative lipid-binding protein At4g00165 OS=Arabidopsis thaliana GN=At4g00165 PE=2 SV=1	5e-31	72.619	65.625	sp|P14009|14KD_DAUCA 14 kDa proline-rich protein DC2.15 OS=Daucus carota PE=2 SV=1	7e-20	42.029	93.4307	sp|Q01595|CCDP_MAIZE Cortical cell-delineating protein OS=Zea mays PE=2 SV=1	9e-16	51.7647	65.8915
Glyma01g17830.1	AT5G28950	2e-06
Glyma01g17840.1	AT4G12560	2e-23	sp|Q9SU30|CPR30_ARATH F-box protein CPR30 OS=Arabidopsis thaliana GN=CPR30 PE=1 SV=2	2e-22	37.5839	35.5932	sp|Q9SUY0|FB244_ARATH F-box protein At4g22390 OS=Arabidopsis thaliana GN=At4g22390 PE=2 SV=3	8e-10	28.777	32.8358
Glyma01g17850.1	AT1G79600	0	sp|Q9MA15|Y1960_ARATH Uncharacterized aarF domain-containing protein kinase At1g79600, chloroplastic OS=Arabidopsis thaliana GN=At1g79600 PE=1 SV=1	0	74.2089	88.8889	sp|Q55680|Y005_SYNY3 Uncharacterized protein sll0005 OS=Synechocystis sp. (strain ATCC 27184 / PCC 6803 / N-1) GN=sll0005 PE=3 SV=1	1e-143	42.8805	88.5463	sp|P73121|Y1919_SYNY3 Uncharacterized protein slr1919 OS=Synechocystis sp. (strain ATCC 27184 / PCC 6803 / N-1) GN=slr1919 PE=3 SV=1	1e-119	42.1371	87.4558
Glyma01g17860.1	AT1G02170	2e-07
Glyma01g17870.1	AT5G51170	2e-81	sp|Q9BQ65|CP057_HUMAN UPF0406 protein C16orf57 OS=Homo sapiens GN=C16orf57 PE=1 SV=1	9e-19	26.8519	81.1321	sp|Q6DEF6|CP057_DANRE UPF0406 protein C16orf57 homolog OS=Danio rerio GN=zgc:91896 PE=2 SV=1	1e-18	31.5068	77.8986	sp|Q91W78|CP057_MOUSE UPF0406 protein C16orf57 homolog OS=Mus musculus PE=2 SV=1	2e-18	29.6804	77.5281
Glyma01g17880.1	AT5G48670	3e-17	sp|Q7XJK5|AGL90_ARATH Agamous-like MADS-box protein AGL90 OS=Arabidopsis thaliana GN=AGL90 PE=1 SV=2	7e-13	50	21.25	sp|Q7XJK6|AGL36_ARATH Agamous-like MADS-box protein AGL36 OS=Arabidopsis thaliana GN=AGL36 PE=1 SV=1	6e-12	47.0588	18.5792	sp|Q9FJK3|AGL80_ARATH Agamous-like MADS-box protein AGL80 OS=Arabidopsis thaliana GN=AGL80 PE=1 SV=1	7e-12	54.9296	22.1184
Glyma01g17890.1	AT5G27960	1e-08	sp|Q9C6V4|AGL92_ARATH Agamous-like MADS-box protein AGL92 OS=Arabidopsis thaliana GN=AGL92 PE=1 SV=1	9e-08	44.7761	14.4397	sp|Q7XJK8|PHE2_ARATH MADS-box transcription factor PHERES 2 OS=Arabidopsis thaliana GN=PHE2 PE=1 SV=1	2e-07	40.2985	23.3813	sp|Q7XJK5|AGL90_ARATH Agamous-like MADS-box protein AGL90 OS=Arabidopsis thaliana GN=AGL90 PE=1 SV=2	2e-07	37.3134	20.9375
Glyma01g18090.1
Glyma01g18100.1	AT4G00150	1e-108	sp|O81316|SCL6_ARATH Scarecrow-like protein 6 OS=Arabidopsis thaliana GN=SCL6 PE=1 SV=1	1e-111	58.011	64.3369	sp|Q7XJM8|SCL27_ARATH Scarecrow-like protein 27 OS=Arabidopsis thaliana GN=SCL27 PE=2 SV=1	2e-95	41.2186	78.5938	sp|Q9M000|SCL22_ARATH Scarecrow-like protein 22 OS=Arabidopsis thaliana GN=SCL22 PE=2 SV=1	4e-92	42.596	80.7384
Glyma01g18300.1	AT3G54580	4e-20
Glyma01g18310.1	AT1G27680	1e-14	sp|Q00081|GLGL1_SOLTU Glucose-1-phosphate adenylyltransferase large subunit 1 (Fragment) OS=Solanum tuberosum GN=AGPS1 PE=2 SV=1	3e-17	65.0794	13.4043	sp|P55243|GLGL3_SOLTU Glucose-1-phosphate adenylyltransferase large subunit 3, chloroplastic/amyloplastic OS=Solanum tuberosum GN=AGPS3 PE=2 SV=1	8e-15	60	13.2505	sp|P55230|GLGL2_ARATH Glucose-1-phosphate adenylyltransferase large subunit 2, chloroplastic OS=Arabidopsis thaliana GN=APL2 PE=2 SV=2	8e-15	58.7302	12.1622
Glyma01g18320.1	AT1G12270	1e-11	sp|Q43468|STIP_SOYBN Heat shock protein STI OS=Glycine max GN=STI PE=2 SV=1	2e-10	71.0526	6.67838
Glyma01g18520.1	AT2G43890	1e-151	sp|P48979|PGLR_PRUPE Polygalacturonase OS=Prunus persica PE=2 SV=1	1e-123	54.4041	97.7099	sp|O22818|PGLR6_ARATH Probable polygalacturonase At2g43860 OS=Arabidopsis thaliana GN=At2g43860 PE=2 SV=1	1e-100	49.5935	90.3704	sp|Q39766|PGLR_GOSBA Polygalacturonase OS=Gossypium barbadense GN=G9 PE=2 SV=1	2e-84	41.6021	93.3661
Glyma01g18720.1	AT5G07830	2e-24	sp|Q9FF10|HPSE1_ARATH Heparanase-like protein 1 OS=Arabidopsis thaliana GN=At5g07830 PE=2 SV=1	4e-23	50	16.0221	sp|Q8L608|HPSE2_ARATH Heparanase-like protein 2 OS=Arabidopsis thaliana GN=At5g61250 PE=2 SV=1	5e-20	43.6364	16.141	sp|Q9FZP1|HPSE3_ARATH Heparanase-like protein 3 OS=Arabidopsis thaliana GN=At5g34940 PE=2 SV=2	2e-15	38.3929	16.6045
Glyma01g18730.1	AT4G01030	1e-19	sp|Q9SV26|PP297_ARATH Pentatricopeptide repeat-containing protein At4g01030, mitochondrial OS=Arabidopsis thaliana GN=PCMP-H65 PE=2 SV=2	1e-17	31.875	20.1823	sp|Q9SV26|PP297_ARATH Pentatricopeptide repeat-containing protein At4g01030, mitochondrial OS=Arabidopsis thaliana GN=PCMP-H65 PE=2 SV=2	3e-16	42.8571	13.4115	sp|Q9SV26|PP297_ARATH Pentatricopeptide repeat-containing protein At4g01030, mitochondrial OS=Arabidopsis thaliana GN=PCMP-H65 PE=2 SV=2	6e-08	34.0426	11.9792
Glyma01g18740.1	AT5G59200	1e-13	sp|Q9FIF7|PP435_ARATH Putative pentatricopeptide repeat-containing protein At5g59200, chloroplastic OS=Arabidopsis thaliana GN=PCMP-E41 PE=3 SV=1	1e-12	49.2308	11.9485	sp|Q9FNN7|PP371_ARATH Pentatricopeptide repeat-containing protein At5g08510 OS=Arabidopsis thaliana GN=PCMP-E20 PE=2 SV=1	2e-10	47.541	11.9374	sp|O49399|PP321_ARATH Pentatricopeptide repeat-containing protein At4g18840 OS=Arabidopsis thaliana GN=PCMP-E101 PE=2 SV=2	2e-10	45.9016	11.1927
Glyma01g18750.1	AT3G60580	8e-45	sp|Q9M202|ZAT9_ARATH Zinc finger protein ZAT9 OS=Arabidopsis thaliana GN=ZAT9 PE=2 SV=1	7e-39	39.6226	102.431	sp|Q39092|ZAT1_ARATH Zinc finger protein ZAT1 OS=Arabidopsis thaliana GN=ZAT1 PE=2 SV=1	1e-35	38.3387	111.236	sp|Q9SHD0|ZAT4_ARATH Zinc finger protein ZAT4 OS=Arabidopsis thaliana GN=ZAT4 PE=2 SV=1	9e-33	37.1166	94.586
Glyma01g18760.1	AT4G38180	3e-40	sp|Q9SZL8|FRS5_ARATH Protein FAR1-RELATED SEQUENCE 5 OS=Arabidopsis thaliana GN=FRS5 PE=2 SV=1	4e-40	26.898	50.1269	sp|Q9M8J3|FRS7_ARATH Protein FAR1-RELATED SEQUENCE 7 OS=Arabidopsis thaliana GN=FRS7 PE=2 SV=1	9e-36	28.2609	36.2565	sp|Q3E7I5|FRS12_ARATH Protein FAR1-RELATED SEQUENCE 12 OS=Arabidopsis thaliana GN=FRS12 PE=2 SV=1	4e-33	27.6398	35.1523
Glyma01g18770.1	AT3G51690	4e-09
Glyma01g18780.1	AT1G73230	2e-60	sp|P20290|BTF3_HUMAN Transcription factor BTF3 OS=Homo sapiens GN=BTF3 PE=1 SV=1	1e-31	47.4359	75.2427	sp|Q64152|BTF3_MOUSE Transcription factor BTF3 OS=Mus musculus GN=Btf3 PE=2 SV=3	1e-31	47.4359	75.9804	sp|Q0CGL5|NACB_ASPTN Nascent polypeptide-associated complex subunit beta OS=Aspergillus terreus (strain NIH 2624 / FGSC A1156) GN=egd1 PE=3 SV=1	7e-29	48.4615	76.6467
Glyma01g18980.1	AT3G12160	9e-63	sp|Q9LH50|RAA4D_ARATH Ras-related protein RABA4d OS=Arabidopsis thaliana GN=RABA4D PE=1 SV=1	2e-65	82.7586	64.8649	sp|P25766|RLGP1_ORYSJ Ras-related protein RGP1 OS=Oryza sativa subsp. japonica GN=RGP1 PE=2 SV=2	3e-57	72.6027	63.7168	sp|Q9FE79|RAA4C_ARATH Ras-related protein RABA4c OS=Arabidopsis thaliana GN=RABA4C PE=2 SV=1	9e-57	72.6027	64.574
Glyma01g18990.1	AT3G01370	9e-08
Glyma01g19190.1
Glyma01g19200.1	AT1G68260	3e-64
Glyma01g19400.1	AT4G08400	1e-19
Glyma01g19410.1	AT3G28550	3e-07
Glyma01g19420.1	AT1G68440	3e-26
Glyma01g19820.1	AT1G77420	1e-136	sp|Q8R431|MGLL_RAT Monoglyceride lipase OS=Rattus norvegicus GN=Mgll PE=1 SV=1	1e-30	31.1644	93.0693	sp|O35678|MGLL_MOUSE Monoglyceride lipase OS=Mus musculus GN=Mgll PE=1 SV=1	2e-30	31.6151	92.7393	sp|Q99685|MGLL_HUMAN Monoglyceride lipase OS=Homo sapiens GN=MGLL PE=1 SV=2	1e-29	32.1678	92.7393
Glyma01g20020.1	AT1G68540	2e-36	sp|P51103|DFRA_CALCH Dihydroflavonol-4-reductase OS=Callistephus chinensis GN=F PE=2 SV=1	2e-21	59.0361	22.8022	sp|P51105|DFRA_GERHY Dihydroflavonol-4-reductase OS=Gerbera hybrida GN=DFR PE=2 SV=1	9e-21	58.75	21.8579	sp|P14721|DFRA_ANTMA Dihydroflavonol-4-reductase OS=Antirrhinum majus GN=DFRA PE=2 SV=1	2e-20	58.9744	17.4888
Glyma01g20030.1	AT1G68540	2e-97	sp|Q9XES5|DFRA_MALDO Bifunctional dihydroflavonol 4-reductase/flavanone 4-reductase OS=Malus domestica GN=DFR PE=1 SV=1	2e-33	34.4978	64.3678	sp|P51110|DFRA_VITVI Dihydroflavonol-4-reductase OS=Vitis vinifera GN=DFR PE=1 SV=1	4e-33	35.0649	67.0623	sp|Q84KP0|DFRA_PYRCO Bifunctional dihydroflavonol 4-reductase/flavanone 4-reductase OS=Pyrus communis GN=DFR PE=1 SV=1	7e-33	34.0611	64.5533
Glyma01g20230.1	AT1G13380	1e-65
Glyma01g20430.1	AT4G23160	8e-19	sp|P04146|COPIA_DROME Copia protein OS=Drosophila melanogaster GN=GIP PE=1 SV=3	2e-31	46.7105	10.6458	sp|P10978|POLX_TOBAC Retrovirus-related Pol polyprotein from transposon TNT 1-94 OS=Nicotiana tabacum PE=2 SV=1	1e-24	38	11.2952	sp|P92519|M810_ARATH Uncharacterized mitochondrial protein AtMg00810 OS=Arabidopsis thaliana GN=AtMg00810 PE=4 SV=1	6e-08	37.7049	25.4167
Glyma01g20440.1	AT3G22220	2e-16
Glyma01g20450.1	AT1G68550	6e-28	sp|Q9CA27|EF118_ARATH Ethylene-responsive transcription factor ERF118 OS=Arabidopsis thaliana GN=ERF118 PE=2 SV=1	3e-26	50.3759	40.4321	sp|Q9SUE3|CRF4_ARATH Ethylene-responsive transcription factor CRF4 OS=Arabidopsis thaliana GN=CRF4 PE=2 SV=2	8e-21	45.082	36.4179	sp|Q9LUA2|EF119_ARATH Ethylene-responsive transcription factor ERF119 OS=Arabidopsis thaliana GN=ERF119 PE=2 SV=1	1e-17	41.2903	43.3735
Glyma01g20460.1	AT1G68560	0	sp|Q9S7Y7|XYL1_ARATH Alpha-xylosidase OS=Arabidopsis thaliana GN=XYL1 PE=1 SV=1	0	70.5157	91.1475	sp|Q653V7|AGLU_ORYSJ Probable alpha-glucosidase Os06g0675700 OS=Oryza sativa subsp. japonica GN=Os06g0675700 PE=1 SV=1	0	48.2718	90.5085	sp|O04893|AGLU_SPIOL Alpha-glucosidase OS=Spinacia oleracea PE=1 SV=1	0	44.8513	91.8051
Glyma01g20660.1	AT1G11545	4e-29	sp|Q8L9A9|XTH8_ARATH Probable xyloglucan endotransglucosylase/hydrolase protein 8 OS=Arabidopsis thaliana GN=XTH8 PE=2 SV=2	2e-27	79.6875	20.9836	sp|Q8LDW9|XTH9_ARATH Xyloglucan endotransglucosylase/hydrolase protein 9 OS=Arabidopsis thaliana GN=XTH9 PE=2 SV=2	3e-17	66.0377	18.2759	sp|Q41542|XTH_WHEAT Probable xyloglucan endotransglucosylase/hydrolase OS=Triticum aestivum GN=XTH PE=2 SV=1	5e-17	59.6774	21.1604
Glyma01g20670.1	AT5G38470	1e-100	sp|Q84L31|RD23C_ARATH Putative DNA repair protein RAD23-3 OS=Arabidopsis thaliana GN=RAD23-3 PE=2 SV=2	1e-105	75.0988	59.4272	sp|Q84L31|RD23C_ARATH Putative DNA repair protein RAD23-3 OS=Arabidopsis thaliana GN=RAD23-3 PE=2 SV=2	1e-30	83.7838	17.6611	sp|Q84L30|RD23D_ARATH Putative DNA repair protein RAD23-4 OS=Arabidopsis thaliana GN=RAD23-4 PE=2 SV=2	1e-102	74.6988	65.873
Glyma01g20680.1	ATMG00860	2e-24	sp|Q99315|YG31B_YEAST Transposon Ty3-G Gag-Pol polyprotein OS=Saccharomyces cerevisiae (strain ATCC 204508 / S288c) GN=TY3B-G PE=1 SV=3	1e-139	35.5727	55.2683	sp|Q7LHG5|YI31B_YEAST Transposon Ty3-I Gag-Pol polyprotein OS=Saccharomyces cerevisiae (strain ATCC 204508 / S288c) GN=TY3B-I PE=3 SV=2	1e-138	35.1235	58.6115	sp|Q05654|RTF21_SCHPO Retrotransposable element Tf2 155 kDa protein type 1 OS=Schizosaccharomyces pombe (strain ATCC 38366 / 972) GN=Tf2-1 PE=2 SV=1	1e-130	31.1688	66.0165
Glyma01g20700.1	AT1G68570	0	sp|Q9SX20|PTR18_ARATH Probable nitrite transporter At1g68570 OS=Arabidopsis thaliana GN=At1g68570 PE=2 SV=1	0	73.7024	95.9732	sp|Q9LFB8|PTR5_ARATH Peptide transporter PTR5 OS=Arabidopsis thaliana GN=PTR5 PE=2 SV=1	1e-134	43.5484	97.5439	sp|Q9M390|PTR1_ARATH Peptide transporter PTR1 OS=Arabidopsis thaliana GN=PTR1 PE=2 SV=1	1e-133	43.5805	96.6667
Glyma01g20710.1	AT1G68570	0	sp|Q9SX20|PTR18_ARATH Probable nitrite transporter At1g68570 OS=Arabidopsis thaliana GN=At1g68570 PE=2 SV=1	0	71.7047	94.7987	sp|Q9M390|PTR1_ARATH Peptide transporter PTR1 OS=Arabidopsis thaliana GN=PTR1 PE=2 SV=1	1e-129	43.2234	95.4386	sp|P46032|PTR2_ARATH Peptide transporter PTR2 OS=Arabidopsis thaliana GN=PTR2 PE=1 SV=1	1e-128	42.4908	92.9915
Glyma01g20720.1	AT3G25860	1e-134	sp|Q1RJT3|ODP2_RICBR Dihydrolipoyllysine-residue acetyltransferase component of pyruvate dehydrogenase complex OS=Rickettsia bellii (strain RML369-C) GN=pdhC PE=3 SV=1	2e-37	29.1237	88.0383	sp|Q4ULG1|ODP2_RICFE Dihydrolipoyllysine-residue acetyltransferase component of pyruvate dehydrogenase complex OS=Rickettsia felis (strain ATCC VR-1525 / URRWXCal2) GN=pdhC PE=3 SV=1	8e-37	27.9793	89.3204	sp|Q92HK7|ODP2_RICCN Dihydrolipoyllysine-residue acetyltransferase component of pyruvate dehydrogenase complex OS=Rickettsia conorii (strain ATCC VR-613 / Malish 7) GN=pdhC PE=3 SV=1	9e-37	27.9793	89.3204
Glyma01g20740.1	AT1G13635	1e-100	sp|Q7VG78|GUAA_HELHP Probable GMP synthase [glutamine-hydrolyzing] OS=Helicobacter hepaticus GN=guaA PE=3 SV=1	2e-37	38.587	13.1636	sp|P44321|3MGA_HAEIN DNA-3-methyladenine glycosylase OS=Haemophilus influenzae (strain ATCC 51907 / DSM 11121 / KW20 / Rd) GN=tag PE=3 SV=1	4e-35	40.7821	96.7568	sp|P05100|3MG1_ECOLI DNA-3-methyladenine glycosylase 1 OS=Escherichia coli (strain K12) GN=tag PE=1 SV=1	4e-34	35.9116	96.7914
Glyma01g20750.1	AT2G46080	2e-57	sp|Q9LMM6|BPS1_ARATH Protein BPS1, chloroplastic OS=Arabidopsis thaliana GN=BPS1 PE=2 SV=1	4e-55	52.8889	54.4413	sp|Q337C0|U496D_ORYSJ UPF0496 protein 4 OS=Oryza sativa subsp. japonica GN=Os10g0513300 PE=2 SV=1	2e-39	41.2281	41.4474	sp|A2Z9A6|U496D_ORYSI UPF0496 protein 4 OS=Oryza sativa subsp. indica GN=OsI_033149 PE=3 SV=2	7e-39	40.7895	41.4474
Glyma01g20760.1	AT3G06350	0	sp|Q9SQT8|DHQSD_ARATH Bifunctional 3-dehydroquinate dehydratase/shikimate dehydrogenase, chloroplastic OS=Arabidopsis thaliana GN=EMB3004 PE=1 SV=1	0	66.6667	84.743	sp|C5FQ73|ARO1_ARTOC Pentafunctional AROM polypeptide OS=Arthroderma otae (strain CBS 113480) GN=MCYG_04845 PE=3 SV=1	5e-38	28.5714	30.6174	sp|Q6C1X5|ARO1_YARLI Pentafunctional AROM polypeptide OS=Yarrowia lipolytica (strain CLIB 122 / E 150) GN=ARO1 PE=3 SV=1	2e-37	27.9116	30.7198
Glyma01g20770.1
Glyma01g20780.1	AT1G68580	1e-93
Glyma01g20790.1	AT1G68585	3e-15
Glyma01g20800.1	AT3G25855	1e-24
Glyma01g20810.1	AT3G25840	0	sp|Q5RKH1|PRP4B_RAT Serine/threonine-protein kinase PRP4 homolog OS=Rattus norvegicus GN=Prpf4b PE=2 SV=1	1e-112	53.0667	36.3456	sp|Q61136|PRP4B_MOUSE Serine/threonine-protein kinase PRP4 homolog OS=Mus musculus GN=Prpf4b PE=1 SV=3	1e-111	53.0667	36.3456	sp|Q08DZ2|PRP4B_BOVIN Serine/threonine-protein kinase PRP4 homolog OS=Bos taurus GN=PRPF4B PE=2 SV=1	1e-111	53.0667	36.3095
Glyma01g20820.1
Glyma01g20830.1	AT3G62830	6e-20	sp|Q5PQX0|UXS1_RAT UDP-glucuronic acid decarboxylase 1 OS=Rattus norvegicus GN=Uxs1 PE=1 SV=1	5e-07	43.1373	12.1429	sp|Q91XL3|UXS1_MOUSE UDP-glucuronic acid decarboxylase 1 OS=Mus musculus GN=Uxs1 PE=2 SV=1	5e-07	43.1373	12.1429	sp|Q5R885|UXS1_PONAB UDP-glucuronic acid decarboxylase 1 OS=Pongo abelii GN=UXS1 PE=2 SV=1	5e-07	43.1373	12.1429
Glyma01g20840.1	AT2G25760	3e-77
Glyma01g20850.1	AT5G24080	2e-29	sp|Q9FLV4|Y5248_ARATH G-type lectin S-receptor-like serine/threonine-protein kinase At5g24080 OS=Arabidopsis thaliana GN=At5g24080 PE=1 SV=1	4e-29	62.1053	10.6651	sp|O64477|Y2913_ARATH G-type lectin S-receptor-like serine/threonine-protein kinase At2g19130 OS=Arabidopsis thaliana GN=At2g19130 PE=2 SV=1	3e-11	42.8571	9.17874	sp|P93756|SD31_ARATH G-type lectin S-receptor-like serine/threonine-protein kinase SD3-1 OS=Arabidopsis thaliana GN=SD31 PE=2 SV=1	4e-09	43.6364	7.19895
Glyma01g20860.1	AT1G13340	4e-67	sp|Q54I39|IST1L_DICDI IST1-like protein OS=Dictyostelium discoideum GN=DDB_G0289029 PE=3 SV=1	2e-17	32.3699	45.7995	sp|P53990|IST1_HUMAN IST1 homolog OS=Homo sapiens GN=KIAA0174 PE=1 SV=1	2e-13	29.1925	43.1319	sp|Q568Z6|IST1_RAT IST1 homolog OS=Rattus norvegicus GN=Ist1 PE=2 SV=1	2e-13	29.1925	42.8962
Glyma01g20870.1	AT1G13330	1e-91	sp|Q9FX64|HOP2_ARATH Homologous-pairing protein 2 homolog OS=Arabidopsis thaliana GN=HOP2 PE=1 SV=1	1e-92	71.8062	100.442	sp|Q91ZY6|HOP2_RAT Homologous-pairing protein 2 homolog OS=Rattus norvegicus GN=Psmc3ip PE=1 SV=1	2e-29	38.5714	96.3134	sp|Q63ZL2|HOP2_XENLA Homologous-pairing protein 2 homolog OS=Xenopus laevis GN=psmc3ip PE=2 SV=1	3e-29	36.0577	96.729
Glyma01g20880.1
Glyma01g20890.1	AT3G47570	1e-77	sp|C0LGP4|Y3475_ARATH Probable LRR receptor-like serine/threonine-protein kinase At3g47570 OS=Arabidopsis thaliana GN=At3g47570 PE=1 SV=1	2e-78	37.4486	43.6634	sp|C0LGT6|EFR_ARATH LRR receptor-like serine/threonine-protein kinase EFR OS=Arabidopsis thaliana GN=EFR PE=1 SV=1	1e-69	36.9835	42.677	sp|Q9SD62|Y3471_ARATH Putative receptor-like protein kinase At3g47110 OS=Arabidopsis thaliana GN=At3g47110 PE=3 SV=1	1e-64	35.0701	43.0244
Glyma01g20900.1	AT1G68290	2e-85	sp|P24021|NUS1_ASPOR Nuclease S1 OS=Aspergillus oryzae (strain ATCC 42149 / RIB 40) GN=nucS PE=1 SV=2	1e-21	28.9116	96.8641	sp|P24504|NUP3_PENSQ Nuclease PA3 OS=Penicillium sp. PE=1 SV=1	7e-20	31.6726	98.8889	sp|P24289|NUP1_PENCI Nuclease P1 OS=Penicillium citrinum PE=1 SV=1	1e-19	31.6726	98.8889
Glyma01g20910.1
Glyma01g20920.1
Glyma01g20930.1			sp|Q9XG83|G2OX_PHACN Gibberellin 2-beta-dioxygenase OS=Phaseolus coccineus GN=GA2OX1 PE=2 SV=1	4e-09	44.0678	17.7711	sp|Q9SQ80|G2OX1_PEA Gibberellin 2-beta-dioxygenase 1 OS=Pisum sativum GN=GA2OX1 PE=1 SV=1	2e-07	43.8596	17.4312
Glyma01g20940.1	AT1G50920	7e-53	sp|Q9C6I8|NOG1_ARATH Nucleolar GTP-binding protein 1 OS=Arabidopsis thaliana GN=At1g50920 PE=2 SV=1	1e-55	79.845	18.927	sp|O94659|NOG1_SCHPO Probable nucleolar GTP-binding protein 1 OS=Schizosaccharomyces pombe (strain ATCC 38366 / 972) GN=nog1 PE=1 SV=2	2e-43	63.5659	19.7819	sp|Q99P77|NOG1_RAT Nucleolar GTP-binding protein 1 OS=Rattus norvegicus GN=Gtpbp4 PE=2 SV=3	2e-43	61.2403	19.9372
Glyma01g20950.1	AT1G25480	1e-148	sp|Q9C6L8|ALMT4_ARATH Aluminum-activated malate transporter 4 OS=Arabidopsis thaliana GN=ALMT4 PE=3 SV=1	1e-152	52.0646	97.0803	sp|Q9LS46|ALMT9_ARATH Aluminum-activated malate transporter 9 OS=Arabidopsis thaliana GN=ALMT9 PE=2 SV=1	1e-143	48.5269	90.1338	sp|Q9SHM1|ALMT6_ARATH Aluminum-activated malate transporter 6 OS=Arabidopsis thaliana GN=ALMT6 PE=2 SV=1	1e-143	50.8197	99.4424
Glyma01g20970.1
Glyma01g20980.1	AT1G58320	3e-34	sp|P0CW98|PCR9_ARATH Protein PLANT CADMIUM RESISTANCE 9 OS=Arabidopsis thaliana GN=PCR9 PE=3 SV=1	2e-31	49.635	90.5405	sp|Q9SX26|PCR12_ARATH Protein PLANT CADMIUM RESISTANCE 12 OS=Arabidopsis thaliana GN=PCR12 PE=2 SV=2	4e-30	50	87.5776	sp|P0CW97|PCR3_ARATH Protein PLANT CADMIUM RESISTANCE 3 OS=Arabidopsis thaliana GN=PCR3 PE=3 SV=1	2e-29	44.2308	98.0263
Glyma01g20990.1	AT1G68170	1e-26	sp|Q6J163|5NG4_PINTA Auxin-induced protein 5NG4 OS=Pinus taeda PE=2 SV=1	2e-13	27.8947	44.1463
Glyma01g21000.1	AT4G30690	3e-09
Glyma01g21010.1	AT1G68640	9e-69	sp|Q9SX27|PAN_ARATH Transcription factor PERIANTHIA OS=Arabidopsis thaliana GN=PAN PE=1 SV=1	8e-59	73.2394	31.4159	sp|Q41558|HBP1C_WHEAT Transcription factor HBP-1b(c1) (Fragment) OS=Triticum aestivum PE=1 SV=2	3e-55	71.6312	29.4118	sp|O24160|TGA21_TOBAC TGACG-sequence-specific DNA-binding protein TGA-2.1 OS=Nicotiana tabacum GN=TGA21 PE=1 SV=1	7e-52	66.1972	30.9211
Glyma01g21020.1	AT1G08320	6e-10	sp|Q9SX27|PAN_ARATH Transcription factor PERIANTHIA OS=Arabidopsis thaliana GN=PAN PE=1 SV=1	3e-12	32.4074	39.6018	sp|Q41558|HBP1C_WHEAT Transcription factor HBP-1b(c1) (Fragment) OS=Triticum aestivum PE=1 SV=2	2e-09	29.7297	32.1429	sp|O24160|TGA21_TOBAC TGACG-sequence-specific DNA-binding protein TGA-2.1 OS=Nicotiana tabacum GN=TGA21 PE=1 SV=1	3e-09	93.75	7.01754
Glyma01g21220.1			sp|P16425|Y2R2_DROME Putative 115 kDa protein in type-1 retrotransposable element R1DM OS=Drosophila melanogaster PE=4 SV=1	5e-07	26.9036	17.7277
Glyma01g21230.1
Glyma01g21240.1	AT5G02930	4e-07
Glyma01g21250.1	AT5G23910	1e-08
Glyma01g21270.1	AT1G25500	1e-101	sp|P04323|POL3_DROME Retrovirus-related Pol polyprotein from transposon 17.6 OS=Drosophila melanogaster GN=pol PE=4 SV=1	4e-64	41.7178	27.7883	sp|P20825|POL2_DROME Retrovirus-related Pol polyprotein from transposon 297 OS=Drosophila melanogaster GN=pol PE=4 SV=1	2e-63	42.0245	27.762	sp|Q8I7P9|POL5_DROME Retrovirus-related Pol polyprotein from transposon opus OS=Drosophila melanogaster GN=pol PE=4 SV=1	1e-55	37.5	29.6112
Glyma01g21480.1	AT1G25510	1e-159	sp|Q766C3|NEP1_NEPGR Aspartic proteinase nepenthesin-1 OS=Nepenthes gracilis GN=nep1 PE=1 SV=1	1e-57	34.8148	89.016	sp|Q766C2|NEP2_NEPGR Aspartic proteinase nepenthesin-2 OS=Nepenthes gracilis GN=nep2 PE=1 SV=1	1e-53	33.8501	86.5297	sp|Q3EBM5|ASPR1_ARATH Probable aspartic protease At2g35615 OS=Arabidopsis thaliana GN=At2g35615 PE=3 SV=1	2e-39	29.4521	91.2752
Glyma01g21490.1	AT3G07990	5e-14	sp|Q9SFB5|SCP27_ARATH Serine carboxypeptidase-like 27 OS=Arabidopsis thaliana GN=SCPL27 PE=2 SV=1	3e-12	71.4286	9.15033	sp|Q9ZQQ0|SCP26_ARATH Serine carboxypeptidase-like 26 OS=Arabidopsis thaliana GN=SCPL26 PE=2 SV=1	4e-12	64.2857	9.29204	sp|P55747|CBP21_HORVU Serine carboxypeptidase II-1 (Fragment) OS=Hordeum vulgare GN=CXP;2-1 PE=1 SV=1	2e-11	66.6667	12.963
Glyma01g21500.1	AT1G68660	5e-60	sp|Q31QE7|CLPS_SYNE7 ATP-dependent Clp protease adapter protein ClpS OS=Synechococcus elongatus (strain PCC 7942) GN=clpS PE=3 SV=1	2e-20	58.0247	85.2632	sp|Q5N3U1|CLPS_SYNP6 ATP-dependent Clp protease adapter protein ClpS OS=Synechococcus sp. (strain ATCC 27144 / PCC 6301 / SAUG 1402/1) GN=clpS PE=3 SV=1	9e-18	57.5342	80.2198	sp|Q3AUR5|CLPS_SYNS9 ATP-dependent Clp protease adapter protein ClpS OS=Synechococcus sp. (strain CC9902) GN=clpS PE=3 SV=1	1e-15	44.0476	80.7692
Glyma01g21510.1	AT1G25530	0	sp|Q9C6M2|LHTL6_ARATH Lysine histidine transporter-like 6 OS=Arabidopsis thaliana GN=At1g25530 PE=2 SV=1	0	73.7089	96.8182	sp|Q9FKS8|LHT1_ARATH Lysine histidine transporter 1 OS=Arabidopsis thaliana GN=LHT1 PE=1 SV=1	1e-148	58.0569	94.6188	sp|Q9LRB5|LHT2_ARATH Lysine histidine transporter 2 OS=Arabidopsis thaliana GN=LHT2 PE=1 SV=1	1e-145	54.4622	99.093
Glyma01g21520.1	AT1G25530	2e-62
Glyma01g21530.1	AT3G02120	3e-18
Glyma01g21540.1
Glyma01g21550.1	AT2G39705	9e-13
Glyma01g21560.1	AT5G58300	5e-14	sp|Q9LVM0|Y5830_ARATH Probable inactive receptor kinase At5g58300 OS=Arabidopsis thaliana GN=At5g58300 PE=1 SV=1	1e-13	51.4706	10.3976	sp|Q9C9Y8|Y3868_ARATH Probable inactive receptor kinase At3g08680 OS=Arabidopsis thaliana GN=At3g08680 PE=1 SV=1	5e-11	46.1538	9.84375	sp|Q9FL63|Y5410_ARATH Inactive leucine-rich repeat receptor-like serine/threonine-protein kinase At5g24100 OS=Arabidopsis thaliana GN=At5g24100 PE=2 SV=1	2e-10	47.541	9.77199
Glyma01g21570.1	AT3G02100	6e-70	sp|Q9SGA8|U83A1_ARATH UDP-glycosyltransferase 83A1 OS=Arabidopsis thaliana GN=UGT83A1 PE=2 SV=1	5e-70	39.2265	77.1552	sp|Q9ZWJ3|U85A2_ARATH UDP-glycosyltransferase 85A2 OS=Arabidopsis thaliana GN=UGT85A2 PE=2 SV=1	2e-44	33.3333	73.3888	sp|Q9LMF0|U85A5_ARATH UDP-glycosyltransferase 85A5 OS=Arabidopsis thaliana GN=UGT85A5 PE=2 SV=1	8e-44	33.2447	74.1127
Glyma01g21580.1	AT3G02100	3e-94	sp|Q9SGA8|U83A1_ARATH UDP-glycosyltransferase 83A1 OS=Arabidopsis thaliana GN=UGT83A1 PE=2 SV=1	8e-94	40.8297	93.1034	sp|Q9SK82|U85A1_ARATH UDP-glycosyltransferase 85A1 OS=Arabidopsis thaliana GN=UGT85A1 PE=1 SV=1	5e-56	32.9545	80.7771	sp|Q9ZWJ3|U85A2_ARATH UDP-glycosyltransferase 85A2 OS=Arabidopsis thaliana GN=UGT85A2 PE=2 SV=1	8e-56	31.4534	86.9023
Glyma01g21590.1	AT3G02100	1e-103	sp|Q9SGA8|U83A1_ARATH UDP-glycosyltransferase 83A1 OS=Arabidopsis thaliana GN=UGT83A1 PE=2 SV=1	1e-103	41.9913	97.6293	sp|Q9M9E7|U85A4_ARATH UDP-glycosyltransferase 85A4 OS=Arabidopsis thaliana GN=UGT85A4 PE=2 SV=1	6e-54	31.1203	91.2065	sp|P0C7P7|U74E1_ARATH UDP-glycosyltransferase 74E1 OS=Arabidopsis thaliana GN=UGT74E1 PE=2 SV=1	4e-53	31.9829	98.0132
Glyma01g21600.1	AT5G63800	5e-24	sp|Q9FFN4|BGAL6_ARATH Beta-galactosidase 6 OS=Arabidopsis thaliana GN=BGAL6 PE=2 SV=1	3e-24	42.963	16.7131	sp|Q8GX69|BGA16_ARATH Beta-galactosidase 16 OS=Arabidopsis thaliana GN=BGAL16 PE=2 SV=2	3e-20	46.1538	11.9018	sp|Q75HQ3|BGAL7_ORYSJ Beta-galactosidase 7 OS=Oryza sativa subsp. japonica GN=Os05g0428100 PE=2 SV=1	5e-17	38.7387	13.2903
Glyma01g21610.1	AT1G71890	3e-07
Glyma01g21620.1	AT3G02100	7e-95	sp|Q9SGA8|U83A1_ARATH UDP-glycosyltransferase 83A1 OS=Arabidopsis thaliana GN=UGT83A1 PE=2 SV=1	7e-96	40.5229	98.0603	sp|Q9LMF1|U85A3_ARATH UDP-glycosyltransferase 85A3 OS=Arabidopsis thaliana GN=UGT85A3 PE=2 SV=2	1e-53	32.9167	91.8033	sp|Q9SK82|U85A1_ARATH UDP-glycosyltransferase 85A1 OS=Arabidopsis thaliana GN=UGT85A1 PE=1 SV=1	8e-53	31.6008	91.6155
Glyma01g21630.1	AT1G50920	5e-36	sp|Q9C6I8|NOG1_ARATH Nucleolar GTP-binding protein 1 OS=Arabidopsis thaliana GN=At1g50920 PE=2 SV=1	6e-38	60.7692	14.307	sp|Q9BZE4|NOG1_HUMAN Nucleolar GTP-binding protein 1 OS=Homo sapiens GN=GTPBP4 PE=1 SV=3	5e-28	48.8372	14.9842	sp|Q99P77|NOG1_RAT Nucleolar GTP-binding protein 1 OS=Rattus norvegicus GN=Gtpbp4 PE=2 SV=3	8e-28	48.062	14.9137
Glyma01g21640.1	AT3G02100	1e-25	sp|Q9SGA8|U83A1_ARATH UDP-glycosyltransferase 83A1 OS=Arabidopsis thaliana GN=UGT83A1 PE=2 SV=1	8e-25	50.4505	23.7069	sp|Q9LK73|U88A1_ARATH UDP-glycosyltransferase 88A1 OS=Arabidopsis thaliana GN=UGT88A1 PE=2 SV=1	2e-17	35.8696	19.9134	sp|Q4R1I9|ANGLT_ROSHC Anthocyanidin 5,3-O-glucosyltransferase OS=Rosa hybrid cultivar GN=RhGT1 PE=2 SV=1	1e-15	32.7434	23.2558
Glyma01g21650.1	AT3G02100	6e-08	sp|Q9SGA8|U83A1_ARATH UDP-glycosyltransferase 83A1 OS=Arabidopsis thaliana GN=UGT83A1 PE=2 SV=1	1e-07	49.0909	11.4224
Glyma01g21660.1	AT5G15550	0	sp|A8IR43|WDR12_CHLRE Ribosome biogenesis protein WDR12 homolog OS=Chlamydomonas reinhardtii GN=CHLREDRAFT_128420 PE=3 SV=2	9e-71	37.4713	93.018	sp|Q5BJ90|WDR12_XENTR Ribosome biogenesis protein wdr12 OS=Xenopus tropicalis GN=wdr12 PE=2 SV=1	9e-64	36.7788	97.6359	sp|Q9JJA4|WDR12_MOUSE Ribosome biogenesis protein WDR12 OS=Mus musculus GN=Wdr12 PE=2 SV=1	1e-63	35.3774	99.5272
Glyma01g21670.1	AT3G51690	7e-37	sp|Q1HG60|PIF1_RAT ATP-dependent DNA helicase PIF1 OS=Rattus norvegicus GN=Pif1 PE=2 SV=1	3e-08	29.5302	18.6813
Glyma01g21680.1	AT4G29090	7e-19	sp|P0C2F6|RNHX1_ARATH Putative ribonuclease H protein At1g65750 OS=Arabidopsis thaliana GN=At1g65750 PE=3 SV=1	4e-23	28.4281	47.2581	sp|P93295|M310_ARATH Uncharacterized mitochondrial protein AtMg00310 OS=Arabidopsis thaliana GN=AtMg00310 PE=4 SV=1	2e-10	30.3448	93.5065
Glyma01g21710.1	AT1G43760	2e-31	sp|P08548|LIN1_NYCCO LINE-1 reverse transcriptase homolog OS=Nycticebus coucang PE=1 SV=1	3e-36	22.3312	64.3651	sp|P14381|YTX2_XENLA Transposon TX1 uncharacterized 149 kDa protein OS=Xenopus laevis PE=4 SV=1	8e-33	21.7082	57.263	sp|P0C2F6|RNHX1_ARATH Putative ribonuclease H protein At1g65750 OS=Arabidopsis thaliana GN=At1g65750 PE=3 SV=1	3e-32	28	55
Glyma01g21720.1	AT3G51700	8e-09
Glyma01g21730.1	AT5G60800	2e-06
Glyma01g21740.1	AT2G23093	1e-23
Glyma01g21750.1	AT4G27560	4e-13	sp|Q9T080|U79B2_ARATH UDP-glycosyltransferase 79B2 OS=Arabidopsis thaliana GN=UGT79B2 PE=2 SV=1	2e-11	74.359	8.57143	sp|Q9T081|U79B3_ARATH UDP-glycosyltransferase 79B3 OS=Arabidopsis thaliana GN=UGT79B3 PE=2 SV=1	6e-11	74.359	8.60927	sp|O81010|U79B8_ARATH UDP-glycosyltransferase 79B8 OS=Arabidopsis thaliana GN=UGT79B8 PE=2 SV=1	1e-10	74.359	8.82353
Glyma01g21760.1	AT4G34660	6e-36
Glyma01g21770.1	AT1G79750	1e-15	sp|P34105|MAOX_POPTR NADP-dependent malic enzyme OS=Populus trichocarpa PE=2 SV=3	8e-17	57.7465	12.0135	sp|P37222|MAOC_SOLLC NADP-dependent malic enzyme, chloroplastic (Fragment) OS=Solanum lycopersicum PE=2 SV=1	8e-17	55.1282	12.9145	sp|P51615|MAOX_VITVI NADP-dependent malic enzyme OS=Vitis vinifera PE=2 SV=1	4e-16	56.338	12.0135
Glyma01g21780.1	AT2G35630	1e-21	sp|Q5N749|MOR1_ORYSJ Protein MOR1 OS=Oryza sativa subsp. japonica GN=MOR1 PE=2 SV=1	8e-25	54.902	4.45669	sp|Q94FN2|MOR1_ARATH Protein MOR1 OS=Arabidopsis thaliana GN=MOR1 PE=1 SV=1	3e-22	46.4567	5.10617
Glyma01g21790.1	AT5G60450	9e-24	sp|Q9ZTX9|ARFD_ARATH Auxin response factor 4 OS=Arabidopsis thaliana GN=ARF4 PE=2 SV=1	1e-20	77.5862	7.36041	sp|Q8S985|ARFO_ORYSJ Auxin response factor 15 OS=Oryza sativa subsp. japonica GN=ARF15 PE=2 SV=1	1e-19	84	7.02247	sp|O23661|ARFC_ARATH Auxin response factor 3 OS=Arabidopsis thaliana GN=ARF3 PE=1 SV=2	2e-19	75.9259	8.88158
Glyma01g21800.1	AT2G01570	7e-18	sp|Q8S4W7|GAI1_VITVI DELLA protein GAI1 OS=Vitis vinifera GN=GAI1 PE=2 SV=1	3e-19	31.4465	26.6102	sp|Q9SLH3|RGA_ARATH DELLA protein RGA OS=Arabidopsis thaliana GN=RGA PE=1 SV=1	2e-17	28.4916	30.1533	sp|Q9LF53|RGL3_ARATH DELLA protein RGL3 OS=Arabidopsis thaliana GN=RGL3 PE=1 SV=1	5e-17	32.2581	29.4455
Glyma01g21810.1	ATMG00810	4e-24	sp|P92519|M810_ARATH Uncharacterized mitochondrial protein AtMg00810 OS=Arabidopsis thaliana GN=AtMg00810 PE=4 SV=1	7e-25	37.2781	59.1667	sp|P04146|COPIA_DROME Copia protein OS=Drosophila melanogaster GN=GIP PE=1 SV=3	2e-21	27.5194	14.0525	sp|P10978|POLX_TOBAC Retrovirus-related Pol polyprotein from transposon TNT 1-94 OS=Nicotiana tabacum PE=2 SV=1	1e-19	33.4928	13.4036
Glyma01g21840.1	AT1G25540	1e-10
Glyma01g21850.1	AT1G01910	4e-20	sp|A7RQM5|ASNA_NEMVE ATPase ASNA1 homolog OS=Nematostella vectensis GN=v1g161623 PE=3 SV=1	1e-09	51.5152	17.3653	sp|B2DFU2|GET3_RHOGU ATPase GET3 OS=Rhodotorula glutinis GN=GET3 PE=3 SV=1	4e-09	50.8197	17.1091	sp|Q16MG9|ASNA_AEDAE ATPase ASNA1 homolog OS=Aedes aegypti GN=AAEL011136 PE=3 SV=1	6e-09	45.7143	17.0088
Glyma01g21860.1	AT1G75980	3e-21
Glyma01g21870.1
Glyma01g21880.1	AT5G18840	2e-13	sp|Q8LBI9|EDL16_ARATH Sugar transporter ERD6-like 16 OS=Arabidopsis thaliana GN=At5g18840 PE=2 SV=2	1e-11	36.5217	20.9544	sp|Q7XA64|ERDL9_ARATH Sugar transporter ERD6-like 9 OS=Arabidopsis thaliana GN=At3g05155 PE=2 SV=1	1e-10	31.9328	31.4985	sp|P93051|ERDL7_ARATH Sugar transporter ERD6-like 7 OS=Arabidopsis thaliana GN=At2g48020 PE=2 SV=2	2e-10	39.823	20.7343
Glyma01g21890.1	AT1G64110	1e-27	sp|Q7ZZ25|ATD1A_DANRE ATPase family AAA domain-containing protein 1-A OS=Danio rerio GN=atad1a PE=2 SV=2	5e-08	37.5	16.8421
Glyma01g21900.1	AT1G25550	3e-62	sp|Q9FGT7|ARR18_ARATH Two-component response regulator ARR18 OS=Arabidopsis thaliana GN=ARR18 PE=2 SV=2	7e-12	48.5714	10.8661	sp|P62598|ARR12_ARATH Two-component response regulator ARR12 OS=Arabidopsis thaliana GN=ARR12 PE=2 SV=1	2e-11	54.8387	10.4027	sp|Q940D0|ARR1_ARATH Two-component response regulator ARR1 OS=Arabidopsis thaliana GN=ARR1 PE=1 SV=2	4e-11	48.5714	10.1449
Glyma01g21910.1	AT4G05120	8e-11
Glyma01g21920.1
Glyma01g22120.1	AT1G13290	2e-90	sp|Q8VWG3|TT1_ARATH Protein TRANSPARENT TESTA 1 OS=Arabidopsis thaliana GN=TT1 PE=2 SV=1	3e-69	76.2821	51.4851	sp|Q9C8N5|STOP1_ARATH Protein SENSITIVE TO PROTON RHIZOTOXICITY 1 OS=Arabidopsis thaliana GN=STOP1 PE=2 SV=1	2e-21	40	29.2585	sp|Q943I6|STOP1_ORYSJ Zinc finger protein STOP1 homolog OS=Oryza sativa subsp. japonica GN=Os01g0871200 PE=2 SV=1	1e-20	40.3974	27.9693
Glyma01g22130.1	AT2G18290	5e-20	sp|Q9ZPW2|APC10_ARATH Anaphase-promoting complex subunit 10 OS=Arabidopsis thaliana GN=At2g18290 PE=1 SV=2	3e-19	89.7959	25.5208	sp|Q2YDH1|APC10_BOVIN Anaphase-promoting complex subunit 10 OS=Bos taurus GN=ANAPC10 PE=2 SV=1	2e-11	52.0833	25.9459	sp|Q8K2H6|APC10_MOUSE Anaphase-promoting complex subunit 10 OS=Mus musculus GN=Anapc10 PE=2 SV=1	2e-11	52.0833	25.9459
Glyma01g22140.1	AT1G72160	1e-49	sp|Q56Z59|PATL3_ARATH Patellin-3 OS=Arabidopsis thaliana GN=PATL3 PE=1 SV=2	1e-50	50.7463	31.0204	sp|Q9M0R2|PATL5_ARATH Patellin-5 OS=Arabidopsis thaliana GN=PATL5 PE=1 SV=2	7e-49	49.2537	22.7545	sp|Q56ZI2|PATL2_ARATH Patellin-2 OS=Arabidopsis thaliana GN=PATL2 PE=1 SV=2	5e-38	42.2111	22.2548
Glyma01g22150.1	AT5G37660	5e-09	sp|Q0WPN8|CRR60_ARATH Cysteine-rich repeat secretory protein 60 OS=Arabidopsis thaliana GN=CRRSP60 PE=1 SV=1	7e-07	45.614	18.4564
Glyma01g22160.1	AT1G13280	1e-64	sp|Q93ZC5|AOC4_ARATH Allene oxide cyclase 4, chloroplastic OS=Arabidopsis thaliana GN=AOC4 PE=2 SV=1	8e-65	67.5824	70.8661	sp|Q9LS01|AOC3_ARATH Allene oxide cyclase 3, chloroplastic OS=Arabidopsis thaliana GN=AOC3 PE=2 SV=1	2e-63	64.6739	70.5426	sp|Q9LS02|AOC2_ARATH Allene oxide cyclase 2, chloroplastic OS=Arabidopsis thaliana GN=AOC2 PE=1 SV=1	2e-58	60	72.7273
Glyma01g22170.1	AT1G13270	1e-107	sp|Q9FV52|AMP1B_ARATH Methionine aminopeptidase 1B, chloroplastic OS=Arabidopsis thaliana GN=MAP1B PE=2 SV=2	8e-99	82.5871	54.4715	sp|Q9FV51|AMP1C_ARATH Methionine aminopeptidase 1C, chloroplastic/mitochondrial OS=Arabidopsis thaliana GN=MAP1C PE=2 SV=2	2e-86	76.1194	57.8488	sp|Q9FV50|AMP1D_ARATH Methionine aminopeptidase 1D, chloroplastic/mitochondrial OS=Arabidopsis thaliana GN=MAP1D PE=2 SV=1	3e-81	68.6567	57.4286
Glyma01g22180.1	AT1G13270	2e-33	sp|Q9FV52|AMP1B_ARATH Methionine aminopeptidase 1B, chloroplastic OS=Arabidopsis thaliana GN=MAP1B PE=2 SV=2	9e-32	58.1967	33.0623	sp|Q9FV51|AMP1C_ARATH Methionine aminopeptidase 1C, chloroplastic/mitochondrial OS=Arabidopsis thaliana GN=MAP1C PE=2 SV=2	1e-18	55.2941	24.7093	sp|Q9FV50|AMP1D_ARATH Methionine aminopeptidase 1D, chloroplastic/mitochondrial OS=Arabidopsis thaliana GN=MAP1D PE=2 SV=1	1e-15	48.5149	28.8571
Glyma01g22200.1			sp|P20825|POL2_DROME Retrovirus-related Pol polyprotein from transposon 297 OS=Drosophila melanogaster GN=pol PE=4 SV=1	2e-25	26.4916	28.3286	sp|P04323|POL3_DROME Retrovirus-related Pol polyprotein from transposon 17.6 OS=Drosophila melanogaster GN=pol PE=4 SV=1	1e-23	42.4051	14.8393	sp|Q7LHG5|YI31B_YEAST Transposon Ty3-I Gag-Pol polyprotein OS=Saccharomyces cerevisiae (strain ATCC 204508 / S288c) GN=TY3B-I PE=3 SV=2	6e-23	24.6063	28.7049
Glyma01g22210.1	AT1G23780	4e-10	sp|Q9ZUB8|SKI22_ARATH F-box protein SKIP22 OS=Arabidopsis thaliana GN=SKIP22 PE=1 SV=1	2e-07	29.661	43.1579
Glyma01g22220.1	AT1G48580	1e-12
Glyma01g22230.1	AT3G49720	9e-45	sp|Q9M2Y6|Y3972_ARATH Uncharacterized protein At3g49720 OS=Arabidopsis thaliana GN=At3g49720 PE=1 SV=1	1e-43	63.9344	46.7433
Glyma01g22250.1	AT4G23160	1e-18	sp|P04146|COPIA_DROME Copia protein OS=Drosophila melanogaster GN=GIP PE=1 SV=3	2e-30	46.3576	10.5039	sp|P10978|POLX_TOBAC Retrovirus-related Pol polyprotein from transposon TNT 1-94 OS=Nicotiana tabacum PE=2 SV=1	2e-24	39.7163	10.6175	sp|P92519|M810_ARATH Uncharacterized mitochondrial protein AtMg00810 OS=Arabidopsis thaliana GN=AtMg00810 PE=4 SV=1	3e-07	37.7049	25.4167
Glyma01g22260.1	AT1G25560	1e-105	sp|Q9C6M5|RAVL1_ARATH AP2/ERF and B3 domain-containing transcription repressor TEM1 OS=Arabidopsis thaliana GN=TEM1 PE=1 SV=1	1e-106	56.2176	105.263	sp|P82280|RAV2_ARATH AP2/ERF and B3 domain-containing transcription repressor RAV2 OS=Arabidopsis thaliana GN=RAV2 PE=2 SV=1	1e-99	60.3125	90.625	sp|Q9ZWM9|RAV1_ARATH AP2/ERF and B3 domain-containing transcription factor RAV1 OS=Arabidopsis thaliana GN=RAV1 PE=1 SV=1	8e-99	59.8746	92.4419
Glyma01g22270.1	AT5G64180	3e-09
Glyma01g22470.1	AT1G25570	0	sp|Q9ZQQ7|Y2144_ARATH Putative leucine-rich repeat receptor-like serine/threonine-protein kinase At2g14440 OS=Arabidopsis thaliana GN=At2g14440 PE=1 SV=1	3e-11	32.1429	15.3499	sp|O81069|Y2899_ARATH Probable leucine-rich repeat receptor-like protein kinase At2g28990 OS=Arabidopsis thaliana GN=At2g28990 PE=2 SV=1	3e-11	30.5556	20.0226	sp|C0LGG3|Y5182_ARATH Probable LRR receptor-like serine/threonine-protein kinase At1g51820 OS=Arabidopsis thaliana GN=At1g51820 PE=2 SV=1	6e-10	30.6569	15.2542
Glyma01g22480.1	AT1G13250	1e-149	sp|Q0V7R1|GATL3_ARATH Probable galacturonosyltransferase-like 3 OS=Arabidopsis thaliana GN=GATL3 PE=2 SV=1	1e-139	78.4375	90.7246	sp|Q9M8J2|GATL4_ARATH Probable galacturonosyltransferase-like 4 OS=Arabidopsis thaliana GN=GATL4 PE=2 SV=1	1e-125	64.8387	88.3191	sp|O04253|GATL6_ARATH Probable galacturonosyltransferase-like 6 OS=Arabidopsis thaliana GN=GATL6 PE=2 SV=1	1e-118	58.6826	94.2197
Glyma01g22490.1	AT1G68830	0	sp|Q9S713|STT7_ARATH Serine/threonine-protein kinase STN7, chloroplastic OS=Arabidopsis thaliana GN=STN7 PE=1 SV=1	0	81.9196	79.3594	sp|Q84V18|STT7_CHLRE Serine/threonine-protein kinase stt7, chloroplastic OS=Chlamydomonas reinhardtii GN=STT7 PE=2 SV=1	1e-87	46.4286	44.5623	sp|Q9LZV4|STN8_ARATH Serine/threonine-protein kinase STN8, chloroplastic OS=Arabidopsis thaliana GN=STN8 PE=2 SV=1	2e-74	42.9348	67.6768
Glyma01g22500.1	AT3G25717	2e-12
Glyma01g22510.1	AT1G25580	1e-134	sp|Q6NQK2|NAC8_ARATH NAC domain-containing protein 8 OS=Arabidopsis thaliana GN=NAC008 PE=2 SV=1	1e-132	54.386	94.4321	sp|Q7EZT1|NAC67_ORYSJ NAC domain-containing protein 67 OS=Oryza sativa subsp. japonica GN=NAC67 PE=2 SV=1	3e-11	33.0986	50.7246	sp|Q5PP28|NAC3_ARATH NAC domain-containing protein 3 OS=Arabidopsis thaliana GN=NAC003 PE=2 SV=1	8e-11	31.875	39.8477
Glyma01g22520.1	AT2G01050	1e-07
Glyma01g22530.1	AT1G68810	2e-66	sp|Q9S7Y1|BH030_ARATH Transcription factor bHLH30 OS=Arabidopsis thaliana GN=BHLH30 PE=1 SV=1	2e-67	56.4885	69.0217	sp|Q9LS08|BH032_ARATH Transcription factor AIG1 OS=Arabidopsis thaliana GN=BHLH32 PE=1 SV=1	3e-49	45.1737	68.8953	sp|O80674|BH106_ARATH Transcription factor bHLH106 OS=Arabidopsis thaliana GN=BHLH106 PE=2 SV=1	8e-23	45.082	46.2451
Glyma01g22540.1	AT2G30980	3e-63	sp|Q39010|KSG6_ARATH Shaggy-related protein kinase zeta OS=Arabidopsis thaliana GN=ASK6 PE=1 SV=2	2e-64	67.7778	40.2913	sp|Q39012|KSG9_ARATH Shaggy-related protein kinase iota OS=Arabidopsis thaliana GN=ASK9 PE=2 SV=1	8e-64	67.7778	40.7862	sp|Q39011|KSG7_ARATH Shaggy-related protein kinase eta OS=Arabidopsis thaliana GN=ASK7 PE=1 SV=2	9e-60	63.8889	43.6842
Glyma01g22550.1	AT2G48060	7e-34
Glyma01g22560.1	AT2G40540	1e-24	sp|O22881|POT2_ARATH Potassium transporter 2 OS=Arabidopsis thaliana GN=POT2 PE=1 SV=2	2e-24	42.7711	15.4912	sp|Q9M7J9|POT8_ARATH Potassium transporter 8 OS=Arabidopsis thaliana GN=POT8 PE=2 SV=2	2e-24	45.3988	14.7247	sp|Q8W4I4|POT6_ARATH Potassium transporter 6 OS=Arabidopsis thaliana GN=POT6 PE=2 SV=1	1e-22	40.5063	14.4501
Glyma01g22570.1
Glyma01g22580.1	AT5G63690	4e-49	sp|Q54X41|SOSSB_DICDI SOSS complex subunit B homolog OS=Dictyostelium discoideum GN=DDB_G0279223 PE=3 SV=1	1e-14	38.4615	69.9454	sp|Q5PRC7|SOSB2_DANRE SOSS complex subunit B2 OS=Danio rerio GN=obfc2a PE=2 SV=1	1e-11	34.058	64.9289	sp|Q8R2Y9|SOSB1_MOUSE SOSS complex subunit B1 OS=Mus musculus GN=Obfc2b PE=2 SV=1	3e-11	37.3832	50
Glyma01g22590.1	AT1G08800	3e-45
Glyma01g22600.1	AT1G25682	1e-114	sp|Q5EA37|CC130_BOVIN Coiled-coil domain-containing protein 130 OS=Bos taurus GN=CCDC130 PE=2 SV=1	5e-56	48.3607	59	sp|P13994|CC130_HUMAN Coiled-coil domain-containing protein 130 OS=Homo sapiens GN=CCDC130 PE=1 SV=2	1e-55	47.9508	59.596	sp|Q32PZ9|CC130_RAT Coiled-coil domain-containing protein 130 OS=Rattus norvegicus GN=Ccdc130 PE=2 SV=1	2e-54	47.0085	59.2208
Glyma01g22610.1	AT1G26090	1e-101	sp|Q6DYE4|Y1609_ARATH Uncharacterized protein At1g26090, chloroplastic OS=Arabidopsis thaliana GN=At1g26090 PE=1 SV=1	1e-105	51.8892	84.6154
Glyma01g22620.1	AT3G25690	0	sp|Q9LI74|CHUP1_ARATH Protein CHUP1, chloroplastic OS=Arabidopsis thaliana GN=CHUP1 PE=1 SV=1	0	61.022	96.2151
Glyma01g22630.1	AT3G25680	1e-117
Glyma01g22640.1
Glyma01g22650.1	AT1G26100	2e-71	sp|Q95204|CY561_SHEEP Cytochrome b561 OS=Ovis aries GN=CYB561 PE=2 SV=1	3e-16	40.8451	54.7619	sp|P10897|CY561_BOVIN Cytochrome b561 OS=Bos taurus GN=CYB561 PE=1 SV=2	4e-16	39.8601	55.1587	sp|Q503V1|CYBR1_DANRE Cytochrome b reductase 1 OS=Danio rerio GN=cybrd1 PE=2 SV=1	2e-15	35.7143	58.8933
Glyma01g22660.1	AT1G21280	7e-11
Glyma01g22670.1	AT3G21360	2e-58	sp|Q9LIG0|Y3136_ARATH Clavaminate synthase-like protein At3g21360 OS=Arabidopsis thaliana GN=At3g21360 PE=1 SV=1	2e-57	39.5498	90.303
Glyma01g22680.1	AT1G26110	2e-67	sp|Q8AVJ2|L14AB_XENLA Protein LSM14 homolog A-B OS=Xenopus laevis GN=lsm14a-b PE=2 SV=1	6e-21	62.5	18.4713	sp|Q5R4R4|LS14A_PONAB Protein LSM14 homolog A OS=Pongo abelii GN=LSM14A PE=2 SV=1	7e-21	62.5	18.7905	sp|Q8ND56|LS14A_HUMAN Protein LSM14 homolog A OS=Homo sapiens GN=LSM14A PE=1 SV=3	7e-21	62.5	18.7905
Glyma01g22690.1	AT5G27760	4e-15
Glyma01g22700.1
Glyma01g22710.1	AT1G67230	1e-154	sp|Q9FLH0|NMCP_ARATH Putative nuclear matrix constituent protein 1-like protein OS=Arabidopsis thaliana GN=At5g65770 PE=2 SV=1	6e-44	25.2708	72.1689
Glyma01g22720.1
Glyma01g22730.1	AT3G25670	1e-123	sp|Q5PP26|PII2_ARATH Piriformospora indica-insensitive protein 2 OS=Arabidopsis thaliana GN=PII-2 PE=2 SV=1	1e-118	58.377	89.3868	sp|Q9SSD1|TMM_ARATH Protein TOO MANY MOUTHS OS=Arabidopsis thaliana GN=TMM PE=2 SV=1	2e-37	32.8912	74.3952	sp|Q9LHP4|RCH2_ARATH Receptor-like protein kinase 2 OS=Arabidopsis thaliana GN=RCH2 PE=1 SV=1	3e-24	31.9218	26.8186
Glyma01g22740.1	AT5G22770	1e-10	sp|Q8LPK4|AP2A2_ARATH AP-2 complex subunit alpha-2 OS=Arabidopsis thaliana GN=ALPHAC-AD PE=1 SV=1	1e-07	45.5696	7.60118	sp|Q8LPL6|AP2A1_ARATH AP-2 complex subunit alpha-1 OS=Arabidopsis thaliana GN=ALPHA-ADR PE=1 SV=1	3e-07	44.3038	7.6087
Glyma01g22750.1
Glyma01g22760.1	AT2G34650	7e-15	sp|O64682|PID_ARATH Protein kinase PINOID OS=Arabidopsis thaliana GN=PID PE=1 SV=1	1e-14	48	21.9178	sp|Q2QM77|PID_ORYSJ Protein kinase PINOID OS=Oryza sativa subsp. japonica GN=PID PE=2 SV=1	3e-14	47.4359	16.1157
Glyma01g22770.1	AT5G66040	9e-11	sp|Q39129|STR16_ARATH Thiosulfate sulfurtransferase, chloroplastic OS=Arabidopsis thaliana GN=STR16 PE=1 SV=2	5e-10	73.6842	31.6667	sp|P27626|DIN1_RAPSA Senescence-associated protein DIN1 OS=Raphanus sativus GN=DIN1 PE=2 SV=1	2e-08	64.8649	20.2186
Glyma01g22780.1	AT3G16030	8e-44	sp|Q9LW83|CE101_ARATH G-type lectin S-receptor-like serine/threonine-protein kinase CES101 OS=Arabidopsis thaliana GN=CES101 PE=2 SV=2	4e-45	57.5758	17.2941	sp|O64793|Y1675_ARATH G-type lectin S-receptor-like serine/threonine-protein kinase At1g67520 OS=Arabidopsis thaliana GN=At1g67520 PE=2 SV=3	2e-43	55.7576	17.9707	sp|O81906|B120_ARATH G-type lectin S-receptor-like serine/threonine-protein kinase B120 OS=Arabidopsis thaliana GN=B120 PE=1 SV=1	3e-42	53.3333	17.3145
Glyma01g22790.1	AT5G53120	2e-16	sp|Q94BN2|SPSY_ARATH Spermine synthase OS=Arabidopsis thaliana GN=SPMS PE=1 SV=1	1e-13	70.3704	15.0418
Glyma01g22800.1	AT3G25640	4e-64
Glyma01g22810.1	AT5G53460	1e-17	sp|Q03460|GLSN_MEDSA Glutamate synthase [NADH], amyloplastic OS=Medicago sativa PE=1 SV=1	1e-13	89.4737	1.732	sp|Q9LV03|GLUT1_ARATH Glutamate synthase 1 [NADH], chloroplastic OS=Arabidopsis thaliana GN=GLT1 PE=1 SV=2	3e-13	84.2105	1.72101	sp|Q0DG35|GLT2_ORYSJ Glutamate synthase 2 [NADH], chloroplastic OS=Oryza sativa subsp. japonica GN=Os05g0555600 PE=2 SV=2	1e-11	81.0811	1.69104
Glyma01g22820.1	AT4G02030	5e-28
Glyma01g22830.1	AT1G68760	1e-40	sp|Q9CA40|NUDT1_ARATH Nudix hydrolase 1 OS=Arabidopsis thaliana GN=NUDT1 PE=1 SV=1	7e-39	57.554	94.5578	sp|Q9NV35|NUD15_HUMAN Probable 7,8-dihydro-8-oxoguanine triphosphatase NUDT15 OS=Homo sapiens GN=NUDT15 PE=1 SV=1	1e-18	42.9825	68.2927	sp|Q8BG93|NUD15_MOUSE Probable 7,8-dihydro-8-oxoguanine triphosphatase NUDT15 OS=Mus musculus GN=Nudt15 PE=1 SV=1	1e-18	42.9825	65.8824
Glyma01g22840.1	AT1G68750	0	sp|Q8GVE8|CAPP4_ARATH Phosphoenolpyruvate carboxylase 4 OS=Arabidopsis thaliana GN=PPC4 PE=2 SV=1	0	71.5983	87.5	sp|Q6R2V6|CAPP2_CHLRE Phosphoenolpyruvate carboxylase 2 OS=Chlamydomonas reinhardtii GN=Ppc2 PE=2 SV=1	1e-147	50.5597	41.9328	sp|Q6R2V6|CAPP2_CHLRE Phosphoenolpyruvate carboxylase 2 OS=Chlamydomonas reinhardtii GN=Ppc2 PE=2 SV=1	1e-104	55.4252	27.6822
Glyma01g22850.1	AT3G25620	0	sp|Q7XA72|AB21G_ARATH ABC transporter G family member 21 OS=Arabidopsis thaliana GN=ABCG21 PE=2 SV=2	0	62.4082	100.149	sp|Q9C6W5|AB14G_ARATH ABC transporter G family member 14 OS=Arabidopsis thaliana GN=ABCG14 PE=2 SV=1	0	56.6879	96.7593	sp|Q9SZR9|AB9G_ARATH ABC transporter G family member 9 OS=Arabidopsis thaliana GN=ABCG9 PE=2 SV=1	1e-161	49.0385	96.378
Glyma01g22860.1	AT4G01270	8e-27
Glyma01g22870.1
Glyma01g22880.1	AT5G13930	0	sp|P30080|CHS6_SOYBN Chalcone synthase 6 OS=Glycine max GN=CHS6 PE=3 SV=1	0	96.6495	100	sp|P24826|CHS1_SOYBN Chalcone synthase 1 OS=Glycine max GN=CHS1 PE=3 SV=1	0	95.1031	100	sp|P48406|CHS5_SOYBN Chalcone synthase 5 OS=Glycine max GN=CHS5 PE=3 SV=1	0	94.8454	100
Glyma01g22890.1	AT4G12730	2e-12	sp|Q9SU13|FLA2_ARATH Fasciclin-like arabinogalactan protein 2 OS=Arabidopsis thaliana GN=FLA2 PE=1 SV=1	4e-12	62	12.4069	sp|Q9FM65|FLA1_ARATH Fasciclin-like arabinogalactan protein 1 OS=Arabidopsis thaliana GN=FLA1 PE=1 SV=1	1e-07	55.3191	11.0849
Glyma01g22900.1	AT5G62020	3e-17
Glyma01g22910.1	AT1G46264	1e-19	sp|P22335|HSF24_SOLPE Heat shock factor protein HSF24 OS=Solanum peruvianum GN=HSF24 PE=2 SV=1	2e-07	66.6667	12.9568
Glyma01g22920.1	AT1G54560	6e-10
Glyma01g22930.1
Glyma01g22940.1	AT5G41130	8e-23	sp|Q9LW26|Y3684_ARATH Acyltransferase-like protein At3g26840, chloroplastic OS=Arabidopsis thaliana GN=At3g26840 PE=1 SV=1	8e-18	38.8158	13.2668	sp|Q9ZVN2|Y1457_ARATH Acyltransferase-like protein At1g54570, chloroplastic OS=Arabidopsis thaliana GN=At1g54570 PE=1 SV=1	1e-16	51.25	10.5114
Glyma01g22950.1	AT3G53180	4e-24
Glyma01g22970.1	AT2G32700	9e-21	sp|Q9FUY2|LEUNG_ARATH Transcriptional corepressor LEUNIG OS=Arabidopsis thaliana GN=LUG PE=1 SV=2	5e-17	40.4959	11.3856
Glyma01g22980.1
Glyma01g22990.1	AT1G68740	0	sp|Q93ZF5|PHO11_ARATH Phosphate transporter PHO1 homolog 1 OS=Arabidopsis thaliana GN=PHO1-H1 PE=2 SV=1	0	64.9318	102.551	sp|Q657S5|PHO11_ORYSJ Phosphate transporter PHO1-1 OS=Oryza sativa subsp. japonica GN=PHO1-1 PE=2 SV=2	0	56.7633	100.626	sp|Q651J5|PHO13_ORYSJ Phosphate transporter PHO1-3 OS=Oryza sativa subsp. japonica GN=PHO1-3 PE=2 SV=1	0	56.057	96.9807
Glyma01g23000.1	AT2G01050	1e-20
Glyma01g23010.1	AT1G68730	1e-33	sp|Q5SXM8|DNLZ_HUMAN DNL-type zinc finger protein OS=Homo sapiens GN=DNLZ PE=2 SV=1	1e-08	38.1818	30.8989	sp|Q0IH40|DNLZ_XENLA DNL-type zinc finger protein OS=Xenopus laevis GN=dnlz PE=2 SV=1	5e-08	36.3636	29.2553	sp|Q9D113|DNLZ_MOUSE DNL-type zinc finger protein OS=Mus musculus GN=Dnlz PE=2 SV=1	1e-07	36.3636	31.0734
Glyma01g23020.1
Glyma01g23040.1
Glyma01g23050.1
Glyma01g23060.1	AT1G68720	1e-140	sp|Q9S7I0|TADA_ARATH tRNA-specific adenosine deaminase, chloroplastic OS=Arabidopsis thaliana GN=TADA PE=1 SV=1	1e-81	65.8436	18.5922	sp|Q9S7I0|TADA_ARATH tRNA-specific adenosine deaminase, chloroplastic OS=Arabidopsis thaliana GN=TADA PE=1 SV=1	7e-41	28.3356	53.0222	sp|P21335|TADA_BACSU tRNA-specific adenosine deaminase OS=Bacillus subtilis GN=tadA PE=1 SV=1	3e-24	40.8805	98.7578
Glyma01g23070.1	AT5G25070	6e-32
Glyma01g23080.1
Glyma01g23090.1	AT2G46570	9e-08
Glyma01g23100.1	AT5G38730	1e-29	sp|Q9FKR3|PP404_ARATH Pentatricopeptide repeat-containing protein At5g38730 OS=Arabidopsis thaliana GN=At5g38730 PE=2 SV=1	2e-29	48.1203	20.1342	sp|Q0WVK7|PPR12_ARATH Pentatricopeptide repeat-containing protein At1g05670, mitochondrial OS=Arabidopsis thaliana GN=At1g05670 PE=2 SV=1	1e-10	30.8271	16.1943	sp|Q0WVK7|PPR12_ARATH Pentatricopeptide repeat-containing protein At1g05670, mitochondrial OS=Arabidopsis thaliana GN=At1g05670 PE=2 SV=1	1e-08	27.1186	14.17
Glyma01g23110.1	AT5G10100	3e-26
Glyma01g23120.1	AT2G45660	4e-17	sp|O64645|SOC1_ARATH MADS-box protein SOC1 OS=Arabidopsis thaliana GN=SOC1 PE=1 SV=1	1e-15	58.1081	34.5794	sp|O82743|AGL19_ARATH Agamous-like MADS-box protein AGL19 OS=Arabidopsis thaliana GN=AGL19 PE=2 SV=1	3e-08	43.2836	30.5936
Glyma01g23130.1	AT5G52910	1e-20
Glyma01g23140.1	AT1G68710	0	sp|Q9SX33|ALA9_ARATH Putative phospholipid-transporting ATPase 9 OS=Arabidopsis thaliana GN=ALA9 PE=2 SV=1	0	73.8408	94.4167	sp|Q9LI83|ALA10_ARATH Phospholipid-transporting ATPase 10 OS=Arabidopsis thaliana GN=ALA10 PE=1 SV=1	0	73.2865	94.2596	sp|P57792|ALA12_ARATH Putative phospholipid-transporting ATPase 12 OS=Arabidopsis thaliana GN=ALA12 PE=2 SV=1	0	72.432	95.777
Glyma01g23150.1	AT5G54890	1e-127	sp|Q9FFU1|CAF2M_ARATH CRS2-associated factor 2, mitochondrial OS=Arabidopsis thaliana GN=At5g54890 PE=2 SV=1	1e-126	74.2958	79.3296	sp|Q0J7J7|CAF2M_ORYSJ CRS2-associated factor 2, mitochondrial OS=Oryza sativa subsp. japonica GN=Os08g0188000 PE=2 SV=2	1e-125	75.7042	77.5956	sp|Q6Z4U2|CAF1M_ORYSJ CRS2-associated factor 1, mitochondrial OS=Oryza sativa subsp. japonica GN=Os08g0174900 PE=2 SV=1	3e-86	55.1724	64.0187
Glyma01g23160.1	AT2G31290	3e-10
Glyma01g23170.1	AT5G54890	8e-20	sp|Q0J7J7|CAF2M_ORYSJ CRS2-associated factor 2, mitochondrial OS=Oryza sativa subsp. japonica GN=Os08g0188000 PE=2 SV=2	4e-20	76.7857	13.6612	sp|Q9FFU1|CAF2M_ARATH CRS2-associated factor 2, mitochondrial OS=Arabidopsis thaliana GN=At5g54890 PE=2 SV=1	1e-19	75	13.9665	sp|Q6Z4U2|CAF1M_ORYSJ CRS2-associated factor 1, mitochondrial OS=Oryza sativa subsp. japonica GN=Os08g0174900 PE=2 SV=1	3e-12	58.8235	10.514
Glyma01g23180.1	AT1G68690	1e-175	sp|Q9SX31|PERK9_ARATH Proline-rich receptor-like protein kinase PERK9 OS=Arabidopsis thaliana GN=PERK9 PE=2 SV=1	1e-180	76.1671	57.0621	sp|Q9C660|PEK10_ARATH Proline-rich receptor-like protein kinase PERK10 OS=Arabidopsis thaliana GN=PERK10 PE=1 SV=2	1e-178	74.7525	52.6247	sp|Q9FFW5|PERK8_ARATH Proline-rich receptor-like protein kinase PERK8 OS=Arabidopsis thaliana GN=PERK8 PE=1 SV=1	1e-166	68.7805	58.884
Glyma01g23190.1	AT3G51690	3e-22
Glyma01g23210.1	AT1G26160	1e-50	sp|Q1LUI2|HDDC2_DANRE HD domain-containing protein 2 OS=Danio rerio GN=hddc2 PE=2 SV=1	6e-21	48.0315	61.5	sp|Q54FK1|HDDC2_DICDI HD domain-containing protein 2 homolog OS=Dictyostelium discoideum GN=hddc2 PE=3 SV=1	3e-18	45.2174	57.8947	sp|P38331|YB92_YEAST HD domain-containing protein YBR242W OS=Saccharomyces cerevisiae (strain ATCC 204508 / S288c) GN=YBR242W PE=1 SV=1	2e-17	41.2698	50
Glyma01g23220.1	AT1G26160	1e-11
Glyma01g23230.1	AT3G24140	1e-103	sp|Q56YJ8|FAMA_ARATH Transcription factor FAMA OS=Arabidopsis thaliana GN=FMA PE=1 SV=1	1e-104	53.4442	93.4783	sp|Q9SK91|BH094_ARATH Transcription factor bHLH94 OS=Arabidopsis thaliana GN=BHLH94 PE=2 SV=2	1e-32	39.9061	69.7368	sp|Q9C7T4|BH096_ARATH Transcription factor bHLH96 OS=Arabidopsis thaliana GN=BHLH96 PE=2 SV=1	3e-32	39.3519	67.1875
Glyma01g23240.1
Glyma01g23250.1	AT3G21670	1e-19	sp|Q9LVE0|PTR33_ARATH Nitrate transporter 1.3 OS=Arabidopsis thaliana GN=NRT1.3 PE=1 SV=1	2e-19	54.6512	12.3729	sp|Q9FNL8|PTR4_ARATH Peptide transporter PTR3-B OS=Arabidopsis thaliana GN=PTR3-B PE=2 SV=1	3e-08	45.7627	10.0683	sp|Q9FNL7|PTR3_ARATH Peptide transporter PTR3-A OS=Arabidopsis thaliana GN=PTR3-A PE=2 SV=1	3e-08	44.2623	10.4811
Glyma01g23260.1	AT2G36290	7e-43
Glyma01g23270.1	AT2G36690	1e-13
Glyma01g23280.1	AT3G28180	7e-16	sp|Q7PC69|CSLC3_ORYSJ Probable xyloglucan glycosyltransferase 3 OS=Oryza sativa subsp. japonica GN=CSLC3 PE=2 SV=1	6e-16	92.3077	5.2349	sp|Q69L19|CSLC2_ORYSJ Probable xyloglucan glycosyltransferase 2 OS=Oryza sativa subsp. japonica GN=CSLC2 PE=2 SV=2	1e-15	92.3077	5.58739	sp|Q7PC70|CSLC2_ORYSI Probable xyloglucan glycosyltransferase 2 OS=Oryza sativa subsp. indica GN=CSLC2 PE=2 SV=1	1e-15	92.3077	5.58739
Glyma01g23290.1	AT5G13000	1e-12	sp|Q9LXT9|CALS3_ARATH Callose synthase 3 OS=Arabidopsis thaliana GN=CALS3 PE=2 SV=2	3e-12	94.1176	1.73116	sp|Q9AUE0|CALS1_ARATH Callose synthase 1 OS=Arabidopsis thaliana GN=CALS1 PE=1 SV=2	4e-12	94.1176	1.74359	sp|Q9SL03|CALS2_ARATH Callose synthase 2 OS=Arabidopsis thaliana GN=CALS2 PE=2 SV=2	4e-12	94.1176	1.7427
Glyma01g23300.1	AT4G24610	4e-60
Glyma01g23320.1	AT1G79810	6e-60	sp|Q9CA86|PEX2_ARATH Peroxisome biogenesis protein 2 OS=Arabidopsis thaliana GN=PEX2 PE=1 SV=1	7e-61	61.0811	54.955	sp|P51021|PEX2_PODAN Peroxisomal biogenesis factor 2 OS=Podospora anserina (strain S / DSM 980 / FGSC 10383) GN=PEX2 PE=3 SV=1	4e-13	38.4615	18.4116	sp|Q75JQ3|PEX2_DICDI Peroxisome biogenesis factor 2 OS=Dictyostelium discoideum GN=pex2 PE=3 SV=1	1e-10	32.4561	26.2411
Glyma01g23330.1	AT1G79810	6e-18	sp|Q9CA86|PEX2_ARATH Peroxisome biogenesis protein 2 OS=Arabidopsis thaliana GN=PEX2 PE=1 SV=1	1e-17	88.8889	13.5135
Glyma01g23340.1	AT1G23980	1e-08	sp|Q8GW38|ATL47_ARATH RING-H2 finger protein ATL47 OS=Arabidopsis thaliana GN=ATL47 PE=2 SV=1	1e-07	39.7059	18.4282	sp|Q5XF85|ATL42_ARATH E3 ubiquitin-protein ligase ATL42 OS=Arabidopsis thaliana GN=ATL42 PE=1 SV=2	3e-07	47.0588	11.5741
Glyma01g23350.1	AT1G26170	1e-48
Glyma01g23390.1	AT1G26170	1e-99	sp|Q91YE6|IPO9_MOUSE Importin-9 OS=Mus musculus GN=Ipo9 PE=1 SV=3	3e-20	22.8487	31.0279	sp|Q96P70|IPO9_HUMAN Importin-9 OS=Homo sapiens GN=IPO9 PE=1 SV=3	4e-17	21.7647	31.0279
Glyma01g23410.1	AT1G26170	2e-42
Glyma01g23430.1	AT1G26170	6e-63	sp|Q96P70|IPO9_HUMAN Importin-9 OS=Homo sapiens GN=IPO9 PE=1 SV=3	4e-18	29.0503	17.195	sp|Q91YE6|IPO9_MOUSE Importin-9 OS=Mus musculus GN=Ipo9 PE=1 SV=3	4e-18	29.0503	17.195	sp|Q9ZPY7|XPO2_ARATH Exportin-2 OS=Arabidopsis thaliana GN=CAS PE=1 SV=1	4e-07	30.7692	12.037
Glyma01g23440.1	AT4G01870	4e-10
Glyma01g23450.1	AT2G47160	4e-26
Glyma01g23460.1	AT4G13480	6e-15
Glyma01g23470.1	AT1G24620	4e-49	sp|Q9FYK2|CML25_ARATH Probable calcium-binding protein CML25 OS=Arabidopsis thaliana GN=CML25 PE=2 SV=1	3e-47	66.1765	73.1183	sp|Q9FYK2|CML25_ARATH Probable calcium-binding protein CML25 OS=Arabidopsis thaliana GN=CML25 PE=2 SV=1	1e-07	45	32.2581	sp|Q8RZB5|CML10_ORYSJ Probable calcium-binding protein CML10 OS=Oryza sativa subsp. japonica GN=CML10 PE=2 SV=1	2e-37	54.0146	73.5135
Glyma01g23480.1	AT5G61000	7e-06
Glyma01g23490.1	AT3G51700	1e-44	sp|Q0R4F1|PIF1_XENLA ATP-dependent DNA helicase PIF1 OS=Xenopus laevis GN=pif1 PE=2 SV=1	1e-14	31.383	28.6614	sp|Q7ZV90|PIF1_DANRE ATP-dependent DNA helicase PIF1 OS=Danio rerio GN=pif1 PE=2 SV=1	4e-13	28.0193	31.1424	sp|Q1HG60|PIF1_RAT ATP-dependent DNA helicase PIF1 OS=Rattus norvegicus GN=Pif1 PE=2 SV=1	1e-11	31.3187	28.5714
Glyma01g23500.1	AT3G60240	0	sp|Q76E23|IF4G1_ARATH Eukaryotic translation initiation factor 4G OS=Arabidopsis thaliana GN=EIF4G PE=1 SV=2	0	53.0481	49.9131	sp|O43432|IF4G3_HUMAN Eukaryotic translation initiation factor 4 gamma 3 OS=Homo sapiens GN=EIF4G3 PE=1 SV=2	7e-55	28.1972	36.4038	sp|Q80XI3|IF4G3_MOUSE Eukaryotic translation initiation factor 4 gamma 3 OS=Mus musculus GN=Eif4g3 PE=1 SV=2	4e-53	28.1056	36.5421
Glyma01g23700.1	AT5G04290	2e-10
Glyma01g23710.1	AT5G40610	8e-46	sp|Q9SCX9|GPDA_ARATH Glycerol-3-phosphate dehydrogenase [NAD+], chloroplastic OS=Arabidopsis thaliana GN=DHAPRD PE=2 SV=1	3e-46	67.6259	29.5	sp|P52425|GPDA_CUPLA Glycerol-3-phosphate dehydrogenase [NAD+] OS=Cuphea lanceolata GN=GPDH PE=2 SV=1	3e-45	66.1871	31.7204	sp|Q5XIZ6|GPD1L_DANRE Glycerol-3-phosphate dehydrogenase 1-like protein OS=Danio rerio GN=gpd1l PE=2 SV=1	5e-24	44.2857	33.6182
Glyma01g23720.1	AT4G29900	1e-18	sp|Q9SZR1|ACA10_ARATH Calcium-transporting ATPase 10, plasma membrane-type OS=Arabidopsis thaliana GN=ACA10 PE=1 SV=2	1e-09	58.3333	4.49018	sp|Q9LF79|ACA8_ARATH Calcium-transporting ATPase 8, plasma membrane-type OS=Arabidopsis thaliana GN=ACA8 PE=1 SV=1	1e-09	58.3333	4.46927	sp|Q9LU41|ACA9_ARATH Calcium-transporting ATPase 9, plasma membrane-type OS=Arabidopsis thaliana GN=ACA9 PE=2 SV=2	2e-08	43.75	4.88029
Glyma01g23730.1	AT3G10130	7e-22	sp|Q9SR77|HBPL1_ARATH Heme-binding-like protein At3g10130, chloroplastic OS=Arabidopsis thaliana GN=At3g10130 PE=1 SV=1	3e-22	40.2597	36.5696
Glyma01g23740.1	AT3G01410	4e-15	sp|P04323|POL3_DROME Retrovirus-related Pol polyprotein from transposon 17.6 OS=Drosophila melanogaster GN=pol PE=4 SV=1	9e-53	31.4149	38.6578	sp|Q99315|YG31B_YEAST Transposon Ty3-G Gag-Pol polyprotein OS=Saccharomyces cerevisiae (strain ATCC 204508 / S288c) GN=TY3B-G PE=1 SV=3	1e-50	32.1429	28.1836	sp|Q7LHG5|YI31B_YEAST Transposon Ty3-I Gag-Pol polyprotein OS=Saccharomyces cerevisiae (strain ATCC 204508 / S288c) GN=TY3B-I PE=3 SV=2	2e-50	32.1429	29.1055
Glyma01g23750.1
Glyma01g23760.1	AT2G22720	7e-44
Glyma01g23780.1	AT1G52260	9e-11	sp|Q66GQ3|PDI16_ARATH Protein disulfide isomerase-like 1-6 OS=Arabidopsis thaliana GN=PDIL1-6 PE=1 SV=1	4e-10	50	11.985	sp|A3KPF5|PDI15_ARATH Protein disulfide isomerase-like 1-5 OS=Arabidopsis thaliana GN=PDIL1-5 PE=2 SV=1	7e-10	50	11.9181	sp|Q5WA72|PDI15_ORYSJ Protein disulfide isomerase-like 1-5 OS=Oryza sativa subsp. japonica GN=PDIL1-5 PE=2 SV=1	3e-07	56.0976	7.69231
Glyma01g23790.1	AT4G37870	0	sp|Q9T074|PCKA_ARATH Phosphoenolpyruvate carboxykinase [ATP] OS=Arabidopsis thaliana GN=PCKA PE=1 SV=1	0	80.3175	92.2504	sp|Q9SLZ0|PCKA_MAIZE Phosphoenolpyruvate carboxykinase [ATP] OS=Zea mays PE=2 SV=1	0	77.4803	92.3423	sp|P42066|PCKA_CUCSA Phosphoenolpyruvate carboxykinase [ATP] OS=Cucumis sativus GN=PCK PE=2 SV=1	0	78.08	92.0896
Glyma01g23810.1	AT1G28110	2e-25	sp|Q93Y09|SCP45_ARATH Serine carboxypeptidase-like 45 OS=Arabidopsis thaliana GN=SCPL45 PE=2 SV=1	2e-18	45.8333	18.2213	sp|Q8VY01|SCP46_ARATH Serine carboxypeptidase-like 46 OS=Arabidopsis thaliana GN=SCPL46 PE=2 SV=1	2e-17	43.75	18.0645	sp|Q9MAR8|SCP44_ARATH Serine carboxypeptidase-like 44 OS=Arabidopsis thaliana GN=SCPL44 PE=2 SV=1	4e-10	37.7778	15.8664
Glyma01g23820.1	AT3G49640	1e-140	sp|Q9NX74|DUS2L_HUMAN tRNA-dihydrouridine synthase 2-like OS=Homo sapiens GN=DUS2L PE=1 SV=1	3e-88	52.0635	63.0832	sp|Q9D7B1|DUS2L_MOUSE tRNA-dihydrouridine synthase 2-like OS=Mus musculus GN=Dus2l PE=1 SV=1	1e-86	51.746	63.0832	sp|O74731|DUS2_SCHPO tRNA-dihydrouridine synthase 2 OS=Schizosaccharomyces pombe (strain ATCC 38366 / 972) GN=dus2 PE=2 SV=1	5e-54	39.1003	58.2463
Glyma01g23830.1	AT4G37880	1e-128	sp|Q640V2|RMD5A_XENTR Protein RMD5 homolog A OS=Xenopus tropicalis GN=rmnd5a PE=2 SV=1	1e-54	31.9899	98.4655	sp|Q6GLP4|RMD5A_XENLA Protein RMD5 homolog A OS=Xenopus laevis GN=rmnd5a PE=2 SV=1	1e-54	34.1463	80.8184	sp|Q80YQ8|RMD5A_MOUSE Protein RMD5 homolog A OS=Mus musculus GN=Rmnd5a PE=2 SV=2	4e-54	34.1463	80.8184
Glyma01g23840.1	AT3G53920	1e-09
Glyma01g23850.1	AT2G02950	3e-13	sp|Q9SWI1|PKS1_ARATH Protein PHYTOCHROME KINASE SUBSTRATE 1 OS=Arabidopsis thaliana GN=PKS1 PE=1 SV=2	2e-09	31.2849	36.4465
Glyma01g23870.1	AT2G22680	1e-116
Glyma01g23880.1	AT4G00230	2e-66	sp|Q9LLL8|XSP1_ARATH Xylem serine proteinase 1 OS=Arabidopsis thaliana GN=XSP1 PE=2 SV=1	3e-40	38.8278	31.9092	sp|Q39547|CUCM1_CUCME Cucumisin OS=Cucumis melo PE=1 SV=1	2e-27	31.2977	32.5581	sp|O65351|SUBL_ARATH Subtilisin-like protease OS=Arabidopsis thaliana GN=ARA12 PE=1 SV=1	2e-21	27.4725	31.1757
Glyma01g24090.1	AT4G23160	2e-57	sp|P10978|POLX_TOBAC Retrovirus-related Pol polyprotein from transposon TNT 1-94 OS=Nicotiana tabacum PE=2 SV=1	2e-78	38.9423	30.3464	sp|P10978|POLX_TOBAC Retrovirus-related Pol polyprotein from transposon TNT 1-94 OS=Nicotiana tabacum PE=2 SV=1	4e-56	27.5591	45.8584	sp|P04146|COPIA_DROME Copia protein OS=Drosophila melanogaster GN=GIP PE=1 SV=3	1e-71	36.6584	27.6792
Glyma01g24100.1	AT5G65670	1e-111	sp|Q38827|IAA9_ARATH Auxin-responsive protein IAA9 OS=Arabidopsis thaliana GN=IAA9 PE=1 SV=1	1e-111	64.7799	92.3077	sp|Q38826|IAA8_ARATH Auxin-responsive protein IAA8 OS=Arabidopsis thaliana GN=IAA8 PE=1 SV=1	1e-108	66.7712	96.5732	sp|Q9ZSY8|IAA27_ARATH Auxin-responsive protein IAA27 OS=Arabidopsis thaliana GN=IAA27 PE=1 SV=1	1e-69	47.678	100.984
Glyma01g24110.1	AT5G46020	2e-10
Glyma01g24120.1
Glyma01g24130.1	AT1G34470	1e-27	sp|Q0D2K0|NIPA4_HUMAN Magnesium transporter NIPA4 OS=Homo sapiens GN=NIPAL4 PE=1 SV=3	3e-12	48.4375	13.7339	sp|Q8BZF2|NIPA4_MOUSE Magnesium transporter NIPA4 OS=Mus musculus GN=Nipal4 PE=1 SV=1	9e-12	46.875	15.7635	sp|Q3SWX0|NIPA2_BOVIN Magnesium transporter NIPA2 OS=Bos taurus GN=NIPA2 PE=2 SV=1	9e-12	50.7692	18.0556
Glyma01g24140.1	AT1G68090	5e-14	sp|Q9C9X3|ANXD5_ARATH Annexin D5 OS=Arabidopsis thaliana GN=ANN5 PE=2 SV=2	6e-14	48.7805	23.4177	sp|P55260|ANXA4_RAT Annexin A4 OS=Rattus norvegicus GN=Anxa4 PE=1 SV=3	4e-10	49.3506	21.6301	sp|P08132|ANXA4_PIG Annexin A4 OS=Sus scrofa GN=ANXA4 PE=1 SV=2	1e-09	48.0519	21.6301
Glyma01g24150.1	AT2G28930	1e-151	sp|P46573|APK1B_ARATH Protein kinase APK1B, chloroplastic OS=Arabidopsis thaliana GN=APK1B PE=2 SV=2	1e-155	64.9165	100	sp|Q06548|APK1A_ARATH Protein kinase APK1A, chloroplastic OS=Arabidopsis thaliana GN=APK1A PE=2 SV=1	1e-152	64.9165	100.488	sp|P43293|NAK_ARATH Probable serine/threonine-protein kinase NAK OS=Arabidopsis thaliana GN=NAK PE=2 SV=2	1e-149	62.4079	104.627
Glyma01g24160.1
Glyma01g24360.1	AT5G02230	1e-113	sp|Q09893|YAI5_SCHPO Uncharacterized protein C24B11.05 OS=Schizosaccharomyces pombe (strain ATCC 38366 / 972) GN=SPAC24B11.05 PE=2 SV=1	3e-15	38.7597	55.7522	sp|P53078|SDT1_YEAST Suppressor of disruption of TFIIS OS=Saccharomyces cerevisiae (strain ATCC 204508 / S288c) GN=SDT1 PE=1 SV=1	1e-13	27.4194	86.0714	sp|P40025|PHM8_YEAST Phosphate metabolism protein 8 OS=Saccharomyces cerevisiae (strain ATCC 204508 / S288c) GN=PHM8 PE=1 SV=1	6e-08	28.1879	43.9252
Glyma01g24370.1	AT1G71840	3e-10
Glyma01g24380.1	AT5G18560	4e-21	sp|Q6J9Q2|ERF86_ARATH Ethylene-responsive transcription factor ERF086 OS=Arabidopsis thaliana GN=ERF086 PE=2 SV=2	2e-21	47.3684	31.8966	sp|Q9M644|LEP_ARATH Ethylene-responsive transcription factor LEP OS=Arabidopsis thaliana GN=LEP PE=2 SV=1	6e-10	49.2308	30.8057	sp|Q9FZ90|ERF87_ARATH Ethylene-responsive transcription factor ERF087 OS=Arabidopsis thaliana GN=ERF087 PE=2 SV=1	1e-08	54.717	21.6327
Glyma01g24390.1	AT1G19360	6e-18
Glyma01g24400.1	AT5G62710	7e-43	sp|C0LGF4|FEI1_ARATH LRR receptor-like serine/threonine-protein kinase FEI 1 OS=Arabidopsis thaliana GN=FEI1 PE=1 SV=1	2e-21	48.2143	18.9509	sp|Q94AG2|SERK1_ARATH Somatic embryogenesis receptor kinase 1 OS=Arabidopsis thaliana GN=SERK1 PE=1 SV=2	4e-15	40.9836	19.52	sp|O48788|Y2267_ARATH Probable inactive receptor kinase At2g26730 OS=Arabidopsis thaliana GN=At2g26730 PE=1 SV=1	1e-14	42.3077	15.8055
Glyma01g24410.1	AT5G28780	3e-08
Glyma01g24420.1	AT3G51840	4e-27	sp|Q96329|ACOX4_ARATH Acyl-coenzyme A oxidase 4, peroxisomal OS=Arabidopsis thaliana GN=ACX4 PE=1 SV=1	5e-27	60.9195	19.9541	sp|O32176|FADE_BACSU Probable acyl-CoA dehydrogenase OS=Bacillus subtilis GN=fadE PE=2 SV=1	7e-09	36.9048	13.468	sp|P49748|ACADV_HUMAN Very long-chain specific acyl-CoA dehydrogenase, mitochondrial OS=Homo sapiens GN=ACADVL PE=1 SV=1	2e-07	30.5263	14.1985
Glyma01g24430.1	AT3G09320	1e-110	sp|Q93VV0|ZDHC6_ARATH Probable S-acyltransferase At3g09320 OS=Arabidopsis thaliana GN=At3g09320 PE=2 SV=1	1e-102	70.4981	91.2587	sp|Q500Z2|ZDH20_ARATH Probable S-acyltransferase At5g04270 OS=Arabidopsis thaliana GN=At5g04270 PE=2 SV=1	2e-62	50.6329	93.3071	sp|Q4PE27|PFA4_USTMA Palmitoyltransferase PFA4 OS=Ustilago maydis (strain 521 / FGSC 9021) GN=PFA4 PE=3 SV=1	2e-32	34.8548	36.2583
Glyma01g24440.1
Glyma01g24450.1	AT5G03800	8e-39	sp|Q9FFN1|PP363_ARATH Pentatricopeptide repeat-containing protein At5g03800 OS=Arabidopsis thaliana GN=EMB175 PE=2 SV=1	2e-38	42.268	18.9732	sp|Q9FHF9|PP419_ARATH Pentatricopeptide repeat-containing protein At5g46460, mitochondrial OS=Arabidopsis thaliana GN=PCMP-H49 PE=2 SV=1	3e-21	31.4136	24.2468	sp|Q9FHF9|PP419_ARATH Pentatricopeptide repeat-containing protein At5g46460, mitochondrial OS=Arabidopsis thaliana GN=PCMP-H49 PE=2 SV=1	7e-13	35.2518	19.9426
Glyma01g24460.1	AT2G16040	8e-07
Glyma01g24470.1	AT1G12470	3e-11
Glyma01g24480.1
Glyma01g24490.1	AT1G53035	2e-11
Glyma01g24510.1	AT2G37840	0	sp|Q52EB3|ATG1_MAGO7 Serine/threonine-protein kinase ATG1 OS=Magnaporthe oryzae (strain 70-15 / FGSC 8958) GN=ATG1 PE=1 SV=1	5e-73	42.8571	28.5132	sp|Q3ZDQ4|ATG1_PODAN Serine/threonine-protein kinase atg1 OS=Podospora anserina (strain S / DSM 980 / FGSC 10383) GN=ATG1 PE=2 SV=1	2e-71	41.7143	31.2434	sp|Q7RX99|ATG1_NEUCR Serine/threonine-protein kinase atg-1 OS=Neurospora crassa (strain ATCC 24698 / 74-OR23-1A / CBS 708.71 / DSM 1257 / FGSC 987) GN=atg-1 PE=3 SV=1	3e-70	43.3121	28.4335
Glyma01g24520.1	AT3G53900	1e-103	sp|P93394|UPP_TOBAC Uracil phosphoribosyltransferase OS=Nicotiana tabacum GN=UPP PE=2 SV=1	1e-111	83.9286	100	sp|Q9M336|UPP_ARATH Uracil phosphoribosyltransferase, chloroplastic OS=Arabidopsis thaliana GN=UPP PE=2 SV=1	1e-104	75	81.0811	sp|P72753|UPP_SYNY3 Uracil phosphoribosyltransferase OS=Synechocystis sp. (strain ATCC 27184 / PCC 6803 / N-1) GN=upp PE=3 SV=1	3e-70	56.0748	99.0741
Glyma01g24530.1	AT2G39800	0	sp|O04015|P5CS_ACTDE Delta-1-pyrroline-5-carboxylate synthase OS=Actinidia deliciosa PE=2 SV=1	0	69.5775	94.4212	sp|Q96480|P5CS_SOLLC Delta-1-pyrroline-5-carboxylate synthase OS=Solanum lycopersicum GN=PRO2 PE=2 SV=1	0	67.7419	94.5607	sp|P54887|P5CS1_ARATH Delta-1-pyrroline-5-carboxylate synthase A OS=Arabidopsis thaliana GN=P5CSA PE=1 SV=1	0	66.9468	94.9791
Glyma01g24540.1	AT3G55550	1e-106	sp|Q9M2S4|LRKS4_ARATH L-type lectin-domain containing receptor kinase S.4 OS=Arabidopsis thaliana GN=LECRKS4 PE=1 SV=1	1e-87	60.8527	35.8187	sp|Q9M2S4|LRKS4_ARATH L-type lectin-domain containing receptor kinase S.4 OS=Arabidopsis thaliana GN=LECRKS4 PE=1 SV=1	5e-15	30.916	35.9649	sp|O80939|LRK41_ARATH L-type lectin-domain containing receptor kinase IV.1 OS=Arabidopsis thaliana GN=LECRK41 PE=1 SV=1	1e-87	38.4615	69.7778
Glyma01g24550.1	AT4G09550	4e-22	sp|Q9M0N8|MZT1B_ARATH Mitotic-spindle organizing protein 1B OS=Arabidopsis thaliana GN=At4g09550 PE=1 SV=1	2e-22	86.4407	83.0986	sp|Q9C9T3|MZT1A_ARATH Mitotic-spindle organizing protein 1A OS=Arabidopsis thaliana GN=At1g73790 PE=2 SV=1	6e-20	76.2712	88.0597	sp|A9NKD9|MZT1_PICSI Mitotic-spindle organizing protein 1 OS=Picea sitchensis PE=3 SV=1	2e-19	79.3103	84.058
Glyma01g24570.1	AT2G37680	1e-104	sp|Q9CPY6|CQ039_MOUSE Uncharacterized protein C17orf39 homolog OS=Mus musculus PE=2 SV=1	6e-25	35.5769	91.2442	sp|Q8IVV7|CQ039_HUMAN Uncharacterized protein C17orf39 OS=Homo sapiens GN=C17orf39 PE=2 SV=1	3e-24	37.931	57	sp|Q9UT04|YLWD_SCHPO Uncharacterized protein P8A3.13c OS=Schizosaccharomyces pombe (strain ATCC 38366 / 972) GN=SPAP8A3.13c PE=2 SV=1	1e-13	32.3529	28.1536
Glyma01g24580.1	AT3G48880	1e-31	sp|Q9M2Z5|FBL53_ARATH F-box/LRR-repeat protein At3g48880 OS=Arabidopsis thaliana GN=At3g48880 PE=2 SV=1	9e-31	35.6436	65.3722	sp|Q9T0C6|FB230_ARATH Putative F-box protein At4g11580 OS=Arabidopsis thaliana GN=At4g11580 PE=4 SV=1	3e-15	25.2492	75.3754	sp|Q9S9V9|FBL23_ARATH Putative F-box/LRR-repeat protein 23 OS=Arabidopsis thaliana GN=FBL23 PE=2 SV=1	9e-08	23.9024	44.098
Glyma01g24590.1	AT5G66760	8e-37	sp|Q6ZDY8|DHSA_ORYSJ Succinate dehydrogenase [ubiquinone] flavoprotein subunit, mitochondrial OS=Oryza sativa subsp. japonica GN=SDH1 PE=2 SV=1	7e-40	81.7204	14.7619	sp|O82663|DHSA1_ARATH Succinate dehydrogenase [ubiquinone] flavoprotein subunit 1, mitochondrial OS=Arabidopsis thaliana GN=SDH1-1 PE=1 SV=1	2e-37	76.9231	14.3533	sp|Q9ZPX5|DHSA2_ARATH Succinate dehydrogenase [ubiquinone] flavoprotein subunit 2, mitochondrial OS=Arabidopsis thaliana GN=SDH1-2 PE=1 SV=1	8e-36	73.6264	14.3987
Glyma01g24600.1
Glyma01g24610.1	AT1G21280	4e-11
Glyma01g24620.1	AT2G27210	8e-49	sp|Q9SJF0|BSL2_ARATH Serine/threonine-protein phosphatase BSL2 OS=Arabidopsis thaliana GN=BSL2 PE=1 SV=2	7e-47	81.8182	10.8055	sp|Q9SHS7|BSL3_ARATH Serine/threonine-protein phosphatase BSL3 OS=Arabidopsis thaliana GN=BSL3 PE=1 SV=2	7e-47	81.8182	10.9344	sp|Q2QM47|BSL2_ORYSJ Serine/threonine-protein phosphatase BSL2 homolog OS=Oryza sativa subsp. japonica GN=BSL2 PE=2 SV=2	9e-47	79.0909	10.9019
Glyma01g24640.1	AT4G15090	1e-40	sp|Q9SWG3|FAR1_ARATH Protein FAR-RED IMPAIRED RESPONSE 1 OS=Arabidopsis thaliana GN=FAR1 PE=1 SV=1	5e-40	36.4372	24.9093	sp|Q9LIE5|FHY3_ARATH Protein FAR-RED ELONGATED HYPOCOTYL 3 OS=Arabidopsis thaliana GN=FHY3 PE=1 SV=1	9e-31	31.1404	22.8844	sp|Q9SZL8|FRS5_ARATH Protein FAR1-RELATED SEQUENCE 5 OS=Arabidopsis thaliana GN=FRS5 PE=2 SV=1	1e-28	28.8961	34.0102
Glyma01g24650.1	AT5G41970	1e-151	sp|Q641W2|MYG1_RAT UPF0160 protein MYG1, mitochondrial OS=Rattus norvegicus GN=Myg1 PE=1 SV=1	4e-85	52.9968	81.6273	sp|Q58DG1|MYG1_BOVIN UPF0160 protein MYG1, mitochondrial OS=Bos taurus PE=2 SV=1	4e-84	52.0505	81.6273	sp|Q9JK81|MYG1_MOUSE UPF0160 protein MYG1, mitochondrial OS=Mus musculus GN=Myg1 PE=2 SV=1	8e-84	52.0505	81.8421
Glyma01g24660.1	AT2G36730	3e-09	sp|Q9ZQA1|PP188_ARATH Pentatricopeptide repeat-containing protein At2g36730 OS=Arabidopsis thaliana GN=PCMP-E44 PE=2 SV=1	3e-09	54.8387	11.7764
Glyma01g24670.1	AT3G55550	0	sp|Q9M2S4|LRKS4_ARATH L-type lectin-domain containing receptor kinase S.4 OS=Arabidopsis thaliana GN=LECRKS4 PE=1 SV=1	0	54.2773	97.2222	sp|Q9M345|LRK42_ARATH L-type lectin-domain containing receptor kinase IV.2 OS=Arabidopsis thaliana GN=LECRK42 PE=2 SV=1	1e-163	50.1629	89.5126	sp|O80939|LRK41_ARATH L-type lectin-domain containing receptor kinase IV.1 OS=Arabidopsis thaliana GN=LECRK41 PE=1 SV=1	1e-163	49.8413	91.7037
Glyma01g24680.1	AT2G37690	1e-27	sp|P55195|PUR6_VIGAC Phosphoribosylaminoimidazole carboxylase, chloroplastic (Fragment) OS=Vigna aconitifolia GN=PURKE PE=2 SV=1	2e-31	68	17.9533	sp|Q9WYS7|PURE_THEMA N5-carboxyaminoimidazole ribonucleotide mutase OS=Thermotoga maritima GN=purE PE=1 SV=1	8e-24	54.902	59.6491	sp|O58058|PURE_PYRHO N5-carboxyaminoimidazole ribonucleotide mutase OS=Pyrococcus horikoshii (strain ATCC 700860 / DSM 12428 / JCM 9974 / NBRC 100139 / OT-3) GN=purE PE=3 SV=1	1e-23	53.9216	57.6271
Glyma01g24690.1
Glyma01g24700.1	AT4G28980	5e-25	sp|O80345|CDKF1_ARATH Cyclin-dependent kinase F-1 OS=Arabidopsis thaliana GN=CDKF-1 PE=1 SV=1	7e-25	48.1132	21.5031	sp|A2YCH5|CDKF1_ORYSI Cyclin-dependent kinase F-1 OS=Oryza sativa subsp. indica GN=CDKF-1 PE=2 SV=1	3e-22	50	19.6242	sp|Q5Z754|CDKF1_ORYSJ Cyclin-dependent kinase F-1 OS=Oryza sativa subsp. japonica GN=CDKF-1 PE=2 SV=1	3e-22	50	19.6242
Glyma01g24710.1	AT5G51670	1e-36
Glyma01g24720.1	AT5G19390	4e-34
Glyma01g24730.1	AT4G16835	6e-34	sp|Q9M4P3|PP316_ARATH Pentatricopeptide repeat-containing protein At4g16835, mitochondrial OS=Arabidopsis thaliana GN=DYW10 PE=2 SV=2	2e-25	32.7068	28.8956	sp|Q9CAA8|PP108_ARATH Putative pentatricopeptide repeat-containing protein At1g68930 OS=Arabidopsis thaliana GN=PCMP-H22 PE=3 SV=1	6e-16	38.4	15.2086	sp|O23337|PP311_ARATH Pentatricopeptide repeat-containing protein At4g14820 OS=Arabidopsis thaliana GN=PCMP-H3 PE=2 SV=1	7e-16	39.0625	15.7895
Glyma01g24740.1	AT4G24790	2e-47
Glyma01g24750.1	AT4G34540	4e-62	sp|P52578|IFRH_SOLTU Isoflavone reductase homolog OS=Solanum tuberosum PE=2 SV=1	2e-45	43.75	67.5325	sp|P52579|IFRH_TOBAC Isoflavone reductase homolog A622 OS=Nicotiana tabacum PE=2 SV=1	2e-42	41.7476	66.4516	sp|P52577|IFRH_ARATH Isoflavone reductase homolog P3 OS=Arabidopsis thaliana GN=At1g75280 PE=1 SV=1	8e-41	42.5837	66.7742
Glyma01g24760.1
Glyma01g24770.1	AT4G25150	1e-24	sp|P27061|PPA1_SOLLC Acid phosphatase 1 OS=Solanum lycopersicum GN=APS1 PE=2 SV=1	1e-21	55.3191	36.8627	sp|P10743|VSPB_SOYBN Stem 31 kDa glycoprotein OS=Glycine max GN=VSPB PE=2 SV=1	1e-09	37.6344	34.6457	sp|P10742|S25K_SOYBN Stem 31 kDa glycoprotein (Fragment) OS=Glycine max GN=VSP25 PE=2 SV=2	1e-09	34.4444	30.9278
Glyma01g24780.1	AT3G24310	1e-29
Glyma01g24790.1	AT5G55850	3e-12
Glyma01g24800.1	AT4G25550	2e-07
Glyma01g24810.1	AT5G57110	2e-17	sp|Q9LF79|ACA8_ARATH Calcium-transporting ATPase 8, plasma membrane-type OS=Arabidopsis thaliana GN=ACA8 PE=1 SV=1	2e-17	40.4412	11.2663	sp|Q9SZR1|ACA10_ARATH Calcium-transporting ATPase 10, plasma membrane-type OS=Arabidopsis thaliana GN=ACA10 PE=1 SV=2	4e-16	40.4412	11.319	sp|Q9LU41|ACA9_ARATH Calcium-transporting ATPase 9, plasma membrane-type OS=Arabidopsis thaliana GN=ACA9 PE=2 SV=2	3e-15	39.7059	11.1418
Glyma01g24820.1	AT2G37740	6e-21	sp|Q9LHS9|RBE_ARATH Probable transcriptional regulator RABBIT EARS OS=Arabidopsis thaliana GN=RBE PE=2 SV=2	5e-20	76.6667	26.1062	sp|Q38895|SUP_ARATH Transcriptional regulator SUPERMAN OS=Arabidopsis thaliana GN=SUP PE=1 SV=1	3e-15	83.7209	21.0784	sp|Q9SR34|TAC1_ARATH Transcriptional regulator TAC1 OS=Arabidopsis thaliana GN=TAC1 PE=2 SV=1	5e-10	46.0317	36.6279
Glyma01g24830.1	AT1G62330	3e-73	sp|Q8W486|Y1491_ARATH DUF246 domain-containing protein At1g04910 OS=Arabidopsis thaliana GN=At1g04910 PE=1 SV=1	1e-08	24.8092	45.2794
Glyma01g24840.1	AT4G10200	9e-32
Glyma01g24850.1	AT2G37730	1e-130
Glyma01g24870.1	AT5G45480	2e-32
Glyma01g24880.1	AT5G02090	6e-06
Glyma01g24890.1
Glyma01g24900.1	AT3G53850	5e-52	sp|Q945M8|CSPLI_ARATH CASP-like protein At3g53850 OS=Arabidopsis thaliana GN=At3g53850 PE=2 SV=1	5e-54	64.2857	100	sp|Q9LZM5|CSPLU_ARATH CASP-like protein At5g02060 OS=Arabidopsis thaliana GN=At5g02060 PE=2 SV=1	3e-49	57.6159	99.3421	sp|Q8L7R5|CSPLG_ARATH CASP-like protein At3g23200 OS=Arabidopsis thaliana GN=At3g23200 PE=2 SV=1	4e-39	54.902	100.658
Glyma01g24910.1
Glyma01g24920.1	AT2G37770	2e-84	sp|Q0PGJ6|AKRC9_ARATH Aldo-keto reductase family 4 member C9 OS=Arabidopsis thaliana GN=AKR4C9 PE=1 SV=1	1e-85	63.6364	74.6032	sp|Q84TF0|AKRCA_ARATH Aldo-keto reductase family 4 member C10 OS=Arabidopsis thaliana GN=AKR4C10 PE=1 SV=1	6e-83	66.2222	69.4268	sp|Q9M338|AKRCB_ARATH Aldo-keto reductase family 4 member C11 OS=Arabidopsis thaliana GN=AKR4C11 PE=2 SV=1	2e-79	62.2222	69.2063
Glyma01g24930.1	AT2G45580	1e-49	sp|O64638|C76C3_ARATH Cytochrome P450 76C3 OS=Arabidopsis thaliana GN=CYP76C3 PE=2 SV=2	2e-51	51.8135	33.9806	sp|O64637|C76C2_ARATH Cytochrome P450 76C2 OS=Arabidopsis thaliana GN=CYP76C2 PE=2 SV=1	2e-47	50.5155	34.1797	sp|O64635|C76C4_ARATH Cytochrome P450 76C4 OS=Arabidopsis thaliana GN=CYP76C4 PE=2 SV=1	3e-47	48.4536	34.2466
Glyma01g24940.1	AT5G38470	2e-08	sp|Q84L30|RD23D_ARATH Putative DNA repair protein RAD23-4 OS=Arabidopsis thaliana GN=RAD23-4 PE=2 SV=2	5e-08	72.2222	9.52381
Glyma01g24950.1	AT2G37770	1e-125	sp|Q0PGJ6|AKRC9_ARATH Aldo-keto reductase family 4 member C9 OS=Arabidopsis thaliana GN=AKR4C9 PE=1 SV=1	1e-126	68.5714	99.3651	sp|Q84TF0|AKRCA_ARATH Aldo-keto reductase family 4 member C10 OS=Arabidopsis thaliana GN=AKR4C10 PE=1 SV=1	1e-122	67.9365	99.6815	sp|Q9M338|AKRCB_ARATH Aldo-keto reductase family 4 member C11 OS=Arabidopsis thaliana GN=AKR4C11 PE=2 SV=1	1e-114	66.0317	99.3651
Glyma01g24960.1	AT2G37760	2e-27	sp|O80944|AKRC8_ARATH Aldo-keto reductase family 4 member C8 OS=Arabidopsis thaliana GN=AKR4C8 PE=1 SV=2	2e-25	38.6473	52.7331	sp|Q0PGJ6|AKRC9_ARATH Aldo-keto reductase family 4 member C9 OS=Arabidopsis thaliana GN=AKR4C9 PE=1 SV=1	3e-23	36.3636	52.6984	sp|Q84TF0|AKRCA_ARATH Aldo-keto reductase family 4 member C10 OS=Arabidopsis thaliana GN=AKR4C10 PE=1 SV=1	3e-21	35.4067	52.8662
Glyma01g24970.1	AT5G60170	7e-21	sp|P34909|NOT4_YEAST General negative regulator of transcription subunit 4 OS=Saccharomyces cerevisiae (strain ATCC 204508 / S288c) GN=MOT2 PE=1 SV=1	3e-10	50	7.49574	sp|Q09818|YAC4_SCHPO Putative general negative regulator of transcription C16C9.04c OS=Schizosaccharomyces pombe (strain ATCC 38366 / 972) GN=SPAC16C9.04c PE=2 SV=1	4e-10	51.9231	10.4294	sp|Q8BT14|CNOT4_MOUSE CCR4-NOT transcription complex subunit 4 OS=Mus musculus GN=Cnot4 PE=1 SV=2	2e-09	54.7619	7.30435
Glyma01g24980.1	AT5G13160	5e-16	sp|Q9FE20|PBS1_ARATH Serine/threonine-protein kinase PBS1 OS=Arabidopsis thaliana GN=PBS1 PE=1 SV=1	2e-16	71.6667	10.7456	sp|Q9SFT7|Y3707_ARATH Serine/threonine-protein kinase At3g07070 OS=Arabidopsis thaliana GN=At3g07070 PE=2 SV=1	1e-11	62.7119	11.5942	sp|Q9LQQ8|RLCK7_ARATH Probable serine/threonine-protein kinase RLCKVII OS=Arabidopsis thaliana GN=At1g07870 PE=2 SV=1	3e-11	58.3333	11.5839
Glyma01g24990.1	AT1G52750	4e-08
Glyma01g25000.1	AT2G37770	1e-148	sp|Q0PGJ6|AKRC9_ARATH Aldo-keto reductase family 4 member C9 OS=Arabidopsis thaliana GN=AKR4C9 PE=1 SV=1	1e-149	79.6825	100	sp|Q84TF0|AKRCA_ARATH Aldo-keto reductase family 4 member C10 OS=Arabidopsis thaliana GN=AKR4C10 PE=1 SV=1	1e-144	77.4603	100.318	sp|Q9M338|AKRCB_ARATH Aldo-keto reductase family 4 member C11 OS=Arabidopsis thaliana GN=AKR4C11 PE=2 SV=1	1e-134	73.0159	100
Glyma01g25010.1	AT1G55510	1e-178	sp|P35738|ODBB_RAT 2-oxoisovalerate dehydrogenase subunit beta, mitochondrial OS=Rattus norvegicus GN=Bckdhb PE=1 SV=3	1e-131	65.3731	85.641	sp|Q6P3A8|ODBB_MOUSE 2-oxoisovalerate dehydrogenase subunit beta, mitochondrial OS=Mus musculus GN=Bckdhb PE=2 SV=2	1e-131	65.3731	85.641	sp|P21839|ODBB_BOVIN 2-oxoisovalerate dehydrogenase subunit beta, mitochondrial OS=Bos taurus GN=BCKDHB PE=1 SV=2	1e-130	66.358	82.398
Glyma01g25020.1	AT1G23760	2e-08
Glyma01g25030.1
Glyma01g25040.1	AT3G09350	1e-145	sp|Q0V4C4|FES1_PHANO Hsp70 nucleotide exchange factor FES1 OS=Phaeosphaeria nodorum (strain SN15 / FGSC 10173) GN=FES1 PE=3 SV=1	9e-14	34.8315	81.5166	sp|Q5AYT7|FES1_EMENI Hsp70 nucleotide exchange factor fes1 OS=Emericella nidulans GN=fes1 PE=3 SV=1	1e-13	32.9897	84.8624	sp|Q99P31|HPBP1_MOUSE Hsp70-binding protein 1 OS=Mus musculus GN=Hspbp1 PE=2 SV=1	7e-13	25.6098	85.7143
Glyma01g25050.1	AT2G47470	1e-44	sp|P38661|PDIA6_MEDSA Probable protein disulfide-isomerase A6 OS=Medicago sativa PE=2 SV=1	3e-50	87.7358	29.1209	sp|P38661|PDIA6_MEDSA Probable protein disulfide-isomerase A6 OS=Medicago sativa PE=2 SV=1	5e-29	44.5087	47.5275	sp|Q942L2|PDI22_ORYSJ Protein disulfide isomerase-like 2-2 OS=Oryza sativa subsp. japonica GN=PDIL2-2 PE=2 SV=1	1e-45	80.3922	27.4933
Glyma01g25060.1	AT2G40120	8e-09
Glyma01g25260.1	ATMG00410	5e-27	sp|Q04654|ATP6_VICFA ATP synthase subunit a OS=Vicia faba GN=ATP6 PE=3 SV=1	3e-27	73.8636	25.0859	sp|P05500|ATP6_OENBE ATP synthase subunit a OS=Oenothera berteriana GN=ATP6 PE=2 SV=2	1e-25	71.5909	25.9786	sp|P93298|ATP61_ARATH ATP synthase subunit a-1 OS=Arabidopsis thaliana GN=ATP6-1 PE=2 SV=2	1e-24	69.3182	18.961
Glyma01g25270.1	AT4G23980	0	sp|Q9XED8|ARFI_ARATH Auxin response factor 9 OS=Arabidopsis thaliana GN=ARF9 PE=2 SV=1	0	56.2401	97.8056	sp|Q6YVY0|ARFG_ORYSJ Auxin response factor 7 OS=Oryza sativa subsp. japonica GN=ARF7 PE=2 SV=1	1e-165	50.7042	92.3304	sp|Q0JCZ4|ARFI_ORYSJ Auxin response factor 9 OS=Oryza sativa subsp. japonica GN=ARF9 PE=2 SV=1	1e-157	50.4673	93.0163
Glyma01g25280.1
Glyma01g25480.1	AT2G33750	2e-08	sp|Q9FZ95|PUP3_ARATH Purine permease 3 OS=Arabidopsis thaliana GN=PUP3 PE=2 SV=1	6e-07	44.6809	13.3903
Glyma01g25680.1	AT1G40129	2e-08	sp|Q7LHG5|YI31B_YEAST Transposon Ty3-I Gag-Pol polyprotein OS=Saccharomyces cerevisiae (strain ATCC 204508 / S288c) GN=TY3B-I PE=3 SV=2	2e-75	33.2162	35.247	sp|Q7LHG5|YI31B_YEAST Transposon Ty3-I Gag-Pol polyprotein OS=Saccharomyces cerevisiae (strain ATCC 204508 / S288c) GN=TY3B-I PE=3 SV=2	2e-40	44.7917	12.6836	sp|Q99315|YG31B_YEAST Transposon Ty3-G Gag-Pol polyprotein OS=Saccharomyces cerevisiae (strain ATCC 204508 / S288c) GN=TY3B-G PE=1 SV=3	3e-75	32.1976	35.5527
Glyma01g25690.1	AT1G18870	1e-168	sp|Q9ZPC0|ICS_CATRO Isochorismate synthase, chloroplastic OS=Catharanthus roseus PE=1 SV=1	1e-175	54.0171	95.6897	sp|Q9M9V6|ICS2_ARATH Isochorismate synthase 2, chloroplastic OS=Arabidopsis thaliana GN=ICS2 PE=2 SV=2	1e-173	58.7332	90.9253	sp|Q9S7H8|ICS1_ARATH Isochorismate synthase 1, chloroplastic OS=Arabidopsis thaliana GN=ICS1 PE=1 SV=2	1e-172	56.1567	91.0369
Glyma01g25700.1	AT4G39790	2e-13
[truncated: 8,387 more rows]
