# Supplementary material for: System-Level Insights into the Cellular Interactome of a Non-Model Organism: Inferring, Modelling and Analysing Functional Gene Network of Soybean (Glycine max)
Source: PLoS One. 2014 Nov 25;9(11):e113907. doi: 10.1371/journal.pone.0113907 (PMC4244207; doi:10.1371/journal.pone.0113907)
Supplement: Table S2 — Twenty-four query genes used in SoyFGN-INT-based prediction. (XLS) [file pone.0113907.s002.xls]

## Sheet:  Table S2
Table S2. Twenty-four query genes used in SoyFGN-INT-based prediction, of which 6 genes (yellow background ██ ) were putative R-genes and 18 genes (pink background ██ ) are experimentally verified R-genes.
UiprotKB AC	Ensembl ID	Len	miRNA	UniGene	GeneID	KEGG	GO	Description	References
C6F190		761	ACJ24527.1	Gma.27915	100499631	gmx:100499631	GO:0043531	NB-LRR disease-resistance protein scn3r1	[1]
C6FF62		979	ACJ37403.1	Gma.8782	100305356	gmx:100305356	GO:0006952,GO:0000166,GO:0005524,GO:0017111,GO:0043531	CC-NB-LRR class disease resistance protein	[1]
C6FF77		694	ACJ37418.1	Gma.56711	100499628	gmx:100499628	GO:0006952,GO:0043531	NB-LRR disease resistance protein	[1]
C6FF78		909	ACJ37419.1	Gma.36427	100305368	gmx:100305368	GO:0006952,GO:0043532	NB-LRR disease resistance protein	[1]
C6T209		176	ACM89624.1 ACU15631.1	Gma.57993	100500528	gmx:100500528	GO:0007165	Disease resistance-like protein	[1][8]
C6T4C8		249	ACU16538.1	Gma.64259	100527447	gmx:100527447	GO:0007165，GO:0005509	Putative uncharacterized protein	[1]
C6ZS21		920	ACM89615.1	Gma.62251	100305454	gmx:100305454	GO:0006952,GO:0043531	Disease resistance protein	[1]
C6ZS22	GLYMA18G16780	299	ACM89616.1	Gma.6254	100499651	gmx:100499651	GO:0007165	TIR-NB-LRR type disease resistance protein	[1][2]
C6ZS24	GLYMA03G14904	1241	ACM89618	Gma.27468	100499652	gmx:100499652	GO:0006952,GO:0043531	NB-LRR type disease resistance protein	[1][2]
C6ZS26		711	ACM89620.1	Gma.20119	100305455	gmx:100305455	GO:0006952,GO:0007165,GO:0043531	TIR-NB-LRR type disease resistance protein	[2]
C6ZS27		187	ACM89621.1	Gma.60899	100526844	gmx:100526844	GO:0007165	TIR-NB-LRR type disease resistance protein	[1]
C6ZS28		416	ACM89622.1	Gma.53116	100499653	gmx:100499653	GO:0006952,GO:0043531	TIR-NB-LRR type disease resistance protein	[1]
C6ZS29		1552	ACM89623.1	Gma.60550	100305456	gmx:100305456	GO:0006952,GO:0007165,GO:0048544,GO:0043531	TIR-NB-LRR type disease resistance protein	[1]
C6ZS31		863	ACM89625.1	Gma.52454	100305457	gmx:100305457	GO:0006952,GO:0043531	Disease resistance protein	[1]
C6ZS33		263	ACM89627.1	Gma.26985	100500254	gmx:100500254	GO:0007165	TIR-NB disease resistance-like protein	[1]
C6ZS37		577	ACM89631.0	Gma.57221	100499653	gmx:100499653	GO:0006952,GO:0007165,GO:0000166,GO:0005524,GO:0017111,GO:0043531	Candidate disease-resistance protein	[1]
C6ZS41		563	ACM89635.1	Gma.64029	100807905	gmx:100807905	GO:0006952,GO:0007165,GO:0043532	Disease-resistance protein	[3]
C6ZS42	GLYMA13G26000	1280	ACM89636.1	Gma.55910	100499655	gmx:100499655	GO:0006952,GO:0043533	Disease resistance protein	[1][2]
C6ZS43	GLYMA01G01400	934	ACM89637.1	Gma.53008	100305458	gmx:100305458	GO:0006952,GO:0043531	NB-LRR type disease resistance protein	[1][4]
C6ZS44		451	ACM89638.1	Gma.20169	100305459	gmx:100305459	GO:0006952,GO:0043531	Disease resistance protein	[1]
Q5JBT4		1137	AAO92748.1	Gma.52212	547713	gmx:547713	GO:0006952,GO:0007165,GO:0043531	Candidate disease-resistance protein SR1	[1]
Q7FQF1		855	AAM44274.2	Gma.8444	547641	gmx:547641	GO:0006468,GO:0016310,GO:0004672,GO:0005524,GO:0016301,GO:0016772,GO:0016021	Receptor-like kinase RHG1	[5][6][7]
Q84ZV6		264	ACM89634.1	Gma.3221	100820100	gmx:100820100	GO:0007165，GO:0005509	Disease-resistance protein	[1][3]
Q8H6S7	GLYMA06G41700	636	AAN63807.1	Gma.8456	547638	gmx:547638	GO:0006952,GO:0007165,GO:0043531	Resistance protein KR3	[1][2]
References for Supp. File 2
[1]"Isolation of a candidate disease-resistance gene from soybean." Li W., Chang W., Han Y., Bao S. Submitted (AUG-2011) to the EMBL/GenBank/DDBJ databases Cited for: NUCLEOTIDE SEQUENCE. [2]"Genome sequence of the palaeopolyploid soybean." Schmutz J., Cannon S.B., Schlueter J., Ma J., Mitros T., Nelson W., Hyten D.L., Song Q., Thelen J.J., Cheng J., Xu D., Hellsten U., May G.D., Yu Y., Sakurai T…
