# Supplementary material for: System-Level Insights into the Cellular Interactome of a Non-Model Organism: Inferring, Modelling and Analysing Functional Gene Network of Soybean (Glycine max)
Source: PLoS One. 2014 Nov 25;9(11):e113907. doi: 10.1371/journal.pone.0113907 (PMC4244207; doi:10.1371/journal.pone.0113907)
Supplement: Table S3 — The 225 candidate R-genes involved in the predicted disease-resistance module in SoyFGN-INT. (XLS) [file pone.0113907.s003.xls]

## Sheet: Table S3
Table S3. The 225 candidate R-genes involved in the predicted disease-resistance module in SoyFGN-INT, which are highly connected with 14 query R-genes and constitute the biggest disease resistant module.
Descending ordered by WR Scores. Cell background, ██ Genes with unknown functions (103), ██ The putative disease resistance genes (92), ██ Disease resistance genes with experimental verifications (25), ██ Unrelated genes (5); WR Score,a weighted rating score,see Supplementary Materials M5; Remarks, giving other proofs or references to prove that the gene is disease resistant.
UniprotKB AC	Ensembl ID	GI	Description	References	#Neighbors	Mean FS	WR Score	Remarks
Q6Y4S1		37732055	resistance-like protein RNEAU-3	AUTHORS Yang,X., Chen,Q. and Yang,Q. TITLE Direct Submission JOURNAL Submitted (19-NOV-2002) College of Agronomy, NEAU, Institute of Soybean Research, Gongbin Road, Harbin, Heilongjiang 150030, China	14	1	0.999742
Q7XYS6		32329189	disease resistance-like protein KR6	AUTHORS Wang,B., Zhang,J. and Chen,S. TITLE Direct Submission JOURNAL Submitted (28-MAY-2003) Plant Biotechnology Lab, Institute of Genetics and Developmental Biology, Datun Road Chaoyang District, Beijing 100101, P.R. China	14	1	0.999742
Q7XYS7		32329185	disease resistance-like protein KR5	AUTHORS Wang,B., Zhang,J. and Chen,S. TITLE Direct Submission JOURNAL Submitted (28-MAY-2003) Plant Biotechnology Lab, Institute of Genetics and Developmental Biology, Datun Road Chaoyang District, Beijing 100101, P.R. China	14	1	0.999742
Q84Y04		27657741	disease resistance protein-like protein	AUTHORS Wu,C., Santos,F.A., Nimmakayala,P., Springman,R., Meksem,K., Lightfoot,D.A. and Zhang,H.-B. TITLE Direct Submission JOURNAL Submitted (30-OCT-2002) Department of Soil and Crop Sciences and Institute for Plant Genomics and Biotechnology, Texas A & M University, 2123 TAMU, Texas A & M University, College Station, TX 77843-2123, USA	14	1	0.999742
Q84Y05		27657734	disease resistance protein-like protein	AUTHORS Wu,C., Santos,F.A., Nimmakayala,P., Springman,R., Meksem,K., Lightfoot,D.A. and Zhang,H.-B. TITLE Direct Submission JOURNAL Submitted (30-OCT-2002) Department of Soil and Crop Sciences and Institute for Plant Genomics and Biotechnology, Texas A & M University, 2123 TAMU, Texas A & M University, College Station, TX 77843-2123, USA	14	1	0.999742
Q8GSQ0		26522778	hypothetical protein	AUTHORS Cheung,F., Xiao,Y., Chan,A., Moskal,W. and Town,C.D. TITLE Direct Submission JOURNAL Submitted (06-AUG-2009) Plant Genomics, J. Craig Venter Institute, 9704 Medical Center Dr, Rockville, MD 20850, USA"	14	1	0.999742	Ortholog of C6ZS28:TIR-NBS-LRR type disease resistance protein (Identity:100%;E-value:6.0E-43)
Q8L498		22037344	disease resistance-like protein GS3-6	AUTHORS Graham,A., Marek,F. and Shoemaker,C. TITLE PCR Sampling of disease resistance-like sequences from a disease resistance gene cluster in soybean JOURNAL Theor. Appl. Genet. 105 (1), 50-57 (2002) PUBMED 12582561	14	1	0.999742
Q8LLG8		22037346	disease resistance-like protein GS3-7	AUTHORS Graham,A., Marek,F. and Shoemaker,C. TITLE PCR Sampling of disease resistance-like sequences from a disease resistance gene cluster in soybean JOURNAL Theor. Appl. Genet. 105 (1), 50-57 (2002)	14	1	0.999742
Q8LLG9		22037342	disease resistance-like protein GS3-5	AUTHORS Graham,A., Marek,F. and Shoemaker,C. TITLE PCR Sampling of disease resistance-like sequences from a disease resistance gene cluster in soybean JOURNAL Theor. Appl. Genet. 105 (1), 50-57 (2002) PUBMED 12582561	14	1	0.999742
Q8LLH0		22037340	disease resistance-like protein GS3-4	AUTHORS Graham,A., Marek,F. and Shoemaker,C. TITLE PCR Sampling of disease resistance-like sequences from a disease resistance gene cluster in soybean JOURNAL Theor. Appl. Genet. 105 (1), 50-57 (2002) PUBMED 12582561	14	1	0.999742
Q8LLH1		22037336	disease resistance-like protein GS3-2	AUTHORS Graham,A., Marek,F. and Shoemaker,C. TITLE PCR Sampling of disease resistance-like sequences from a disease resistance gene cluster in soybean JOURNAL Theor. Appl. Genet. 105 (1), 50-57 (2002) PUBMED 12582561	14	1	0.999742
Q8LLH2		22037334	disease resistance-like protein GS3-1	AUTHORS Graham,A., Marek,F. and Shoemaker,C. TITLE PCR Sampling of disease resistance-like sequences from a disease resistance gene cluster in soybean JOURNAL Theor. Appl. Genet. 105 (1), 50-57 (2002) PUBMED 12582561	14	1	0.999742
Q8LLH6		22037325	disease resistance-like protein GS1-5	AUTHORS Graham,A., Marek,F. and Shoemaker,C. TITLE PCR Sampling of disease resistance-like sequences from a disease resistance gene cluster in soybean JOURNAL Theor. Appl. Genet. 105 (1), 50-57 (2002) PUBMED 12582561	14	1	0.999742
Q8LLH7		22037323	disease resistance-like protein GS1-4	AUTHORS Graham,A., Marek,F. and Shoemaker,C. TITLE PCR Sampling of disease resistance-like sequences from a disease resistance gene cluster in soybean JOURNAL Theor. Appl. Genet. 105 (1), 50-57 (2002) PUBMED 12582561	14	1	0.999742
Q8LLH8		22037321	disease resistance-like protein GS1-3	AUTHORS Graham,A., Marek,F. and Shoemaker,C. TITLE PCR Sampling of disease resistance-like sequences from a disease resistance gene cluster in soybean JOURNAL Theor. Appl. Genet. 105 (1), 50-57 (2002) PUBMED 12582561	14	1	0.999742
Q8LLH9		22037319	disease resistance-like protein GS1-2	AUTHORS Graham,A., Marek,F. and Shoemaker,C. TITLE PCR Sampling of disease resistance-like sequences from a disease resistance gene cluster in soybean JOURNAL Theor. Appl. Genet. 105 (1), 50-57 (2002) PUBMED 12582561	14	1	0.999742
Q8LLI0		22037317	disease resistance-like protein GS1-1	AUTHORS Graham,A., Marek,F. and Shoemaker,C. TITLE PCR Sampling of disease resistance-like sequences from a disease resistance gene cluster in soybean JOURNAL Theor. Appl. Genet. 105 (1), 50-57 (2002) PUBMED 12582561	14	1	0.999742
Q8W2E1		17974506	putative resistance gene analog	AUTHORS Ding,H., Wan,Y.S., Fang,X.J., Li,B. and Meng,X. TITLE Direct Submission JOURNAL Submitted (13-SEP-2000) Institute of Biological Technology of CAAS, 30 Baishiqiao Rd., Beijing 100081, China	14	1	0.999742
Q8W2E2		17974501	putative resistance gene analog	AUTHORS Ding,H., Wan,Y.S., Fang,X.J., Li,B. and Meng,X. TITLE Direct Submission JOURNAL Submitted (13-SEP-2000) Institute of Biological Technology of CAAS, 30 Baishiqiao Rd., Beijing 100081, China	14	1	0.999742
Q947F3		16588613	NBS-type putative resistance protein [Glycine max]	AUTHORS Jeong,S.C., Hayes,A.J., Biyashev,R.M. and Saghai Maroof,M.A. TITLE Diversity and evolution of a non-TIR-NBS sequence family that clusters to a chromosomal 'hotspot' for disease resistance genes in soybean JOURNAL Theor. Appl. Genet. 103 (2-3), 406-414 (2001)	14	1	0.999742
Q947F4		16588610	NBS-type putative resistance protein	AUTHORS Jeong,S.C., Hayes,A.J., Biyashev,R.M. and Saghai Maroof,M.A. TITLE Diversity and evolution of a non-TIR-NBS sequence family that clusters to a chromosomal 'hotspot' for disease resistance genes in soybean JOURNAL Theor. Appl. Genet. 103 (2-3), 406-414 (2001)	14	1	0.999742
Q947F5		16588607	NBS-type putative resistance protein	AUTHORS Jeong,S.C., Hayes,A.J., Biyashev,R.M. and Saghai Maroof,M.A. TITLE Diversity and evolution of a non-TIR-NBS sequence family that clusters to a chromosomal 'hotspot' for disease resistance genes in soybean JOURNAL Theor. Appl. Genet. 103 (2-3), 406-414 (2001)	14	1	0.999742
Q947F6		16588604	NBS-type putative resistance protein	AUTHORS Jeong,S.C., Hayes,A.J., Biyashev,R.M. and Saghai Maroof,M.A. TITLE Diversity and evolution of a non-TIR-NBS sequence family that clusters to a chromosomal 'hotspot' for disease resistance genes in soybean JOURNAL Theor. Appl. Genet. 103 (2-3), 406-414 (2001)	14	1	0.999742
Q947F7		16588601	NBS-type putative resistance protein	AUTHORS Jeong,S.C., Hayes,A.J., Biyashev,R.M. and Saghai Maroof,M.A. TITLE Diversity and evolution of a non-TIR-NBS sequence family that clusters to a chromosomal 'hotspot' for disease resistance genes in soybean JOURNAL Theor. Appl. Genet. 103 (2-3), 406-414 (2001)	14	1	0.999742
Q947F8		16588598	NBS-type putative resistance protein [Glycine max]	AUTHORS Jeong,S.C., Hayes,A.J., Biyashev,R.M. and Saghai Maroof,M.A. TITLE Diversity and evolution of a non-TIR-NBS sequence family that clusters to a chromosomal 'hotspot' for disease resistance genes in soybean JOURNAL Theor. Appl. Genet. 103 (2-3), 406-414 (2001)	14	1	0.999742
Q947F9		16588595	NBS-type putative resistance protein	AUTHORS Jeong,S.C., Hayes,A.J., Biyashev,R.M. and Saghai Maroof,M.A. TITLE Diversity and evolution of a non-TIR-NBS sequence family that clusters to a chromosomal 'hotspot' for disease resistance genes in soybean JOURNAL Theor. Appl. Genet. 103 (2-3), 406-414 (2001)	14	1	0.999742
Q947G0		16588592	NBS-type putative resistance protein	AUTHORS Jeong,S.C., Hayes,A.J., Biyashev,R.M. and Saghai Maroof,M.A. TITLE Diversity and evolution of a non-TIR-NBS sequence family that clusters to a chromosomal 'hotspot' for disease resistance genes in soybean JOURNAL Theor. Appl. Genet. 103 (2-3), 406-414 (2001)	14	1	0.999742
Q947G1		16588589	NBS-type putative resistance protein	AUTHORS Jeong,S.C., Hayes,A.J., Biyashev,R.M. and Saghai Maroof,M.A. TITLE Diversity and evolution of a non-TIR-NBS sequence family that clusters to a chromosomal 'hotspot' for disease resistance genes in soybean JOURNAL Theor. Appl. Genet. 103 (2-3), 406-414 (2001)	14	1	0.999742
Q947G2		16588586	NBS-type putative resistance protein	AUTHORS Jeong,S.C., Hayes,A.J., Biyashev,R.M. and Saghai Maroof,M.A. TITLE Diversity and evolution of a non-TIR-NBS sequence family that clusters to a chromosomal 'hotspot' for disease resistance genes in soybean JOURNAL Theor. Appl. Genet. 103 (2-3), 406-414 (2001)	14	1	0.999742
Q947G3		16588584	NBS-type putative resistance protein	AUTHORS Jeong,S.C., Hayes,A.J., Biyashev,R.M. and Saghai Maroof,M.A. TITLE Diversity and evolution of a non-TIR-NBS sequence family that clusters to a chromosomal 'hotspot' for disease resistance genes in soybean JOURNAL Theor. Appl. Genet. 103 (2-3), 406-414 (2001)	14	1	0.999742
Q947G4		16588581	NBS-type putative resistance protein	AUTHORS Jeong,S.C., Hayes,A.J., Biyashev,R.M. and Saghai Maroof,M.A. TITLE Diversity and evolution of a non-TIR-NBS sequence family that clusters to a chromosomal 'hotspot' for disease resistance genes in soybean JOURNAL Theor. Appl. Genet. 103 (2-3), 406-414 (2001)	14	1	0.999742
Q96430		1663539	disease resistance protein homolog, partial	AUTHORS Kanazin,V., Marek,L.F. and Shoemaker,R.C. TITLE Resistance gene analogs are conserved and clustered in soybean JOURNAL Proc. Natl. Acad. Sci. U.S.A. 93 (21), 11746-11750 (1996) PUBMED 8876208	14	1	0.999742
Q96432		1663543	disease resistance protein homolog, partial	AUTHORS Kanazin,V., Marek,L.F. and Shoemaker,R.C. TITLE Resistance gene analogs are conserved and clustered in soybean JOURNAL Proc. Natl. Acad. Sci. U.S.A. 93 (21), 11746-11750 (1996) PUBMED 8876208	14	1	0.999742
Q96433		1663545	disease resistance protein homolog, partial	AUTHORS Kanazin,V., Marek,L.F. and Shoemaker,R.C. TITLE Resistance gene analogs are conserved and clustered in soybean JOURNAL Proc. Natl. Acad. Sci. U.S.A. 93 (21), 11746-11750 (1996) PUBMED 8876208	14	1	0.999742
Q96437		1663553	disease resistance protein homolog, partial	AUTHORS Kanazin,V., Marek,L.F. and Shoemaker,R.C. TITLE Resistance gene analogs are conserved and clustered in soybean JOURNAL Proc. Natl. Acad. Sci. U.S.A. 93 (21), 11746-11750 (1996) PUBMED 8876208	14	1	0.999742
Q9ATP6		13194662	resistance-like protein KNBS2	AUTHORS He,C. and Chen,S. TITLE Direct Submission JOURNAL Submitted (04-DEC-2000) Plant Biotechnology Laboratory, Institute of Genetics, CAS, Datun Road, Beijing 100101, China	14	1	0.999742
Q9M5V1		7243629	disease resistance-like protein	AUTHORS Hayes,A.J. and Saghai Maroof,M.A. TITLE Targeted resistance gene mapping in soybean using modified AFLPs JOURNAL Theor. Appl. Genet. 100 (8), 1279-1283 (2000)	14	1	0.999742
Q9M5V2		7263131	disease resistance-like protein	AUTHORS Yu,Y.G., Buss,G.R. and Maroof,M.A. TITLE Isolation of a superfamily of candidate disease-resistance genes in soybean based on a conserved nucleotide-binding site JOURNAL Proc. Natl. Acad. Sci. U.S.A. 93 (21), 11751-11756 (1996) PUBMED 8876209	14	1	0.999742
Q9M5V3		7263129	disease resistance-like protein	AUTHORS Yu,Y.G., Buss,G.R. and Maroof,M.A. TITLE Isolation of a superfamily of candidate disease-resistance genes in soybean based on a conserved nucleotide-binding site JOURNAL Proc. Natl. Acad. Sci. U.S.A. 93 (21), 11751-11756 (1996) PUBMED 8876209	14	1	0.999742
Q9M5V4		7263127	disease resistance-like protein	AUTHORS Yu,Y.G., Buss,G.R. and Maroof,M.A. TITLE Isolation of a superfamily of candidate disease-resistance genes in soybean based on a conserved nucleotide-binding site JOURNAL Proc. Natl. Acad. Sci. U.S.A. 93 (21), 11751-11756 (1996) PUBMED 8876209	14	1	0.999742
Q9M5V5		7263125	disease resistance-like protein	AUTHORS Yu,Y.G., Buss,G.R. and Maroof,M.A. TITLE Isolation of a superfamily of candidate disease-resistance genes in soybean based on a conserved nucleotide-binding site JOURNAL Proc. Natl. Acad. Sci. U.S.A. 93 (21), 11751-11756 (1996) PUBMED 8876209	14	1	0.999742
Q9M5V6		7263123	disease resistance-like protein	AUTHORS Yu,Y.G., Buss,G.R. and Maroof,M.A. TITLE Isolation of a superfamily of candidate disease-resistance genes in soybean based on a conserved nucleotide-binding site JOURNAL Proc. Natl. Acad. Sci. U.S.A. 93 (21), 11751-11756 (1996) PUBMED 8876209	14	1	0.999742
Q9M5V7		7263121	disease resistance-like protein	AUTHORS Yu,Y.G., Buss,G.R. and Maroof,M.A. TITLE Isolation of a superfamily of candidate disease-resistance genes in soybean based on a conserved nucleotide-binding site JOURNAL Proc. Natl. Acad. Sci. U.S.A. 93 (21), 11751-11756 (1996) PUBMED 8876209	14	1	0.999742
Q9M5V8		7263119	disease resistance-like protein	AUTHORS Yu,Y.G., Buss,G.R. and Maroof,M.A. TITLE Isolation of a superfamily of candidate disease-resistance genes in soybean based on a conserved nucleotide-binding site JOURNAL Proc. Natl. Acad. Sci. U.S.A. 93 (21), 11751-11756 (1996) PUBMED 8876209	14	1	0.999742
Q9M5V9		7263117	disease resistance-like protein	AUTHORS Yu,Y.G., Buss,G.R. and Maroof,M.A. TITLE Isolation of a superfamily of candidate disease-resistance genes in soybean based on a conserved nucleotide-binding site JOURNAL Proc. Natl. Acad. Sci. U.S.A. 93 (21), 11751-11756 (1996) PUBMED 8876209	14	1	0.999742
Q9M5W0		7263115	disease resistance-like protein	AUTHORS Yu,Y.G., Buss,G.R. and Maroof,M.A. TITLE Isolation of a superfamily of candidate disease-resistance genes in soybean based on a conserved nucleotide-binding site JOURNAL Proc. Natl. Acad. Sci. U.S.A. 93 (21), 11751-11756 (1996) PUBMED 8876209	14	1	0.999742
Q9M5W1		7263113	disease resistance-like protein	AUTHORS Yu,Y.G., Buss,G.R. and Maroof,M.A. TITLE Isolation of a superfamily of candidate disease-resistance genes in soybean based on a conserved nucleotide-binding site JOURNAL Proc. Natl. Acad. Sci. U.S.A. 93 (21), 11751-11756 (1996) PUBMED 8876209	14	1	0.999742
Q9M5W2		7263111	disease resistance-like protein	AUTHORS Yu,Y.G., Buss,G.R. and Maroof,M.A. TITLE Isolation of a superfamily of candidate disease-resistance genes in soybean based on a conserved nucleotide-binding site JOURNAL Proc. Natl. Acad. Sci. U.S.A. 93 (21), 11751-11756 (1996) PUBMED 8876209	14	1	0.999742
C6T7M9		255634945	unknown	AUTHORS Cheung,F., Xiao,Y., Chan,A., Moskal,W. and Town,C.D. TITLE Direct Submission JOURNAL Submitted (06-AUG-2009) Plant Genomics, J. Craig Venter Institute, 9704 Medical Center Dr, Rockville, MD 20850, USA	14	0.999999	0.999741
C6TIP6		255644567	unknown	AUTHORS Cheung,F., Xiao,Y., Chan,A., Moskal,W. and Town,C.D. TITLE Direct Submission JOURNAL Submitted (06-AUG-2009) Plant Genomics, J. Craig Venter Institute, 9704 Medical Center Dr, Rockville, MD 20850, USA	14	0.999999	0.999741
C6TJT2		255645351	unknown	AUTHORS Cheung,F., Xiao,Y., Chan,A., Moskal,W. and Town,C.D. TITLE Direct Submission JOURNAL Submitted (06-AUG-2009) Plant Genomics, J. Craig Venter Institute, 9704 Medical Center Dr, Rockville, MD 20850, USA	14	0.999999	0.999741
C6TLY8		255646921	unknown	AUTHORS Cheung,F., Xiao,Y., Chan,A., Moskal,W. and Town,C.D. TITLE Direct Submission JOURNAL Submitted (06-AUG-2009) Plant Genomics, J. Craig Venter Institute, 9704 Medical Center Dr, Rockville, MD 20850, USA	14	0.999999	0.999741
D4N5G1		290766481	rubisco activase	AUTHORS Yin,Z., Meng,F., Song,H., Wang,X., Xu,X. and Yu,D. TITLE Expression quantitative trait loci analysis of two genes encoding rubisco activase in soybean JOURNAL Plant Physiol. 152 (3), 1625-1637 (2010) PUBMED 20032079	14	0.999999	0.999741
O65016		2944389	actin 4	AUTHORS Pearson,L. and Meagher,R.B. TITLE Diverse soybean actin transcripts contain a large intron in the 5' untranslated leader: structural similarity to vertebrate muscle actin genes JOURNAL Plant Mol. Biol. 14 (4), 513-526 (1990) PUBMED 2102831	14	0.999999	0.999741	Yuhko Kobayashi, Masako Yamada, Issei Kobayashi and Hitoshi Kunoh.Plant Cell Physiol. 38(6): 725-733 (1997)
Q6X0P1		34148073	unknown	AUTHORS Clough,S.J., Tuteja,J.H., Li,M., Marek,L.F., Shoemaker,R.C. and Vodkin,L.O. TITLE Features of a 103-kb gene-rich region in soybean include an inverted perfect repeat cluster of CHS genes comprising the I locus JOURNAL Genome 47 (5), 819-831 (2004) PUBMED 15499396	14	0.999999	0.999741
Q96438		1498326	actin, partial	AUTHORS Moniz de Sa,M. and Drouin,G. TITLE Phylogeny and substitution rates of angiosperm actin genes JOURNAL Mol. Biol. Evol. 13 (9), 1198-1212 (1996) PUBMED 8896372	14	0.999999	0.999741	Yuhko Kobayashi, Masako Yamada, Issei Kobayashi and Hitoshi Kunoh.Plant Cell Physiol. 38(6): 725-733 (1997)
Q96445		1498340	actin, partial	AUTHORS Moniz de Sa,M. and Drouin,G. TITLE Phylogeny and substitution rates of angiosperm actin genes JOURNAL Mol. Biol. Evol. 13 (9), 1198-1212 (1996) PUBMED 8896372	14	0.999999	0.999741	Yuhko Kobayashi, Masako Yamada, Issei Kobayashi and Hitoshi Kunoh.Plant Cell Physiol. 38(6): 725-733 (1997)
Q96448		1498346	actin, partial	"AUTHORS Pearson,L. and Meagher,R.B. TITLE Diverse soybean actin transcripts contain a large intron in the 5' untranslated leader: structural similarity to vertebrate muscle actin genes JOURNAL Plant Mol. Biol. 14 (4), 513-526 (1990) PUBMED 2102831"	14	0.999999	0.999741	Yuhko Kobayashi, Masako Yamada, Issei Kobayashi and Hitoshi Kunoh.Plant Cell Physiol. 38(6): 725-733 (1997)
C6T2H5		255630935	unknown	AUTHORS Cheung,F., Xiao,Y., Chan,A., Moskal,W. and Town,C.D. TITLE Direct Submission JOURNAL Submitted (06-AUG-2009) Plant Genomics, J. Craig Venter Institute, 9704 Medical Center Dr, Rockville, MD 20850, USA	14	0.99999	0.999736
C6T3Z0		255632077	unknown	AUTHORS Cheung,F., Xiao,Y., Chan,A., Moskal,W. and Town,C.D. TITLE Direct Submission JOURNAL Submitted (06-AUG-2009) Plant Genomics, J. Craig Venter Institute, 9704 Medical Center Dr, Rockville, MD 20850, USA	14	0.99999	0.999736
C6T7N9		255634965	unknown	AUTHORS Cheung,F., Xiao,Y., Chan,A., Moskal,W. and Town,C.D. TITLE Direct Submission JOURNAL Submitted (06-AUG-2009) Plant Genomics, J. Craig Venter Institute, 9704 Medical Center Dr, Rockville, MD 20850, USA	14	0.99999	0.999736
C6TEP9		255640020	unknown	AUTHORS Cheung,F., Xiao,Y., Chan,A., Moskal,W. and Town,C.D. TITLE Direct Submission JOURNAL Submitted (06-AUG-2009) Plant Genomics, J. Craig Venter Institute, 9704 Medical Center Dr, Rockville, MD 20850, USA	14	0.99999	0.999736
C6TI33		255642443	unknown	AUTHORS Cheung,F., Xiao,Y., Chan,A., Moskal,W. and Town,C.D. TITLE Direct Submission JOURNAL Submitted (06-AUG-2009) Plant Genomics, J. Craig Venter Institute, 9704 Medical Center Dr, Rockville, MD 20850, USA	14	0.99999	0.999736
C6TKC1		255645735	unknown	AUTHORS Cheung,F., Xiao,Y., Chan,A., Moskal,W. and Town,C.D. TITLE Direct Submission JOURNAL Submitted (06-AUG-2009) Plant Genomics, J. Craig Venter Institute, 9704 Medical Center Dr, Rockville, MD 20850, USA	14	0.99999	0.999736
C6THI5		255642041	unknown	AUTHORS Cheung,F., Xiao,Y., Chan,A., Moskal,W. and Town,C.D. TITLE Direct Submission JOURNAL Submitted (06-AUG-2009) Plant Genomics, J. Craig Venter Institute, 9704 Medical Center Dr, Rockville, MD 20850, USA	14	0.99998	0.99973
C6T5R1		255633470	unknown	AUTHORS Cheung,F., Xiao,Y., Chan,A., Moskal,W. and Town,C.D. TITLE Direct Submission JOURNAL Submitted (06-AUG-2009) Plant Genomics, J. Craig Venter Institute, 9704 Medical Center Dr, Rockville, MD 20850, USA	14	0.999959	0.999718
C6T6Y5		255634444	unknown	AUTHORS Cheung,F., Xiao,Y., Chan,A., Moskal,W. and Town,C.D. TITLE Direct Submission JOURNAL Submitted (06-AUG-2009) Plant Genomics, J. Craig Venter Institute, 9704 Medical Center Dr, Rockville, MD 20850, USA	14	0.999959	0.999718
C6T777		255634634	unknown	AUTHORS Cheung,F., Xiao,Y., Chan,A., Moskal,W. and Town,C.D. TITLE Direct Submission JOURNAL Submitted (06-AUG-2009) Plant Genomics, J. Craig Venter Institute, 9704 Medical Center Dr, Rockville, MD 20850, USA	14	0.999959	0.999718
C6T851		255635299	unknown	AUTHORS Cheung,F., Xiao,Y., Chan,A., Moskal,W. and Town,C.D. TITLE Direct Submission JOURNAL Submitted (06-AUG-2009) Plant Genomics, J. Craig Venter Institute, 9704 Medical Center Dr, Rockville, MD 20850, USA	14	0.999959	0.999718
C6TA12		255636654	unknown	AUTHORS Cheung,F., Xiao,Y., Chan,A., Moskal,W. and Town,C.D. TITLE Direct Submission JOURNAL Submitted (06-AUG-2009) Plant Genomics, J. Craig Venter Institute, 9704 Medical Center Dr, Rockville, MD 20850, USA	14	0.999959	0.999718
C6TAS1		255637185	unknown	AUTHORS Cheung,F., Xiao,Y., Chan,A., Moskal,W. and Town,C.D. TITLE Direct Submission JOURNAL Submitted (06-AUG-2009) Plant Genomics, J. Craig Venter Institute, 9704 Medical Center Dr, Rockville, MD 20850, USA	14	0.999959	0.999718
C6TAT3		255637209	unknown	AUTHORS Cheung,F., Xiao,Y., Chan,A., Moskal,W. and Town,C.D. TITLE Direct Submission JOURNAL Submitted (06-AUG-2009) Plant Genomics, J. Craig Venter Institute, 9704 Medical Center Dr, Rockville, MD 20850, USA	14	0.999959	0.999718
C6TB22		255637391	unknown	AUTHORS Cheung,F., Xiao,Y., Chan,A., Moskal,W. and Town,C.D. TITLE Direct Submission JOURNAL Submitted (06-AUG-2009) Plant Genomics, J. Craig Venter Institute, 9704 Medical Center Dr, Rockville, MD 20850, USA	14	0.999959	0.999718
C6TB34		255637416	unknown	AUTHORS Cheung,F., Xiao,Y., Chan,A., Moskal,W. and Town,C.D. TITLE Direct Submission JOURNAL Submitted (06-AUG-2009) Plant Genomics, J. Craig Venter Institute, 9704 Medical Center Dr, Rockville, MD 20850, USA	14	0.999959	0.999718
C6TB90		255637531	unknown	AUTHORS Cheung,F., Xiao,Y., Chan,A., Moskal,W. and Town,C.D. TITLE Direct Submission JOURNAL Submitted (06-AUG-2009) Plant Genomics, J. Craig Venter Institute, 9704 Medical Center Dr, Rockville, MD 20850, USA	14	0.999959	0.999718
C6TB98		255637547	unknown	AUTHORS Cheung,F., Xiao,Y., Chan,A., Moskal,W. and Town,C.D. TITLE Direct Submission JOURNAL Submitted (06-AUG-2009) Plant Genomics, J. Craig Venter Institute, 9704 Medical Center Dr, Rockville, MD 20850, USA	14	0.999959	0.999718
C6TC66		255638209	unknown	AUTHORS Cheung,F., Xiao,Y., Chan,A., Moskal,W. and Town,C.D. TITLE Direct Submission JOURNAL Submitted (06-AUG-2009) Plant Genomics, J. Craig Venter Institute, 9704 Medical Center Dr, Rockville, MD 20850, USA	14	0.999959	0.999718
C6TCK0		255638486	unknown	AUTHORS Cheung,F., Xiao,Y., Chan,A., Moskal,W. and Town,C.D. TITLE Direct Submission JOURNAL Submitted (06-AUG-2009) Plant Genomics, J. Craig Venter Institute, 9704 Medical Center Dr, Rockville, MD 20850, USA	14	0.999959	0.999718
C6TD30		255638858	unknown	AUTHORS Cheung,F., Xiao,Y., Chan,A., Moskal,W. and Town,C.D. TITLE Direct Submission JOURNAL Submitted (06-AUG-2009) Plant Genomics, J. Craig Venter Institute, 9704 Medical Center Dr, Rockville, MD 20850, USA	14	0.999959	0.999718
C6TE58		255639632	unknown	AUTHORS Cheung,F., Xiao,Y., Chan,A., Moskal,W. and Town,C.D. TITLE Direct Submission JOURNAL Submitted (06-AUG-2009) Plant Genomics, J. Craig Venter Institute, 9704 Medical Center Dr, Rockville, MD 20850, USA	14	0.999959	0.999718
C6TET4		255640090	unknown	AUTHORS Cheung,F., Xiao,Y., Chan,A., Moskal,W. and Town,C.D. TITLE Direct Submission JOURNAL Submitted (06-AUG-2009) Plant Genomics, J. Craig Venter Institute, 9704 Medical Center Dr, Rockville, MD 20850, USA	14	0.999959	0.999718
C6TEW4		255640151	unknown	AUTHORS Cheung,F., Xiao,Y., Chan,A., Moskal,W. and Town,C.D. TITLE Direct Submission JOURNAL Submitted (06-AUG-2009) Plant Genomics, J. Craig Venter Institute, 9704 Medical Center Dr, Rockville, MD 20850, USA	14	0.999959	0.999718
C6TF75		255640379	unknown	AUTHORS Cheung,F., Xiao,Y., Chan,A., Moskal,W. and Town,C.D. TITLE Direct Submission JOURNAL Submitted (06-AUG-2009) Plant Genomics, J. Craig Venter Institute, 9704 Medical Center Dr, Rockville, MD 20850, USA	14	0.999959	0.999718
C6TFN3		255640702	unknown	AUTHORS Cheung,F., Xiao,Y., Chan,A., Moskal,W. and Town,C.D. TITLE Direct Submission JOURNAL Submitted (06-AUG-2009) Plant Genomics, J. Craig Venter Institute, 9704 Medical Center Dr, Rockville, MD 20850, USA	14	0.999959	0.999718
C6TH27		255641717	unknown	AUTHORS Cheung,F., Xiao,Y., Chan,A., Moskal,W. and Town,C.D. TITLE Direct Submission JOURNAL Submitted (06-AUG-2009) Plant Genomics, J. Craig Venter Institute, 9704 Medical Center Dr, Rockville, MD 20850, USA	14	0.999959	0.999718
C6THR8	GLYMA07G15960	255642211	unknown	AUTHORS Cheung,F., Xiao,Y., Chan,A., Moskal,W. and Town,C.D. TITLE Direct Submission JOURNAL Submitted (06-AUG-2009) Plant Genomics, J. Craig Venter Institute, 9704 Medical Center Dr, Rockville, MD 20850, USA	14	0.999959	0.999718
C6THY6		255642348	unknown	AUTHORS Cheung,F., Xiao,Y., Chan,A., Moskal,W. and Town,C.D. TITLE Direct Submission JOURNAL Submitted (06-AUG-2009) Plant Genomics, J. Craig Venter Institute, 9704 Medical Center Dr, Rockville, MD 20850, USA	14	0.999959	0.999718
C6THZ8		255642372	unknown	AUTHORS Cheung,F., Xiao,Y., Chan,A., Moskal,W. and Town,C.D. TITLE Direct Submission JOURNAL Submitted (06-AUG-2009) Plant Genomics, J. Craig Venter Institute, 9704 Medical Center Dr, Rockville, MD 20850, USA	14	0.999959	0.999718
C6TIV7		255644690	unknown	AUTHORS Cheung,F., Xiao,Y., Chan,A., Moskal,W. and Town,C.D. TITLE Direct Submission JOURNAL Submitted (06-AUG-2009) Plant Genomics, J. Craig Venter Institute, 9704 Medical Center Dr, Rockville, MD 20850, USA	14	0.999959	0.999718
C6TJJ0		255645164	unknown	AUTHORS Cheung,F., Xiao,Y., Chan,A., Moskal,W. and Town,C.D. TITLE Direct Submission JOURNAL Submitted (06-AUG-2009) Plant Genomics, J. Craig Venter Institute, 9704 Medical Center Dr, Rockville, MD 20850, USA	14	0.999959	0.999718
C6TJN4	GLYMA08G08940	255645253	unknown	AUTHORS Cheung,F., Xiao,Y., Chan,A., Moskal,W. and Town,C.D. TITLE Direct Submission JOURNAL Submitted (06-AUG-2009) Plant Genomics, J. Craig Venter Institute, 9704 Medical Center Dr, Rockville, MD 20850, USA	14	0.999959	0.999718
C6TJX1		255645431	unknown	AUTHORS Cheung,F., Xiao,Y., Chan,A., Moskal,W. and Town,C.D. TITLE Direct Submission JOURNAL Submitted (06-AUG-2009) Plant Genomics, J. Craig Venter Institute, 9704 Medical Center Dr, Rockville, MD 20850, USA	14	0.999959	0.999718
C6TKG3		255645825	unknown	AUTHORS Cheung,F., Xiao,Y., Chan,A., Moskal,W. and Town,C.D. TITLE Direct Submission JOURNAL Submitted (06-AUG-2009) Plant Genomics, J. Craig Venter Institute, 9704 Medical Center Dr, Rockville, MD 20850, USA	14	0.999959	0.999718
C6TLM0		255646677	unknown	AUTHORS Cheung,F., Xiao,Y., Chan,A., Moskal,W. and Town,C.D. TITLE Direct Submission JOURNAL Submitted (06-AUG-2009) Plant Genomics, J. Craig Venter Institute, 9704 Medical Center Dr, Rockville, MD 20850, USA	14	0.999959	0.999718
C6TM80		255647108	unknown	AUTHORS Cheung,F., Xiao,Y., Chan,A., Moskal,W. and Town,C.D. TITLE Direct Submission JOURNAL Submitted (06-AUG-2009) Plant Genomics, J. Craig Venter Institute, 9704 Medical Center Dr, Rockville, MD 20850, USA	14	0.999959	0.999718
C6TM93		255647134	unknown	AUTHORS Cheung,F., Xiao,Y., Chan,A., Moskal,W. and Town,C.D. TITLE Direct Submission JOURNAL Submitted (06-AUG-2009) Plant Genomics, J. Craig Venter Institute, 9704 Medical Center Dr, Rockville, MD 20850, USA	14	0.999959	0.999718
C6TMG5		255647281	unknown	AUTHORS Cheung,F., Xiao,Y., Chan,A., Moskal,W. and Town,C.D. TITLE Direct Submission JOURNAL Submitted (06-AUG-2009) Plant Genomics, J. Craig Venter Institute, 9704 Medical Center Dr, Rockville, MD 20850, USA	14	0.999959	0.999718
C6TNS6		255648230	unknown	AUTHORS Cheung,F., Xiao,Y., Chan,A., Moskal,W. and Town,C.D. TITLE Direct Submission JOURNAL Submitted (06-AUG-2009) Plant Genomics, J. Craig Venter Institute, 9704 Medical Center Dr, Rockville, MD 20850, USA	14	0.999959	0.999718
O48601		2687724	NADPH:isoflavone reductase	AUTHORS Schopfer,C.R. TITLE Direct Submission JOURNAL Submitted (08-DEC-1997) Schopfer C.R., Botanik, Botanisches Institut der Universitaet Muenchen, Menzingerstr. 67, 80 638 Muenchen, GERMANY	14	0.999959	0.999718
Q1A3R7		85540586	CASTOR protein	AUTHORS Zhu,H., Riely,B.K., Burns,N.J. and Ane,J.M. TITLE Tracing nonlegume orthologs of legume genes required for nodulation and arbuscular mycorrhizal symbioses JOURNAL Genetics 172 (4), 2491-2499 (2006) PUBMED 16452144	14	0.999959	0.999718
Q9SDZ0	GLYMA04G01380	6573171	isoflavone reductase homolog 1	AUTHORS Tran,M.H., Kuflu,K. and Gijzen,M. TITLE Direct Submission JOURNAL Submitted (08-NOV-1999) Research Branch, Agriculture and Agri-Food Canada, 1391 Sandford Street, London, ON N5V 4T3, Canada	14	0.999959	0.999718
Q9SDZ1		6573169	isoflavone reductase homolog 1	AUTHORS Tran,M.H., Kuflu,K. and Gijzen,M. TITLE Direct Submission JOURNAL Submitted (08-NOV-1999) Research Branch, Agriculture and Agri-Food Canada, 1391 Sandford Street, London, ON N5V 4T3, Canada	14	0.999959	0.999718
C6T0S9	GLYMA10G34120	356535505	ras-related protein RABC2a	This record is derived from a genomic sequence (NW_003722740) annotated using gene prediction method: GNOMON, supported by mRNA and EST evidence.	12	0.999979	0.999707
C6TJB7	GLYMA14G26690	255645015	disease resistance protein homolog, partial	AUTHORS Kanazin,V., Marek,L.F. and Shoemaker,R.C. TITLE Resistance gene analogs are conserved and clustered in soybean JOURNAL Proc. Natl. Acad. Sci. U.S.A. 93 (21), 11746-11750 (1996) PUBMED 8876208	12	0.999979	0.999707
C6TJF9	GLYMA12G28660	255645100	unknown	AUTHORS Cheung,F., Xiao,Y., Chan,A., Moskal,W. and Town,C.D. TITLE Direct Submission JOURNAL Submitted (06-AUG-2009) Plant Genomics, J. Craig Venter Institute, 9704 Medical Center Dr, Rockville, MD 20850, USA	12	0.999979	0.999707
C6TJH6		255645145	unknown	AUTHORS Cheung,F., Xiao,Y., Chan,A., Moskal,W. and Town,C.D. TITLE Direct Submission JOURNAL Submitted (06-AUG-2009) Plant Genomics, J. Craig Venter Institute, 9704 Medical Center Dr, Rockville, MD 20850, USA	12	0.999979	0.999707
C6TAR2		255637167	unknown	AUTHORS Cheung,F., Xiao,Y., Chan,A., Moskal,W. and Town,C.D. TITLE Direct Submission JOURNAL Submitted (06-AUG-2009) Plant Genomics, J. Craig Venter Institute, 9704 Medical Center Dr, Rockville, MD 20850, USA	10	0.999999	0.99969
C6T7Y1	GLYMA19G32990	255635153	unknown	AUTHORS Cheung,F., Xiao,Y., Chan,A., Moskal,W. and Town,C.D. TITLE Direct Submission JOURNAL Submitted (06-AUG-2009) Plant Genomics, J. Craig Venter Institute, 9704 Medical Center Dr, Rockville, MD 20850, USA	10	0.999986	0.999683
C6T8Q2		255635710	unknown	AUTHORS Cheung,F., Xiao,Y., Chan,A., Moskal,W. and Town,C.D. TITLE Direct Submission JOURNAL Submitted (06-AUG-2009) Plant Genomics, J. Craig Venter Institute, 9704 Medical Center Dr, Rockville, MD 20850, USA	10	0.999986	0.999683
C6TAA6	GLYMA05G09290	255636850	unknown	AUTHORS Cheung,F., Xiao,Y., Chan,A., Moskal,W. and Town,C.D. TITLE Direct Submission JOURNAL Submitted (06-AUG-2009) Plant Genomics, J. Craig Venter Institute, 9704 Medical Center Dr, Rockville, MD 20850, USA	10	0.999986	0.999683
C6TGZ9		255641658	unknown	AUTHORS Cheung,F., Xiao,Y., Chan,A., Moskal,W. and Town,C.D. TITLE Direct Submission JOURNAL Submitted (06-AUG-2009) Plant Genomics, J. Craig Venter Institute, 9704 Medical Center Dr, Rockville, MD 20850, USA	10	0.999986	0.999683
C6TJ78	GLYMA02G10170	255644936	unknown	AUTHORS Cheung,F., Xiao,Y., Chan,A., Moskal,W. and Town,C.D. TITLE Direct Submission JOURNAL Submitted (06-AUG-2009) Plant Genomics, J. Craig Venter Institute, 9704 Medical Center Dr, Rockville, MD 20850, USA	10	0.999986	0.999683
C6TJI8		255645160	unknown	AUTHORS Cheung,F., Xiao,Y., Chan,A., Moskal,W. and Town,C.D. TITLE Direct Submission JOURNAL Submitted (06-AUG-2009) Plant Genomics, J. Craig Venter Institute, 9704 Medical Center Dr, Rockville, MD 20850, USA	10	0.999986	0.999683
C6TK76		255645644	unknown	AUTHORS Cheung,F., Xiao,Y., Chan,A., Moskal,W. and Town,C.D. TITLE Direct Submission JOURNAL Submitted (06-AUG-2009) Plant Genomics, J. Craig Venter Institute, 9704 Medical Center Dr, Rockville, MD 20850, USA	10	0.999986	0.999683
O22639		2642238	endoplasmic reticulum HSC70-cognate binding protein precursor	AUTHORS Figueiredo,J.E.F., Cascardo,J.M., Carolino,S.M.B., Alvin,F. and Fontes,E.P.B. TITLE Water-stress regulation and molecular analysis of the soybean BIP gene family JOURNAL Braz. J. Plant Physiol. 9 (2), 103-110 (1997)	10	0.999986	0.999683
P02580		3287956	Actin-3	AUTHORS Shah,D.M., Hightower,R.C. and Meagher,R.B. TITLE Complete nucleotide sequence of a soybean actin gene JOURNAL Proc. Natl. Acad. Sci. U.S.A. 79 (4), 1022-1026 (1982) PUBMED 16593157	10	0.999986	0.999683	Yuhko Kobayashi, Masako Yamada, Issei Kobayashi and Hitoshi Kunoh.Plant Cell Physiol. 38(6): 725-733 (1997)
P02581		169909	actin	AUTHORS Shah,D.M., Hightower,R.C. and Meagher,R.B. TITLE Genes encoding actin in higher plants: intron positions are highly conserved but the coding sequences are not JOURNAL J. Mol. Appl. Genet. 2 (1), 111-126 (1983) PUBMED 6842118	10	0.999986	0.999683	Yuhko Kobayashi, Masako Yamada, Issei Kobayashi and Hitoshi Kunoh.Plant Cell Physiol. 38(6): 725-733 (1997)
P15986		113260	Actin-6	AUTHORS Pearson,L. and Meagher,R.B. TITLE Diverse soybean actin transcripts contain a large intron in the 5' untranslated leader: structural similarity to vertebrate muscle actin genes JOURNAL Plant Mol. Biol. 14 (4), 513-526 (1990) PUBMED 2102831	10	0.999986	0.999683	Yuhko Kobayashi, Masako Yamada, Issei Kobayashi and Hitoshi Kunoh.Plant Cell Physiol. 38(6): 725-733 (1997)
P15987		113262	Actin-7	AUTHORS Pearson,L. and Meagher,R.B. TITLE Diverse soybean actin transcripts contain a large intron in the 5' untranslated leader: structural similarity to vertebrate muscle actin genes JOURNAL Plant Mol. Biol. 14 (4), 513-526 (1990) PUBMED 2102831	10	0.999986	0.999683	Yuhko Kobayashi, Masako Yamada, Issei Kobayashi and Hitoshi Kunoh.Plant Cell Physiol. 38(6): 725-733 (1997)
Q39803		475598	BiP isoform C, partial(heat shock protein 70 family)	AUTHORS Kalinski,A., Rowley,D.L., Loer,D.S., Foley,C., Buta,G. and Herman,E.M. TITLE Binding-protein expression is subject to temporal, developmental and stress-induced regulation in terminally differentiated soybean organs JOURNAL Planta 195 (4), 611-621 (1995) PUBMED 7766051	10	0.999986	0.999683
Q39804		351721170 475600	BiP isoform B precursor(heat shock protein 70 family)	AUTHORS Kalinski,A., Rowley,D.L., Loer,D.S., Foley,C., Buta,G. and Herman,E.M. TITLE Binding-protein expression is subject to temporal, developmental and stress-induced regulation in terminally differentiated soybean organs JOURNAL Planta 195 (4), 611-621 (1995) PUBMED 7766051	10	0.999986	0.999683
Q39830		351722422	BiP isoform A(heat shock protein 70 family)	AUTHORS Valente,M.A., Faria,J.A., Soares-Ramos,J.R., Reis,P.A., Pinheiro,G.L., Piovesan,N.D., Morais,A.T., Menezes,C.C., Cano,M.A., Fietto,L.G., Loureiro,M.E., Aragao,F.J. and Fontes,E.P. TITLE The ER luminal binding protein (BiP) mediates an increase in drought tolerance in soybean and delays drought-induced leaf senescence in soybean and tobacco JOURNAL J. Exp. Bot. 60 (2), 533-546 (2009) PUBME…	10	0.999986	0.999683
Q587K1		62433284	BiP(heat shock protein 70 family)	AUTHORS Wadahama,H., Kamauchi,S., Ishimoto,M., Kawada,T. and Urade,R. TITLE Protein disulfide isomerase family proteins involved in soybean protein biogenesis JOURNAL FEBS J. 274 (3), 687-703 (2007) PUBMED 17181539	10	0.999986	0.999683
Q96439		1498328	actin, partial	AUTHORS Moniz de Sa,M. and Drouin,G. TITLE Phylogeny and substitution rates of angiosperm actin genes JOURNAL Mol. Biol. Evol. 13 (9), 1198-1212 (1996) PUBMED 8896372	10	0.999986	0.999683	Yuhko Kobayashi, Masako Yamada, Issei Kobayashi and Hitoshi Kunoh.Plant Cell Physiol. 38(6): 725-733 (1997)
Q96440		1498330	actin, partial	AUTHORS Moniz de Sa,M. and Drouin,G. TITLE Phylogeny and substitution rates of angiosperm actin genes JOURNAL Mol. Biol. Evol. 13 (9), 1198-1212 (1996) PUBMED 8896372	10	0.999986	0.999683	Yuhko Kobayashi, Masako Yamada, Issei Kobayashi and Hitoshi Kunoh.Plant Cell Physiol. 38(6): 725-733 (1997)
Q96441		1498332	actin, partial	AUTHORS Moniz de Sa,M. and Drouin,G. TITLE Phylogeny and substitution rates of angiosperm actin genes JOURNAL Mol. Biol. Evol. 13 (9), 1198-1212 (1996) PUBMED 8896372	10	0.999986	0.999683	Yuhko Kobayashi, Masako Yamada, Issei Kobayashi and Hitoshi Kunoh.Plant Cell Physiol. 38(6): 725-733 (1997)
Q96442		1498334	actin, partial	AUTHORS Moniz de Sa,M. and Drouin,G. TITLE Phylogeny and substitution rates of angiosperm actin genes JOURNAL Mol. Biol. Evol. 13 (9), 1198-1212 (1996) PUBMED 8896372	10	0.999986	0.999683	Yuhko Kobayashi, Masako Yamada, Issei Kobayashi and Hitoshi Kunoh.Plant Cell Physiol. 38(6): 725-733 (1997)
Q96443		1498336	actin, partial	AUTHORS Moniz de Sa,M. and Drouin,G. TITLE Phylogeny and substitution rates of angiosperm actin genes JOURNAL Mol. Biol. Evol. 13 (9), 1198-1212 (1996) PUBMED 8896372	10	0.999986	0.999683	Yuhko Kobayashi, Masako Yamada, Issei Kobayashi and Hitoshi Kunoh.Plant Cell Physiol. 38(6): 725-733 (1997)
Q96444		1498338	actin, partial	AUTHORS Moniz de Sa,M. and Drouin,G. TITLE Phylogeny and substitution rates of angiosperm actin genes JOURNAL Mol. Biol. Evol. 13 (9), 1198-1212 (1996) PUBMED 8896372	10	0.999986	0.999683	Yuhko Kobayashi, Masako Yamada, Issei Kobayashi and Hitoshi Kunoh.Plant Cell Physiol. 38(6): 725-733 (1997)
Q96447		1498344	actin, partial	AUTHORS Moniz de Sa,M. and Drouin,G. TITLE Phylogeny and substitution rates of angiosperm actin genes JOURNAL Mol. Biol. Evol. 13 (9), 1198-1212 (1996) PUBMED 8896372	10	0.999986	0.999683	Yuhko Kobayashi, Masako Yamada, Issei Kobayashi and Hitoshi Kunoh.Plant Cell Physiol. 38(6): 725-733 (1997)
Q9ATB8		13398537	BiP-isoform D (heat shock protein 70 family)	AUTHORS Buzeli,R.A.A. and Fontes,E.P.B. TITLE Direct Submission JOURNAL Submitted (18-JAN-2001) Departamento de Bioquimica e Biologia Molecular/ BIOAGRO, Universidade Federal de Vicosa, Av PH Rolfs s/n, Vicosa, MG 36571.000, BraZil	10	0.999986	0.999683
C6SYJ3		255627943	unknown	AUTHORS Cheung,F., Xiao,Y., Chan,A., Moskal,W. and Town,C.D. TITLE Direct Submission JOURNAL Submitted (06-AUG-2009) Plant Genomics, J. Craig Venter Institute, 9704 Medical Center Dr, Rockville, MD 20850, USA	10	0.999963	0.999671
C6TFR9	GLYMA06G16810	356516435	PREDICTED: defensin-like protein 6-like	null	10	0.999963	0.999671
C6SZL0	GLYMA10G41060	255628677	unknown	AUTHORS Cheung,F., Xiao,Y., Chan,A., Moskal,W. and Town,C.D. TITLE Direct Submission JOURNAL Submitted (06-AUG-2009) Plant Genomics, J. Craig Venter Institute, 9704 Medical Center Dr, Rockville, MD 20850, USA	10	0.99996	0.99967
C6T8B8		255635435	unknown	AUTHORS Cheung,F., Xiao,Y., Chan,A., Moskal,W. and Town,C.D. TITLE Direct Submission JOURNAL Submitted (06-AUG-2009) Plant Genomics, J. Craig Venter Institute, 9704 Medical Center Dr, Rockville, MD 20850, USA	10	0.99996	0.99967
C6T2R0	GLYMA03G40770	255631143	unknown	AUTHORS Cheung,F., Xiao,Y., Chan,A., Moskal,W. and Town,C.D. TITLE Direct Submission JOURNAL Submitted (06-AUG-2009) Plant Genomics, J. Craig Venter Institute, 9704 Medical Center Dr, Rockville, MD 20850, USA	10	0.999958	0.999669
C6TJG0	GLYMA09G08340	255645102	unknown	AUTHORS Cheung,F., Xiao,Y., Chan,A., Moskal,W. and Town,C.D. TITLE Direct Submission JOURNAL Submitted (06-AUG-2009) Plant Genomics, J. Craig Venter Institute, 9704 Medical Center Dr, Rockville, MD 20850, USA	8	0.999999	0.999655
C6T0G1		255629279	unknown	AUTHORS Cheung,F., Xiao,Y., Chan,A., Moskal,W. and Town,C.D. TITLE Direct Submission JOURNAL Submitted (06-AUG-2009) Plant Genomics, J. Craig Venter Institute, 9704 Medical Center Dr, Rockville, MD 20850, USA	8	0.99998	0.999646
C6SVB6	GLYMA05G08670	255625689	unknown	AUTHORS Cheung,F., Xiao,Y., Chan,A., Moskal,W. and Town,C.D. TITLE Direct Submission JOURNAL Submitted (06-AUG-2009) Plant Genomics, J. Craig Venter Institute, 9704 Medical Center Dr, Rockville, MD 20850, USA	10	0.999296	0.999338
C6SVE2	GLYMA16G01570	255625741	unknown	AUTHORS Cheung,F., Xiao,Y., Chan,A., Moskal,W. and Town,C.D. TITLE Direct Submission JOURNAL Submitted (06-AUG-2009) Plant Genomics, J. Craig Venter Institute, 9704 Medical Center Dr, Rockville, MD 20854, USA	10	0.999296	0.999338
C6SVT0	GLYMA10G28900	255626017	unknown	AUTHORS Cheung,F., Xiao,Y., Chan,A., Moskal,W. and Town,C.D. TITLE Direct Submission JOURNAL Submitted (06-AUG-2009) Plant Genomics, J. Craig Venter Institute, 9704 Medical Center Dr, Rockville, MD 20850, USA	10	0.999296	0.999338
C6SVX3	GLYMA11G14310	255626103	unknown	AUTHORS Cheung,F., Xiao,Y., Chan,A., Moskal,W. and Town,C.D. TITLE Direct Submission JOURNAL Submitted (06-AUG-2009) Plant Genomics, J. Craig Venter Institute, 9704 Medical Center Dr, Rockville, MD 20850, USA	10	0.999296	0.999338
C6SX60		255626977	unknown	AUTHORS Cheung,F., Xiao,Y., Chan,A., Moskal,W. and Town,C.D. TITLE Direct Submission JOURNAL Submitted (06-AUG-2009) Plant Genomics, J. Craig Venter Institute, 9704 Medical Center Dr, Rockville, MD 20850, USA	10	0.999296	0.999338
C6SXR1	GLYMA19G39840	351722035	unknown	AUTHORS Cheung,F., Xiao,Y., Chan,A., Moskal,W. and Town,C.D. TITLE Direct Submission JOURNAL Submitted (06-AUG-2009) Plant Genomics, J. Craig Venter Institute, 9704 Medical Center Dr, Rockville, MD 20850, USA	10	0.999296	0.999338
C6SYI8		255627933	unknown	AUTHORS Cheung,F., Xiao,Y., Chan,A., Moskal,W. and Town,C.D. TITLE Direct Submission JOURNAL Submitted (06-AUG-2009) Plant Genomics, J. Craig Venter Institute, 9704 Medical Center Dr, Rockville, MD 20850, USA	10	0.999296	0.999338
C6SZ33	GLYMA10G02210	255628323	unknown	AUTHORS Cheung,F., Xiao,Y., Chan,A., Moskal,W. and Town,C.D. TITLE Direct Submission JOURNAL Submitted (06-AUG-2009) Plant Genomics, J. Craig Venter Institute, 9704 Medical Center Dr, Rockville, MD 20850, USA	10	0.999296	0.999338
C6SZ47		255647216 255628351	unknown	AUTHORS Cheung,F., Xiao,Y., Chan,A., Moskal,W. and Town,C.D. TITLE Direct Submission JOURNAL Submitted (06-AUG-2009) Plant Genomics, J. Craig Venter Institute, 9704 Medical Center Dr, Rockville, MD 20850, USA	10	0.999296	0.999338
C6SZC8		255628513	unknown	AUTHORS Cheung,F., Xiao,Y., Chan,A., Moskal,W. and Town,C.D. TITLE Direct Submission JOURNAL Submitted (06-AUG-2009) Plant Genomics, J. Craig Venter Institute, 9704 Medical Center Dr, Rockville, MD 20850, USA	10	0.999296	0.999338
C6SZN6	GLYMA12G06240	255628729	unknown	AUTHORS Cheung,F., Xiao,Y., Chan,A., Moskal,W. and Town,C.D. TITLE Direct Submission JOURNAL Submitted (06-AUG-2009) Plant Genomics, J. Craig Venter Institute, 9704 Medical Center Dr, Rockville, MD 20850, USA	10	0.999296	0.999338
C6SZP4		255628745	unknown	AUTHORS Cheung,F., Xiao,Y., Chan,A., Moskal,W. and Town,C.D. TITLE Direct Submission JOURNAL Submitted (06-AUG-2009) Plant Genomics, J. Craig Venter Institute, 9704 Medical Center Dr, Rockville, MD 20850, USA	10	0.999296	0.999338
C6SZS5	GLYMA10G01690	255628807	unknown	AUTHORS Cheung,F., Xiao,Y., Chan,A., Moskal,W. and Town,C.D. TITLE Direct Submission JOURNAL Submitted (06-AUG-2009) Plant Genomics, J. Craig Venter Institute, 9704 Medical Center Dr, Rockville, MD 20850, USA	10	0.999296	0.999338
C6T2H0		255630925	unknown	AUTHORS Cheung,F., Xiao,Y., Chan,A., Moskal,W. and Town,C.D. TITLE Direct Submission JOURNAL Submitted (06-AUG-2009) Plant Genomics, J. Craig Venter Institute, 9704 Medical Center Dr, Rockville, MD 20850, USA	10	0.999296	0.999338
C6T331	GLYMA02G02070	255631404	unknown	AUTHORS Cheung,F., Xiao,Y., Chan,A., Moskal,W. and Town,C.D. TITLE Direct Submission JOURNAL Submitted (06-AUG-2009) Plant Genomics, J. Craig Venter Institute, 9704 Medical Center Dr, Rockville, MD 20850, USA	10	0.999296	0.999338
C6T3F7		255631656	unknown	AUTHORS Cheung,F., Xiao,Y., Chan,A., Moskal,W. and Town,C.D. TITLE Direct Submission JOURNAL Submitted (06-AUG-2009) Plant Genomics, J. Craig Venter Institute, 9704 Medical Center Dr, Rockville, MD 20850, USA	10	0.999296	0.999338
C6T3G2		255631666	unknown	AUTHORS Cheung,F., Xiao,Y., Chan,A., Moskal,W. and Town,C.D. TITLE Direct Submission JOURNAL Submitted (06-AUG-2009) Plant Genomics, J. Craig Venter Institute, 9704 Medical Center Dr, Rockville, MD 20850, USA	10	0.999296	0.999338
C6T3L1	GLYMA18G41420	255631764	unknown	AUTHORS Cheung,F., Xiao,Y., Chan,A., Moskal,W. and Town,C.D. TITLE Direct Submission JOURNAL Submitted (06-AUG-2009) Plant Genomics, J. Craig Venter Institute, 9704 Medical Center Dr, Rockville, MD 20850, USA	10	0.999296	0.999338
C6T3X9	GLYMA17G08900	255632055	unknown	AUTHORS Cheung,F., Xiao,Y., Chan,A., Moskal,W. and Town,C.D. TITLE Direct Submission JOURNAL Submitted (06-AUG-2009) Plant Genomics, J. Craig Venter Institute, 9704 Medical Center Dr, Rockville, MD 20850, USA	10	0.999296	0.999338
C6T432		255632164	unknown	AUTHORS Cheung,F., Xiao,Y., Chan,A., Moskal,W. and Town,C.D. TITLE Direct Submission JOURNAL Submitted (06-AUG-2009) Plant Genomics, J. Craig Venter Institute, 9704 Medical Center Dr, Rockville, MD 20850, USA	10	0.999296	0.999338
C6T454		255632212	unknown	AUTHORS Cheung,F., Xiao,Y., Chan,A., Moskal,W. and Town,C.D. TITLE Direct Submission JOURNAL Submitted (06-AUG-2009) Plant Genomics, J. Craig Venter Institute, 9704 Medical Center Dr, Rockville, MD 20850, USA	10	0.999296	0.999338
C6T4X0	GLYMA03G39100	255632798	unknown	AUTHORS Cheung,F., Xiao,Y., Chan,A., Moskal,W. and Town,C.D. TITLE Direct Submission JOURNAL Submitted (06-AUG-2009) Plant Genomics, J. Craig Venter Institute, 9704 Medical Center Dr, Rockville, MD 20850, USA	10	0.999296	0.999338
C6T561		255632998	unknown	AUTHORS Cheung,F., Xiao,Y., Chan,A., Moskal,W. and Town,C.D. TITLE Direct Submission JOURNAL Submitted (06-AUG-2009) Plant Genomics, J. Craig Venter Institute, 9704 Medical Center Dr, Rockville, MD 20850, USA	10	0.999296	0.999338
C6T5D3		255633178	unknown	AUTHORS Cheung,F., Xiao,Y., Chan,A., Moskal,W. and Town,C.D. TITLE Direct Submission JOURNAL Submitted (06-AUG-2009) Plant Genomics, J. Craig Venter Institute, 9704 Medical Center Dr, Rockville, MD 20850, USA	10	0.999296	0.999338
C6T691	GLYMA03G41390	257298089	unnamed protein product	AUTHORS Puzio,P., Blau,A., Walk,T.B., Gipsmans,M., Haake,V., Weig,A., Plesch,G. and Ebneth,M. TITLE Process for the production of a fine chemical JOURNAL Patent: EP 2090662-A2 19-AUG-2009; Metanomics GmbH (DE)	10	0.999296	0.999338
C6T764		255634608	unknown	AUTHORS Cheung,F., Xiao,Y., Chan,A., Moskal,W. and Town,C.D. TITLE Direct Submission JOURNAL Submitted (06-AUG-2009) Plant Genomics, J. Craig Venter Institute, 9704 Medical Center Dr, Rockville, MD 20850, USA	10	0.999296	0.999338
C6T9I2		255636288	unknown	AUTHORS Cheung,F., Xiao,Y., Chan,A., Moskal,W. and Town,C.D. TITLE Direct Submission JOURNAL Submitted (06-AUG-2009) Plant Genomics, J. Craig Venter Institute, 9704 Medical Center Dr, Rockville, MD 20850, USA	10	0.999296	0.999338
C6TBF6		255637669	unknown	AUTHORS Cheung,F., Xiao,Y., Chan,A., Moskal,W. and Town,C.D. TITLE Direct Submission JOURNAL Submitted (06-AUG-2009) Plant Genomics, J. Craig Venter Institute, 9704 Medical Center Dr, Rockville, MD 20850, USA	10	0.999296	0.999338
C6TGN9	GLYMA02G17470	255641430	unknown	AUTHORS Cheung,F., Xiao,Y., Chan,A., Moskal,W. and Town,C.D. TITLE Direct Submission JOURNAL Submitted (06-AUG-2009) Plant Genomics, J. Craig Venter Institute, 9704 Medical Center Dr, Rockville, MD 20850, USA	10	0.999296	0.999338
C6TKT8		255646082	unknown	AUTHORS Cheung,F., Xiao,Y., Chan,A., Moskal,W. and Town,C.D. TITLE Direct Submission JOURNAL Submitted (06-AUG-2009) Plant Genomics, J. Craig Venter Institute, 9704 Medical Center Dr, Rockville, MD 20850, USA	10	0.999296	0.999338
O65308		13111697	putative resistance protein KNBS4	AUTHORS He,C. and Chen,S.Y. TITLE Direct Submission JOURNAL Submitted (23-FEB-2001) Plant Biotechnology Laboratory, Institute of Genetics, CAS, Datun Road, Beijing 100101, P.R. China	10	0.998079	0.99873
Q2YE87		62632825	NB-LRR type disease resistance protein Rps1-k-2	AUTHORS Gao,H., Narayanan,N.N., Ellison,L. and Bhattacharyya,M.K. TITLE Two classes of highly similar coiled coil-nucleotide binding-leucine rich repeat genes isolated from the Rps1-k locus encode Phytophthora resistance in soybean JOURNAL Mol. Plant Microbe Interact. 18 (10), 1035-1045 (2005) PUBMED 16255242	10	0.998079	0.99873
Q2YE88		62632823	NB-LRR type disease resistance protein Rps1-k-1	AUTHORS Gao,H., Narayanan,N.N., Ellison,L. and Bhattacharyya,M.K. TITLE Two classes of highly similar coiled coil-nucleotide binding-leucine rich repeat genes isolated from the Rps1-k locus encode Phytophthora resistance in soybean JOURNAL Mol. Plant Microbe Interact. 18 (10), 1035-1045 (2005) PUBMED 16255242	10	0.998079	0.99873
Q6R269		44921729	disease resistance protein	AUTHORS Hayes,A.J., Jeong,S.C., Gore,M.A., Yu,Y.G., Buss,G.R., Tolin,S.A. and Maroof,M.A. TITLE Recombination within a nucleotide-binding-site/leucine-rich-repeat gene cluster produces new variants conditioning resistance to soybean mosaic virus in soybeans JOURNAL Genetics 166 (1), 493-503 (2004) PUBMED 15020438	10	0.998079	0.99873
Q6R270		44921727	disease resistance protein	AUTHORS Hayes,A.J., Jeong,S.C., Gore,M.A., Yu,Y.G., Buss,G.R., Tolin,S.A. and Maroof,M.A. TITLE Recombination within a nucleotide-binding-site/leucine-rich-repeat gene cluster produces new variants conditioning resistance to soybean mosaic virus in soybeans JOURNAL Genetics 166 (1), 493-503 (2004) PUBMED 15020438	10	0.998079	0.99873
Q6R271		44921725	disease resistance protein	AUTHORS Hayes,A.J., Jeong,S.C., Gore,M.A., Yu,Y.G., Buss,G.R., Tolin,S.A. and Maroof,M.A. TITLE Recombination within a nucleotide-binding-site/leucine-rich-repeat gene cluster produces new variants conditioning resistance to soybean mosaic virus in soybeans JOURNAL Genetics 166 (1), 493-503 (2004) PUBMED 15020438	10	0.998079	0.99873
Q6SQI9		38373629	NBS-LRR type disease resistance protein Hom-B	AUTHORS Ashfield,T., Ong,L.E., Nobuta,K., Schneider,C.M. and Innes,R.W. TITLE Convergent evolution of disease resistance gene specificity in two flowering plant families JOURNAL Plant Cell 16 (2), 309-318 (2004) PUBMED 14742871	10	0.998079	0.99873
Q6SQJ0		38373627	NBS-LRR type disease resistance protein Hom-F	AUTHORS Ashfield,T., Ong,L.E., Nobuta,K., Schneider,C.M. and Innes,R.W. TITLE Convergent evolution of disease resistance gene specificity in two flowering plant families JOURNAL Plant Cell 16 (2), 309-318 (2004) PUBMED 14742871	10	0.998079	0.99873
Q6SQJ1		38373621	NBS-LRR type disease resistance protein RPG1-B	AUTHORS Ashfield,T., Ong,L.E., Nobuta,K., Schneider,C.M. and Innes,R.W. TITLE Convergent evolution of disease resistance gene specificity in two flowering plant families JOURNAL Plant Cell 16 (2), 309-318 (2004) PUBMED 14742871	10	0.998079	0.99873
Q6SQJ2		38373623	NBS-LRR type disease resistance protein RPG1-B	AUTHORS Ashfield,T., Ong,L.E., Nobuta,K., Schneider,C.M. and Innes,R.W. TITLE Convergent evolution of disease resistance gene specificity in two flowering plant families JOURNAL Plant Cell 16 (2), 309-318 (2004) PUBMED 14742871	10	0.998079	0.99873
Q6Y4S2		37732053	resistance-like protein RNEAU-2	AUTHORS Yang,X., Chen,Q. and Yang,Q. TITLE Direct Submission JOURNAL Submitted (19-NOV-2002) College of Agronomy, NEAU, Institute of Soybean Research, Gongbin Road, Harbin, Heilongjiang 150030, China	10	0.998079	0.99873
Q6Y4S3		37732051	resistance-like protein RNEAU-1	AUTHORS Yang,X., Chen,Q. and Yang,Q. TITLE Direct Submission JOURNAL Submitted (18-NOV-2002) College of Agronomy, NEAU, Institute of Soybean Research, Gongbin Road, Harbin, Heilongjiang 150030, China	10	0.998079	0.99873
Q7XYS5		32329191	disease resistance-like protein KR7	AUTHORS Wang,B., Zhang,J. and Chen,S. TITLE Direct Submission JOURNAL Submitted (28-MAY-2003) Plant Biotechnology Lab, Institute of Genetics and Developmental Biology, Datun Road Chaoyang District, Beijing 100101, P.R. China	10	0.998079	0.99873
Q84LJ2		30692224	NBS-LRR type putative resistance gene protein	AUTHORS Ashfield,T., Bocian,A., Held,D., Henk,A.D., Marek,L.F., Danesh,D., Penuela,S., Meksem,K., Lightfoot,D.A., Young,N.D., Shoemaker,R.C. and Innes,R.W. TITLE Genetic and physical localization of the soybean Rpg1-b disease resistance gene reveals a complex locus containing several tightly linked families of NBS-LRR genes JOURNAL Mol. Plant Microbe Interact. 16 (9), 817-826 (2003) PUBMED 129716…	10	0.998079	0.99873
Q84LJ3		30692219	NBS-LRR type putative resistance gene protein	AUTHORS Ashfield,T., Bocian,A., Held,D., Henk,A.D., Marek,L.F., Danesh,D., Penuela,S., Meksem,K., Lightfoot,D.A., Young,N.D., Shoemaker,R.C. and Innes,R.W. TITLE Genetic and physical localization of the soybean Rpg1-b disease resistance gene reveals a complex locus containing several tightly linked families of NBS-LRR genes JOURNAL Mol. Plant Microbe Interact. 16 (9), 817-826 (2003) PUBMED 129716…	10	0.998079	0.99873
Q84LJ4		30692213	NBS-LRR type putative resistance gene protein	AUTHORS Ashfield,T., Bocian,A., Held,D., Henk,A.D., Marek,L.F., Danesh,D., Penuela,S., Meksem,K., Lightfoot,D.A., Young,N.D., Shoemaker,R.C. and Innes,R.W. TITLE Genetic and physical localization of the soybean Rpg1-b disease resistance gene reveals a complex locus containing several tightly linked families of NBS-LRR genes JOURNAL Mol. Plant Microbe Interact. 16 (9), 817-826 (2003) PUBMED 129716…	10	0.998079	0.99873
Q8GZF0		27463527	resistance protein KR4	AUTHORS Wang,B., Wang,Y., Wang,Q., Luo,G., Zhang,Z., He,C., He,S.J., Zhang,J., Gai,J. and Chen,S. TITLE Characterization of an NBS-LRR resistance gene homologue from soybean JOURNAL J. Plant Physiol. 161 (7), 815-822 (2004) PUBMED 15310071	10	0.998079	0.99873
Q8LGR1		21654932	resistance protein	AUTHORS Hai,D., Xuanjun,F. and Yusong,W. TITLE Direct Submission JOURNAL Submitted (30-JUL-2001) Biotechnology Institute, 31 Baishiqiao Road, Beijing 100081, China	10	0.998079	0.99873
Q8LGR2		21654930	resistance protein	AUTHORS Hai,D., Xuanjun,F. and Yusong,W. TITLE Direct Submission JOURNAL Submitted (30-JUL-2001) Biotechnology Institute, 31 Baishiqiao Road, Beijing 100081, China	10	0.998079	0.99873
Q8LLH3		22037332	disease resistance-like protein GS2-4	AUTHORS Graham,A., Marek,F. and Shoemaker,C. TITLE PCR Sampling of disease resistance-like sequences from a disease resistance gene cluster in soybean JOURNAL Theor. Appl. Genet. 105 (1), 50-57 (2002) PUBMED 12582561	10	0.998079	0.99873
Q8LLH4		22037330	disease resistance-like protein GS2-3	AUTHORS Graham,A., Marek,F. and Shoemaker,C. TITLE PCR Sampling of disease resistance-like sequences from a disease resistance gene cluster in soybean JOURNAL Theor. Appl. Genet. 105 (1), 50-57 (2002) PUBMED 12582561	10	0.998079	0.99873
Q8LLH5		22037327	disease resistance-like protein GS2-1	AUTHORS Graham,A., Marek,F. and Shoemaker,C. TITLE PCR Sampling of disease resistance-like sequences from a disease resistance gene cluster in soybean JOURNAL Theor. Appl. Genet. 105 (1), 50-57 (2002) PUBMED 12582561	10	0.998079	0.99873
Q8VWI6		17974503 17974499	putative resistance gene analog	[1]AUTHORS He,C. and Chen,S. TITLE Direct Submission JOURNAL Submitted (04-DEC-2000) Plant Biotechnology Laboratory, Institute of Genetics, CAS, Datun Road, Beijing 100101, China [2]AUTHORS Ding,H., Wan,Y.S., Fang,X.J., Li,B. and Meng,X. TITLE Direct Submission JOURNAL Submitted (13-SEP-2000) Institute of Biological Technology of CAAS, 30 Baishiqiao Rd., Beijing 100081, China	10	0.998079	0.99873
Q8W260		18033509	functional resistance protein KR2	AUTHORS He,C. and Chen,S. TITLE Direct Submission JOURNAL Submitted (03-FEB-2001) Plant Biotechnology Laboratory, Institute of Genetics, CAS, Datun Road, Beijing 100101, China	10	0.998079	0.99873
Q96429		1663537	disease resistance protein homolog, partial	AUTHORS Kanazin,V., Marek,L.F. and Shoemaker,R.C. TITLE Resistance gene analogs are conserved and clustered in soybean JOURNAL Proc. Natl. Acad. Sci. U.S.A. 93 (21), 11746-11750 (1996) PUBMED 8876208	10	0.998079	0.99873
Q96431		1663541	disease resistance protein homolog, partial	AUTHORS Kanazin,V., Marek,L.F. and Shoemaker,R.C. TITLE Resistance gene analogs are conserved and clustered in soybean JOURNAL Proc. Natl. Acad. Sci. U.S.A. 93 (21), 11746-11750 (1996) PUBMED 8876208	10	0.998079	0.99873
Q96434		1663547	CASTOR protein	AUTHORS Zhu,H., Riely,B.K., Burns,N.J. and Ane,J.M. TITLE Tracing nonlegume orthologs of legume genes required for nodulation and arbuscular mycorrhizal symbioses JOURNAL Genetics 172 (4), 2491-2499 (2006) PUBMED 16452143	10	0.998079	0.99873
Q96435		1663549	disease resistance protein homolog, partial	AUTHORS Kanazin,V., Marek,L.F. and Shoemaker,R.C. TITLE Resistance gene analogs are conserved and clustered in soybean JOURNAL Proc. Natl. Acad. Sci. U.S.A. 93 (21), 11746-11750 (1996) PUBMED 8876208	10	0.998079	0.99873
Q96436		1663551	disease resistance protein homolog, partial	AUTHORS Kanazin,V., Marek,L.F. and Shoemaker,R.C. TITLE Resistance gene analogs are conserved and clustered in soybean JOURNAL Proc. Natl. Acad. Sci. U.S.A. 93 (21), 11746-11750 (1996) PUBMED 8876208	10	0.998079	0.99873
Q9ATP5		13194664	resistance-like protein KNBS3	AUTHORS He,C. and Chen,S. TITLE Direct Submission JOURNAL Submitted (04-DEC-2000) Plant Biotechnology Laboratory, Institute of Genetics, CAS, Datun Road, Beijing 100101, China	10	0.998079	0.99873
Q9ATP7		13194660	resistance-like protein KNBS1	AUTHORS He,C. and Chen,S. TITLE Direct Submission JOURNAL Submitted (04-DEC-2000) Plant Biotechnology Laboratory, Institute of Genetics, CAS, Datun Road, Beijing 100101, China	10	0.998079	0.99873
Q9FVK3		9965107	resistance protein MG63	AUTHORS Graham,M.A., Marek,L.F., Lohnes,D., Cregan,P. and Shoemaker,R.C. TITLE Expression and genome organization of resistance gene analogs in soybean JOURNAL Genome 43 (1), 86-93 (2000) PUBMED 10701117	10	0.998079	0.99873
Q9FXZ4		9858473	resistance protein LM5	AUTHORS Graham,M.A., Marek,L.F., Lohnes,D., Cregan,P. and Shoemaker,R.C. TITLE Expression and genome organization of resistance gene analogs in soybean JOURNAL Genome 43 (1), 86-93 (2000) PUBMED 10701117	10	0.998079	0.99873
Q9FXZ6		9858468	resistance protein LM17.2	AUTHORS Graham,M.A., Marek,L.F., Lohnes,D., Cregan,P. and Shoemaker,R.C. TITLE Expression and genome organization of resistance gene analogs in soybean JOURNAL Genome 43 (1), 86-93 (2000) PUBMED 10701117	10	0.998079	0.99873
C6T2W1		255631264	unknown	AUTHORS Cheung,F., Xiao,Y., Chan,A., Moskal,W. and Town,C.D. TITLE Direct Submission JOURNAL Submitted (06-AUG-2009) Plant Genomics, J. Craig Venter Institute, 9704 Medical Center Dr, Rockville, MD 20850, USA	10	0.997776	0.998578
C6TDB4		255639031	unknown	AUTHORS Cheung,F., Xiao,Y., Chan,A., Moskal,W. and Town,C.D. TITLE Direct Submission JOURNAL Submitted (06-AUG-2009) Plant Genomics, J. Craig Venter Institute, 9704 Medical Center Dr, Rockville, MD 20850, USA	10	0.997776	0.998578
C6TM72		255647092	unknown	AUTHORS Cheung,F., Xiao,Y., Chan,A., Moskal,W. and Town,C.D. TITLE Direct Submission JOURNAL Submitted (06-AUG-2009) Plant Genomics, J. Craig Venter Institute, 9704 Medical Center Dr, Rockville, MD 20850, USA	10	0.997776	0.998578
C6T720		255634518	unknown	AUTHORS Cheung,F., Xiao,Y., Chan,A., Moskal,W. and Town,C.D. TITLE Direct Submission JOURNAL Submitted (06-AUG-2009) Plant Genomics, J. Craig Venter Institute, 9704 Medical Center Dr, Rockville, MD 20850, USA	10	0.997773	0.998577
C6T430	GLYMA18G47361	255632159	unknown	AUTHORS Cheung,F., Xiao,Y., Chan,A., Moskal,W. and Town,C.D. TITLE Direct Submission JOURNAL Submitted (06-AUG-2009) Plant Genomics, J. Craig Venter Institute, 9704 Medical Center Dr, Rockville, MD 20850, USA	10	0.997764	0.998572
C6T750	GLYMA20G08680	359807014	disease resistance-like protein GS3-3	AUTHORS Graham,A., Marek,F. and Shoemaker,C. TITLE PCR Sampling of disease resistance-like sequences from a disease resistance gene cluster in soybean JOURNAL Theor. Appl. Genet. 105 (1), 50-57 (2002) PUBMED 12582561	10	0.997764	0.998572
C6TI71	GLYMA09G38990	255642519	unknown	AUTHORS Cheung,F., Xiao,Y., Chan,A., Moskal,W. and Town,C.D. TITLE Direct Submission JOURNAL Submitted (06-AUG-2009) Plant Genomics, J. Craig Venter Institute, 9704 Medical Center Dr, Rockville, MD 20850, USA	10	0.997764	0.998572
C6TIF1		255644372	unknown	AUTHORS Cheung,F., Xiao,Y., Chan,A., Moskal,W. and Town,C.D. TITLE Direct Submission JOURNAL Submitted (06-AUG-2009) Plant Genomics, J. Craig Venter Institute, 9704 Medical Center Dr, Rockville, MD 20850, USA	10	0.997764	0.998572
C6TLT7	GLYMA14G04180	212552204	late-embryogenesis abundant protein 1	AUTHORS Li,W., Chang,W. and Han,Y. TITLE Direct Submission JOURNAL Submitted (21-SEP-2008) College of Agronomy, NEAU, Institute of Soybean Research, Gongbin Road, Harbin, Heilongjiang 150030, China	10	0.997764	0.998572	NDR1(Non-race specific disease resistance protein )
C6TJ72		255644924	unknown	AUTHORS Cheung,F., Xiao,Y., Chan,A., Moskal,W. and Town,C.D. TITLE Direct Submission JOURNAL Submitted (06-AUG-2009) Plant Genomics, J. Craig Venter Institute, 9704 Medical Center Dr, Rockville, MD 20850, USA	10	0.997755	0.998568
C6T589		255633072	unknown	AUTHORS Cheung,F., Xiao,Y., Chan,A., Moskal,W. and Town,C.D. TITLE Direct Submission JOURNAL Submitted (06-AUG-2009) Plant Genomics, J. Craig Venter Institute, 9704 Medical Center Dr, Rockville, MD 20850, USA	10	0.997422	0.998401
C6T5T5	GLYMA07G04250	255633518	unknown	AUTHORS Cheung,F., Xiao,Y., Chan,A., Moskal,W. and Town,C.D. TITLE Direct Submission JOURNAL Submitted (06-AUG-2009) Plant Genomics, J. Craig Venter Institute, 9704 Medical Center Dr, Rockville, MD 20850, USA	10	0.997422	0.998401
Q39894	GLYMA06G16800	509769	seed-specific low molecular weight sulfur-rich protein	AUTHORS Lee,J.S. TITLE Direct Submission JOURNAL Submitted (12-NOV-1992) Jong S Lee, Molecular Biology, Seoul National University, ShinRim-Dong, Kwan-ak Gu, Seoul, 151-742, Republic of Korea	10	0.996145	0.997762	Ortholog of Q07502:Defensin-like protein (Identity:96%; E-value: 7.0E-55)
C6TLU2		255646825	unknown	AUTHORS Cheung,F., Xiao,Y., Chan,A., Moskal,W. and Town,C.D. TITLE Direct Submission JOURNAL Submitted (06-AUG-2009) Plant Genomics, J. Craig Venter Institute, 9704 Medical Center Dr, Rockville, MD 20850, USA	14	0.996543	0.997725
Q02243		18782	wound-induced protein	AUTHORS Covello,P.S. and Gray,M.W. TITLE Silent mitochondrial and active nuclear genes for subunit 2 of cytochrome c oxidase (cox2) in soybean: evidence for RNA-mediated gene transfer JOURNAL EMBO J. 11 (11), 3815-3820 (1992) PUBMED 1382979	10	0.995741	0.99756
E6YBW4	GLYMA09G04520	284931970	pathogenesis-related protein 10	AUTHORS Zhang,S. and Xu,P. TITLE Direct Submission JOURNAL Submitted (23-APR-2009) College of Agronomy, NEAU, Soybean Research Institute, Gongbin Road, Harbin, Heilongjiang 150030, China	7	0.994508	0.997374
P26987	GLYMA07G37240	351724557	stress-induced protein SAM22	AUTHORS Mittag,D., Vieths,S., Vogel,L., Becker,W.M., Rihs,H.P., Helbling,A., Wuthrich,B. and Ballmer-Weber,B.K. TITLE Soybean allergy in patients allergic to birch pollen: clinical investigation and molecular characterization of allergens JOURNAL J. Allergy Clin. Immunol. 113 (1), 148-154 (2004) PUBMED 14713921	7	0.994508	0.997374
Q07502		18748	Defensin-like protein	AUTHORS Choi,Y., Choi,Y.D. and Lee,J.S. TITLE Nucleotide sequence of a cDNA encoding a low molecular weight sulfur-rich protein in soybean seeds JOURNAL Plant Physiol. 101 (2), 699-700 (1993) PUBMED 8278516	7	0.994508	0.997374
Q2XQG7		82408519	pathogenesis-related protein PR-10	AUTHORS Graham,M.Y. TITLE The diphenylether herbicide lactofen induces cell death and expression of defense-related genes in soybean JOURNAL Plant Physiol. 139 (4), 1784-1794 (2005) PUBMED 16299178	7	0.994508	0.997374
Q43453	GLYMA17G03350	351725047	G.max mRNA from stress-induced gene (H4)	AUTHORS Crowell,D.N., John,M.E., Russell,D. and Amasino,R.M. TITLE Characterization of a stress-induced, developmentally regulated gene family from soybean JOURNAL Plant Mol. Biol. 18 (3), 459-466 (1992) PUBMED 1371403	7	0.994508	0.997374
Q8LJU1		351723821	PR10-like protein	AUTHORS Chou,W.M., Shigaki,T., Dammann,C., Liu,Y.Q. and Bhattacharyya,M.K. TITLE Inhibition of phosphoinositide-specific phospholipase C results in the induction of pathogenesis-related genes in soybean JOURNAL Plant Biol (Stuttg) 6 (6), 664-672 (2004) PUBMED 15570470	7	0.994508	0.997374
Q9FEZ8		11863553	stress-induced protein SAM22-like	AUTHORS Ludwig,A. and Tenhaken,R. TITLE Defence gene expression in soybean is linked to the status of the cell death program JOURNAL Plant Mol. Biol. 44 (2), 209-218 (2000) PUBMED 11117264	7	0.994508	0.997374
C6TGD0		255641210	unknown	AUTHORS Cheung,F., Xiao,Y., Chan,A., Moskal,W. and Town,C.D. TITLE Direct Submission JOURNAL Submitted (06-AUG-2009) Plant Genomics, J. Craig Venter Institute, 9704 Medical Center Dr, Rockville, MD 20850, USA	14	0.994803	0.99671
