# Supplementary material for: System-Level Insights into the Cellular Interactome of a Non-Model Organism: Inferring, Modelling and Analysing Functional Gene Network of Soybean (Glycine max)
Source: PLoS One. 2014 Nov 25;9(11):e113907. doi: 10.1371/journal.pone.0113907 (PMC4244207; doi:10.1371/journal.pone.0113907)
Supplement: Table S4 — The putative functional annotations of 103 unknown genes by using Blast2GO. (XLS) [file pone.0113907.s004.xls]

## Sheet: Table S4
Table S4. The putative functional annotations of 103 unknown genes by using Blast2GO.
Descending ordered by WR Scores (also represented by the darkness of the background colors of the 'WR Score' column). Cell background, ██ The putative disease resistance genes (77), ██ Unrelated genes (13), ██ Genes with unknown functions (13). Remarks, giving other proofs or references to validate that the genes are disease resistant.
Gene	Ensembl ID	GI	Putative function	Length	#Hits	min. eValue	mean Similarity	#GOs	GOs	Enzyme Codes	KEGG Pathway	InterPro	WR Score	Remarks
C6T2H5		255630935	gtp-dependent nucleic acid-binding	188	20	6.47229e-112	0.8895	4	P:biosynthetic process; P:cellular process; F:nucleotide binding; C:plastid	-	-	IPR006073 (PRINTS); IPR027417 (SUPERFAMILY); G3DSA:3.40.50.300 (GENE3D), PTHR23305 (PANTHER), PTHR23305:SF5 (PANTHER)	0.999736	GTP-binding protein, HSR1-related (Cylindrospermopsis raciborskii CS-505)
C6T3Z0		255632077	protein aig1-like	223	20	4.05109e-162	0.856	2	P:response to biotic stimulus; F:nucleotide binding	-	-	IPR006703 (PFAM); IPR027417 (SUPERFAMILY); G3DSA:3.40.50.300 (GENE3D), PTHR10903 (PANTHER), PTHR10903:SF2 (PANTHER)	0.999736
C6TEP9		255640020	elongation factor chloroplastic-like	339	20	0	0.9765	19	P:carbohydrate metabolic process; P:nucleobase-containing compound metabolic process; P:catabolic process; P:secondary metabolic process; C:plastid; C:extracellular region; P:cellular protein modification process; P:biological_process; P:reproduction; P:post-embryonic development; P:embryo development; P:biosynthetic process; P:cellular process; P:cellular component organization; P:generation of …	-	-	IPR000640 (G3DSA:3.30.70.GENE3D); IPR005517 (PFAM); IPR009000 (SUPERFAMILY); IPR009022 (PFAM); IPR014721 (G3DSA:3.30.230.GENE3D); IPR020568 (SUPERFAMILY); G3DSA:2.40.30.10 (GENE3D), G3DSA:3.30.70.870 (GENE3D), PTHR23115 (PANTHER), PTHR23115:SF13 (PANTHER)	0.999736	Jianming Fu, Ivana Momčilović, and P. V. Vara Prasad, “Roles of Protein Synthesis Elongation Factor EF-Tu in Heat Tolerance in Plants,” Journal of Botany, vol. 2012, Article ID 835836, 8 pages, 2012. doi:10.1155/2012/835836
C6TI33		363806686,255642443	obg-like atpase 1-like	394	20	0	0.9605	10	C:cytosol; P:transport; P:cellular process; P:response to stress; P:response to abiotic stimulus; C:plasma membrane; P:carbohydrate metabolic process; P:generation of precursor metabolites and energy; P:catabolic process; P:biosynthetic process; P:biological_process; F:nucleotide binding	-	-	IPR004396 (PIR); IPR006073 (PRINTS); IPR012675 (G3DSA:3.10.20.GENE3D); IPR012676 (SUPERFAMILY); IPR013029 (PFAM); IPR023192 (G3DSA:1.10.150.GENE3D); IPR027417 (SUPERFAMILY); G3DSA:3.40.50.300 (GENE3D), PTHR23305 (PANTHER), PTHR23305:SF3 (PANTHER)	0.999736	Jiawei Zhang, Valentina Rubio, Michael W. Lieberman, and Zheng-Zheng Shi. OLA1, an Obg-like ATPase, suppresses antioxidant response via nontranscriptional mechanisms PNAS 2009 106 (36) 15356-15361; published ahead of print August 24, 2009, doi:10.1073/pnas.0907213106
C6TKC1		255645735	protein aig1-like	323	20	0	0.8195	1	F:nucleotide binding	-	-	IPR006703 (PFAM); IPR027417 (SUPERFAMILY); G3DSA:3.40.50.300 (GENE3D), PTHR10903 (PANTHER), PTHR10903:SF2 (PANTHER)	0.999736
C6T6Y5		255634444	rossmann-fold nad -binding domain-containing protein	146	20	4.59733e-90	0.887	2	F:nucleotide binding; C:plastid	-	-	SSF51735 (SUPERFAMILY)	0.999718
C6T777		255634634,363814414	3-beta hydroxysteroid dehydrogenase isomerase family protein	303	20	0	0.889	5	C:plastid; C:thylakoid; F:catalytic activity; F:nucleotide binding; P:response to stress	-	-	IPR016040 (G3DSA:3.40.50.GENE3D); PTHR12126 (PANTHER), PTHR12126:SF2 (PANTHER), PF13460 (PFAM), SSF51735 (SUPERFAMILY)	0.999718
C6T851		255635299,363807634	gpn-loop gtpase 1 homolog	405	20	0	0.8855	5	P:embryo development; F:nucleotide binding; F:hydrolase activity; P:cellular process; C:cytoskeleton	(3.6) Acting on acid anhydrides	map00730, map00230	IPR004130 (PFAM); IPR027417 (SUPERFAMILY); G3DSA:3.40.50.300 (GENE3D), PTHR21231 (PANTHER), PTHR21231:SF1 (PANTHER)	0.999718
C6TA12		255636654	ornithine cyclodeaminase	340	20	0	0.8435	9	P:response to stress; P:response to biotic stimulus; F:catalytic activity; P:cellular process; F:structural molecule activity; C:plastid; F:nucleotide binding; ; P:multicellular organismal development	(4.3) Carbon-nitrogen lyases	map00330	IPR003462 (PIR); IPR016040 (G3DSA:3.40.50.GENE3D); IPR023401 (G3DSA:3.30.1780.GENE3D); PTHR13812 (PANTHER), PTHR13812:SF2 (PANTHER), SSF51735 (SUPERFAMILY)	0.999718
C6TB22		255637391	isoflavone reductase homolog a622-like	308	20	0	0.892	1	F:nucleotide binding	-	-	IPR008030 (PFAM); IPR016040 (G3DSA:3.40.50.GENE3D); G3DSA:3.90.25.10 (GENE3D), PTHR10366 (PANTHER), PTHR10366:SF133 (PANTHER), SSF51735 (SUPERFAMILY)	0.999718
C6TB34		255637416	isoflavone reductase homolog a622-like	307	20	0	0.8645	5	P:metabolic process; F:catalytic activity; F:nucleotide binding; P:biosynthetic process; ; P:secondary metabolic process	(1.3) Acting on the CH-CH group of donors	map00943	IPR008030 (PFAM); IPR016040 (G3DSA:3.40.50.GENE3D); G3DSA:3.90.25.10 (GENE3D), PTHR10366 (PANTHER), PTHR10366:SF133 (PANTHER), SSF51735 (SUPERFAMILY)	0.999718
C6TB90		255637531	isoflavone reductase homolog	310	20	0	0.909	1	F:nucleotide binding	-	-	IPR008030 (PFAM); IPR016040 (G3DSA:3.40.50.GENE3D); G3DSA:3.90.25.10 (GENE3D), PTHR10366 (PANTHER), PTHR10366:SF136 (PANTHER), SSF51735 (SUPERFAMILY)	0.999718
C6TB98		255637547	isoflavone reductase homolog	310	20	0	0.9135	3	F:catalytic activity; P:biological_process; F:nucleotide binding	-	-	IPR008030 (PFAM); IPR016040 (G3DSA:3.40.50.GENE3D); G3DSA:3.90.25.10 (GENE3D), PTHR10366 (PANTHER), PTHR10366:SF136 (PANTHER), SSF51735 (SUPERFAMILY)	0.999718
C6TC66		255638209	nad dependent epimerase dehydratase family protein	263	20	4.45524e-135	0.726	2	F:nucleotide binding; C:plasma membrane	-	-	IPR016040 (G3DSA:3.40.50.GENE3D); PTHR12126 (PANTHER), PTHR12126:SF2 (PANTHER), PF13460 (PFAM), SSF51735 (SUPERFAMILY)	0.999718
C6TCK0		255638486	gpn-loop gtpase 3-like	267	20	0	0.94	1	F:nucleotide binding	-	-	IPR004130 (PFAM); IPR027417 (SUPERFAMILY); G3DSA:3.40.50.300 (GENE3D), PTHR21231 (PANTHER), PTHR21231:SF4 (PANTHER)	0.999718
C6TD30		255638858	isoflavone reductase	318	20	0	0.8905	5	P:metabolic process; F:catalytic activity; F:nucleotide binding; P:biosynthetic process; ; P:secondary metabolic process	(1.3) Acting on the CH-CH group of donors	map00943	IPR008030 (PFAM); IPR016040 (G3DSA:3.40.50.GENE3D); G3DSA:3.90.25.10 (GENE3D), PTHR10366 (PANTHER), PTHR10366:SF133 (PANTHER), SSF51735 (SUPERFAMILY)	0.999718
C6TE58		255639632	retinol dehydrogenase (Rdh)	203	20	2.45702e-137	0.8965	9	F:catalytic activity; P:pollination; P:anatomical structure morphogenesis; P:cellular component organization; P:cell differentiation; P:cell growth; P:multicellular organismal development; F:nucleotide binding; P:metabolic process	-	-	IPR002347 (PRINTS); IPR016040 (G3DSA:3.40.50.GENE3D); PTHR24320 (PANTHER), PTHR24320:SF0 (PANTHER), SSF51735 (SUPERFAMILY)	0.999718
C6TET4		255640090	isoflavone reductase homolog	310	20	0	0.9185	3	F:catalytic activity; P:biological_process; F:nucleotide binding	-	-	IPR008030 (PFAM); IPR016040 (G3DSA:3.40.50.GENE3D); G3DSA:3.90.25.10 (GENE3D), PTHR10366 (PANTHER), PTHR10366:SF136 (PANTHER), SSF51735 (SUPERFAMILY)	0.999718
C6TF75		255640379	tropinone reductase homolog	91	20	2.49483e-59	0.847	4	C:cytosol; P:biological_process; F:catalytic activity; F:nucleotide binding; P:metabolic process	-	-	IPR002347 (PRINTS); IPR016040 (G3DSA:3.40.50.GENE3D); PTHR24310 (PANTHER), PTHR24310:SF11 (PANTHER), PF13561 (PFAM), SSF51735 (SUPERFAMILY)	0.999718	"The presence of a tropinone reductase EST suggests the involvement of tropane alkaloids in the response of citrus fruit to P. digitatum infection. " A transcriptomic approach highlights induction of secondary metabolism in citrus fruit in response to Penicillium digitatum infection. BMC Plant Biol. 2010; 10: 194.
C6TFN3		363814573,255640702	bifunctional dihydroflavonol 4-reductase flavanone 4-reductase-like	221	20	3.86917e-166	0.84	7	P:biosynthetic process; P:cellular process; P:lipid metabolic process; F:catalytic activity; F:binding; F:nucleotide binding; P:metabolic process; ; P:secondary metabolic process	(1.1) Acting on the CH-OH group of donors; (1.1) Acting on the CH-OH group of donors	map00984, map00140, map00941	IPR002225 (PFAM); IPR016040 (G3DSA:3.40.50.GENE3D); PTHR10366 (PANTHER), PTHR10366:SF9 (PANTHER), SSF51735 (SUPERFAMILY)	0.999718	Johal G S, Briggs S P. Reductase activity encoded by the HM1 disease resistance gene in maize[J]. Science, 1992, 258(5084): 985-987.
C6THR8	GLYMA07G15960	359806452,255642211	nad-dependent epimerase dehydratase	331	20	0	0.9165	8	P:response to stress; P:response to biotic stimulus; F:binding; C:plasma membrane; P:response to endogenous stimulus; C:plastid; C:thylakoid; C:extracellular region; F:nucleotide binding	-	-	IPR016040 (G3DSA:3.40.50.GENE3D); PTHR14194 (PANTHER), PTHR14194:SF17 (PANTHER), PF13460 (PFAM), SSF51735 (SUPERFAMILY)	0.999718
C6THZ8		255642372,363807124	nad -binding rossmann-fold superfamily protein	600	20	0	0.8825	6	C:vacuole; P:anatomical structure morphogenesis; P:post-embryonic development; C:plastid; P:nucleobase-containing compound metabolic process; F:nucleotide binding	-	-	IPR008979 (SUPERFAMILY); IPR013857 (PFAM); IPR016040 (G3DSA:3.40.50.GENE3D); PTHR13194 (PANTHER), PTHR13194:SF7 (PANTHER), PF13460 (PFAM), SSF51735 (SUPERFAMILY)	0.999718
C6TIV7		255644690,363807068	enoyl-acp reductase	461	20	0	0.908	7	F:catalytic activity; P:biosynthetic process; P:cellular process; P:lipid metabolic process; C:plastid; F:binding; C:thylakoid; F:nucleotide binding	-	-	IPR002347 (PRINTS); IPR016040 (G3DSA:3.40.50.GENE3D); PF13561 (PFAM), SSF51735 (SUPERFAMILY)	0.999718	Moshe A, Pfannstiel J, Brotman Y, Kolot M, Sobol I, et al. (2012) Stress Responses to Tomato Yellow Leaf Curl Virus (TYLCV) Infection of Resistant and Susceptible Tomato Plants are Different. Metabolomics S1:006. doi:10.4172/2153-0769.S1-006
C6TJJ0		255645164	nad dependent epimerase dehydratase family protein	263	20	4.12756e-135	0.7255	2	F:nucleotide binding; C:plasma membrane	-	-	IPR016040 (G3DSA:3.40.50.GENE3D); PTHR12126 (PANTHER), PTHR12126:SF2 (PANTHER), PF13460 (PFAM), SSF51735 (SUPERFAMILY)	0.999718
C6TJN4	GLYMA08G08940	358248271,255645253	nad -binding rossmann-fold-containing protein	290	20	0	0.8715	7	C:plastid; P:biosynthetic process; P:carbohydrate metabolic process; P:cellular process; C:membrane; C:thylakoid; F:nucleotide binding	-	-	IPR016040 (G3DSA:3.40.50.GENE3D); PTHR10366 (PANTHER), PTHR10366:SF92 (PANTHER), PF13460 (PFAM), SSF51735 (SUPERFAMILY)	0.999718
C6TJX1		255645431	nadh dehydrogenase	396	20	0	0.9035	12	P:protein metabolic process; P:catabolic process; P:cellular process; P:metabolic process; C:membrane; C:mitochondrion; P:response to stress; P:response to abiotic stimulus; P:response to biotic stimulus; P:cellular component organization; F:nucleotide binding; F:catalytic activity; F:binding; P:biosynthetic process	(1.6) Acting on NADH or NADPH	map00190, map00910	IPR016040 (G3DSA:3.40.50.GENE3D); PTHR12126 (PANTHER), PTHR12126:SF1 (PANTHER), PF13460 (PFAM), SSF51735 (SUPERFAMILY)	0.999718
C6TKG3		255645825	enoyl-acp reductase	392	20	0	0.92	7	F:catalytic activity; P:biosynthetic process; P:cellular process; P:lipid metabolic process; C:plastid; F:binding; C:thylakoid; F:nucleotide binding	-	-	IPR002347 (PRINTS); IPR016040 (G3DSA:3.40.50.GENE3D); PTHR24315 (PANTHER), PF13561 (PFAM), SSF51735 (SUPERFAMILY)	0.999718	Moshe A, Pfannstiel J, Brotman Y, Kolot M, Sobol I, et al. (2012) Stress Responses to Tomato Yellow Leaf Curl Virus (TYLCV) Infection of Resistant and Susceptible Tomato Plants are Different. Metabolomics S1:006. doi:10.4172/2153-0769.S1-006
C6TLM0		255646677	isoflavone reductase	318	20	0	0.886	5	P:metabolic process; F:catalytic activity; F:nucleotide binding; P:biosynthetic process; ; P:secondary metabolic process	(1.3) Acting on the CH-CH group of donors	map00943	IPR008030 (PFAM); IPR016040 (G3DSA:3.40.50.GENE3D); G3DSA:3.90.25.10 (GENE3D), PTHR10366 (PANTHER), PTHR10366:SF133 (PANTHER), SSF51735 (SUPERFAMILY)	0.999718
C6TM80		363806740,255647108	chloroplast stem-loop binding protein of 41 kda chloroplastic-like	378	20	0	0.933	34	P:signal transduction; P:reproduction; P:post-embryonic development; P:embryo development; P:biosynthetic process; P:cellular process; P:lipid metabolic process; P:secondary metabolic process; P:anatomical structure morphogenesis; P:multicellular organismal development; C:peroxisome; P:response to abiotic stimulus; F:catalytic activity; P:response to stress; P:cell death; P:biological_process; P:…	-	-	IPR016040 (G3DSA:3.40.50.GENE3D); G3DSA:3.90.25.10 (GENE3D), PTHR10366 (PANTHER), PTHR10366:SF56 (PANTHER), PF13460 (PFAM), SSF51735 (SUPERFAMILY)	0.999718
C6TNS6		255648230	isoflavone reductase	318	20	0	0.886	5	P:metabolic process; F:catalytic activity; F:nucleotide binding; P:biosynthetic process; ; P:secondary metabolic process	(1.3) Acting on the CH-CH group of donors	map00943	IPR008030 (PFAM); IPR016040 (G3DSA:3.40.50.GENE3D); G3DSA:3.90.25.10 (GENE3D), PTHR10366 (PANTHER), PTHR10366:SF133 (PANTHER), SSF51735 (SUPERFAMILY)	0.999718
C6TJF9	GLYMA12G28660	255645100,358249314	ras-related protein raba2a-like	217	20	4.3434e-158	0.931	7	C:endosome; F:nucleotide binding; C:cytoplasm; C:plasma membrane; P:cellular process; F:hydrolase activity; P:transport; P:signal transduction; C:cytosol	-	-	IPR001806 (PRINTS); IPR003579 (SMART); IPR005225 (TIGRFAMs); IPR027417 (SUPERFAMILY); G3DSA:3.40.50.300 (GENE3D), PTHR24073 (PANTHER), PTHR24073:SF87 (PANTHER), PS51419 (PROFILE)	0.999707	Parallels in Fungal Pathogenesis on Plant and Animal Hosts. Eukaryot Cell. 2006 December; 5(12): 1941–1949.
C6TJH6		255645145,255645135,363807114	ras-related protein rab7-like	207	20	7.5137e-153	0.908	5	F:nucleotide binding; C:plasma membrane; F:hydrolase activity; P:signal transduction; P:transport	-	-	IPR001806 (PRINTS); IPR003579 (SMART); IPR005225 (TIGRFAMs); IPR027417 (SUPERFAMILY); G3DSA:3.40.50.300 (GENE3D), PTHR24073 (PANTHER), PTHR24073:SF57 (PANTHER), PS51419 (PROFILE)	0.999707	Parallels in Fungal Pathogenesis on Plant and Animal Hosts. Eukaryot Cell. 2006 December; 5(12): 1941–1949.
C6T7Y1	GLYMA19G32990	255635153,359806047	actin	377	20	0	0.9915	10	C:cytoplasm; C:cytoskeleton; P:anatomical structure morphogenesis; P:cell differentiation; P:multicellular organismal development; P:cell growth; C:plasma membrane; C:cell wall; F:nucleotide binding; C:nucleus	-	-	IPR004000 (PRINTS); IPR004001 (PROSITE); IPR020902 (PROSITE); G3DSA:3.30.420.40 (GENE3D), G3DSA:3.90.640.10 (GENE3D), PTHR11937:SF78 (PANTHER), SSF53067 (SUPERFAMILY)	0.999683
C6T8Q2		255635710	actin	213	20	4.93975e-155	0.99	4	C:cytoskeleton; F:nucleotide binding; C:mitochondrion; C:plasma membrane	-	-	IPR004000 (PRINTS); IPR004001 (PROSITE); IPR020902 (PROSITE); G3DSA:3.30.420.40 (GENE3D), G3DSA:3.90.640.10 (GENE3D), PTHR11937:SF78 (PANTHER), SSF53067 (SUPERFAMILY)	0.999683
C6TAA6	GLYMA05G09290	255636850,358248864	actin 4	377	20	0	0.9915	10	C:cytoplasm; C:cytoskeleton; P:anatomical structure morphogenesis; P:cell differentiation; P:multicellular organismal development; P:cell growth; C:plasma membrane; C:cell wall; F:nucleotide binding; C:nucleus	-	-	IPR004000 (PRINTS); IPR004001 (PROSITE); IPR020902 (PROSITE); G3DSA:3.30.420.40 (GENE3D), G3DSA:3.90.640.10 (GENE3D), PTHR11937:SF78 (PANTHER), SSF53067 (SUPERFAMILY)	0.999683
C6TGZ9		255641658	actin isoform peac14-1	377	20	0	0.993	10	C:cytoskeleton; P:anatomical structure morphogenesis; P:cell differentiation; P:multicellular organismal development; P:cell growth; C:plasma membrane; C:cell wall; F:nucleotide binding; C:nucleus; C:mitochondrion	-	-	IPR004000 (PRINTS); IPR004001 (PROSITE); IPR020902 (PROSITE); G3DSA:3.30.420.40 (GENE3D), G3DSA:3.90.640.10 (GENE3D), PTHR11937:SF78 (PANTHER), SSF53067 (SUPERFAMILY)	0.999683
C6TJ78	GLYMA02G10170	255644936,358248640	actin 11	377	20	0	0.99	12	P:protein metabolic process; P:cellular process; P:catabolic process; C:cytoskeleton; C:mitochondrion; C:plasma membrane; C:plastid; P:cellular component organization; F:nucleotide binding; P:biosynthetic process; P:carbohydrate metabolic process; F:structural molecule activity	-	-	IPR004000 (PRINTS); IPR004001 (PROSITE); IPR020902 (PROSITE); G3DSA:3.30.420.40 (GENE3D), G3DSA:3.90.640.10 (GENE3D), PTHR11937:SF78 (PANTHER), SSF53067 (SUPERFAMILY)	0.999683
C6TJI8		255645160	luminal binding protein	226	20	1.35632e-120	0.975	15	C:cell wall; P:metabolic process; P:response to stress; P:cellular process; P:protein metabolic process; P:catabolic process; C:nucleolus; P:cellular component organization; P:cell differentiation; P:multicellular organismal development; P:response to abiotic stimulus; C:membrane; C:vacuole; F:nucleotide binding; C:endoplasmic reticulum; F:catalytic activity; C:plastid; P:biological_process; C:pl…	(1.3) Acting on the CH-CH group of donors	map00943	IPR013126 (PFAM); G3DSA:1.20.1270.10 (GENE3D), G3DSA:2.60.34.10 (GENE3D), PTHR19375 (PANTHER), PS00014 (PROSITE), SSF100920 (SUPERFAMILY), SSF100934 (SUPERFAMILY)	0.999683
C6TK76		255645644	actin-11 isoform 1	377	20	0	0.9815	10	C:cytoplasm; C:cytoskeleton; P:anatomical structure morphogenesis; P:cell differentiation; P:multicellular organismal development; P:cell growth; C:plasma membrane; C:cell wall; F:nucleotide binding; C:nucleus	-	-	IPR004000 (PRINTS); IPR004001 (PROSITE); IPR020902 (PROSITE); G3DSA:3.30.420.40 (GENE3D), G3DSA:3.90.640.10 (GENE3D), PTHR11937:SF78 (PANTHER), SSF53067 (SUPERFAMILY)	0.999683
C6SYJ3		255627943	defensin	74	20	1.0968e-34	0.6945	1	P:response to stress	-	-	IPR003614 (G3DSA:3.30.30.GENE3D); IPR008176 (PFAM); IPR008177 (PRINTS)	0.999671
C6SZL0	GLYMA10G41060	351720654,255628677	mediator of rna polymerase ii transcription subunit 21-like	139	20	2.10572e-94	0.865	5	C:nucleus; ; F:protein binding; P:response to stress; P:response to biotic stimulus; C:nucleoplasm	-	-	IPR021384 (PFAM); PTHR13381 (PANTHER), SSF140718 (SUPERFAMILY)	0.99967	Repressor- and activator-type ethylene response factors functioning in jasmonate signaling and disease resistance identified via a genome-wide screen of Arabidopsis transcription factor gene expression. Plant Physiol. 139:949-959(2005)
C6T8B8		255635435	bifunctional nuclease in basal defense response 1	328	20	0	0.84	5	P:response to stress; P:response to biotic stimulus; P:DNA metabolic process; F:DNA binding; F:nuclease activity	-	-	IPR003729 (PFAM)	0.99967
C6T2R0	GLYMA03G40770	351721773,255631143	pathogenesis-related protein pr-4b-like	142	20	1.26011e-87	0.835	3	P:response to stress; P:response to biotic stimulus; F:carbohydrate binding	-	-	IPR001153 (PRODOM); IPR009009 (SUPERFAMILY); IPR014733 (G3DSA:2.40.40.GENE3D); IPR018226 (PROSITE); PTHR22595 (PANTHER), PTHR22595:SF1 (PANTHER)	0.999669
C6SVB6	GLYMA05G08670	255625689,351721000	universal stress protein a-like	175	20	5.30509e-127	0.902	3	P:response to stress; C:plasma membrane; P:response to biotic stimulus	-	-	IPR006015 (PRINTS); IPR006016 (PFAM); IPR014729 (G3DSA:3.40.50.GENE3D); SSF52402 (SUPERFAMILY)	0.999338
C6SVE2	GLYMA05G08670	255625741,351720876	aba-responsive lea-like protein	93	17	5.32931e-63	0.7171	1	P:response to stress	-	-	IPR004926 (PFAM)	0.999338
C6SVT0	GLYMA10G28900	255626017,351726044	universal stress protein a-like protein	162	20	3.61264e-117	0.865	1	P:response to stress	-	-	IPR006015 (PRINTS); IPR006016 (PFAM); IPR014729 (G3DSA:3.40.50.GENE3D); PTHR31964 (PANTHER), PTHR31964:SF0 (PANTHER), SSF52402 (SUPERFAMILY)	0.999338
C6SX60		351725797,255626977	universal stress protein family protein	202	20	3.64146e-132	0.7645	1	P:response to stress	-	-	IPR006016 (PFAM); IPR014729 (G3DSA:3.40.50.GENE3D); SSF52402 (SUPERFAMILY)	0.999338
C6SXR1	GLYMA19G39840	351722035,255627379	universal stress protein	163	20	3.59581e-115	0.8295	2	P:response to stress; C:vacuole	-	-	IPR006015 (PRINTS); IPR006016 (PFAM); IPR014729 (G3DSA:3.40.50.GENE3D); PTHR31964 (PANTHER), PTHR31964:SF0 (PANTHER), SSF52402 (SUPERFAMILY)	0.999338
C6SYI8		255627933,351721446	universal stress protein	164	20	4.41763e-115	0.9115	3	C:plasma membrane; P:response to stress; P:response to abiotic stimulus	-	-	IPR006015 (PRINTS); IPR006016 (PFAM); IPR014729 (G3DSA:3.40.50.GENE3D); PTHR31964 (PANTHER), PTHR31964:SF0 (PANTHER), SSF52402 (SUPERFAMILY)	0.999338
C6SZ33	GLYMA10G02210	257350056,255628323,219907233,257298087,351722071,219743196,219753634,257641570	late-embryogenesis protein	95	20	1.14074e-61	0.783	1	P:response to stress	-	-	IPR004926 (PFAM)	0.999338	NDR1(Non-race specific disease resistance protein )
C6SZ47		351725895,255647216,255628351	desication responsive protein	177	20	8.58423e-110	0.903	7	P:response to stress; P:response to abiotic stimulus; P:biosynthetic process; P:cellular process; P:lipid metabolic process; P:response to extracellular stimulus; P:cell communication; P:response to biotic stimulus	-	-	IPR006016 (PFAM); IPR014729 (G3DSA:3.40.50.GENE3D); SSF52402 (SUPERFAMILY)	0.999338	ortholog of Q700A7,Putative universal stress protein
C6SZC8		351720952,255628513	indole-3-acetic acid-induced protein arg2-like	98	20	2.21983e-65	0.7425	1	P:response to stress	-	-	IPR004926 (PFAM)	0.999338	Ortholog of Q39644,Late embryogenesis abundant protein Lea5
C6SZN6	GLYMA12G06240	351723895,255628729	universal stress protein 1	164	20	6.132e-115	0.8525	2	P:response to stress; P:response to abiotic stimulus	-	-	IPR006015 (PRINTS); IPR006016 (PFAM); IPR014729 (G3DSA:3.40.50.GENE3D); PTHR31964 (PANTHER), PTHR31964:SF0 (PANTHER), SSF52402 (SUPERFAMILY)	0.999338
C6SZP4		255628745,351727411	Universal stress protein family protein (Arabidopsis lyrata subsp. lyrata)	167	20	1.29167e-108	0.9145	3	C:plasma membrane; P:response to stress; P:response to abiotic stimulus	-	-	IPR006015 (PRINTS); IPR006016 (PFAM); IPR014729 (G3DSA:3.40.50.GENE3D); PTHR31964 (PANTHER), PTHR31964:SF0 (PANTHER), SSF52402 (SUPERFAMILY)	0.999338
C6SZS5	GLYMA10G01690	255628807,351727997	universal stress protein a-like protein	163	20	2.86666e-117	0.825	3	C:vacuole; P:response to stress; P:response to biotic stimulus	-	-	IPR006015 (PRINTS); IPR006016 (PFAM); IPR014729 (G3DSA:3.40.50.GENE3D); PTHR31964 (PANTHER), PTHR31964:SF0 (PANTHER), SSF52402 (SUPERFAMILY)	0.999338
C6T2H0		351726313,255630925	universal stress protein a-like protein	166	20	1.94515e-117	0.8405	3	P:response to biotic stimulus; C:plasma membrane; P:response to stress	-	-	IPR006015 (PRINTS); IPR006016 (PFAM); IPR014729 (G3DSA:3.40.50.GENE3D); PTHR31964 (PANTHER), PTHR31964:SF0 (PANTHER), SSF52402 (SUPERFAMILY)	0.999338
C6T331	GLYMA02G02070	255631404,351725207	late-embryogenesis protein	98	20	2.76953e-51	0.775	1	P:response to stress	-	-	IPR004926 (PFAM)	0.999338	NDR1(Non-race specific disease resistance protein )
C6T3F7		351725937,255631656	abscisic stress ripening-like protein	238	4	2.39539e-43	0.95	1	P:response to stress	-	-	IPR003496 (PFAM)	0.999338
C6T3G2		255631666,358248170	universal stress protein	162	20	1.52805e-102	0.8455	2	P:response to stress; C:vacuole	-	-	IPR006015 (PRINTS); IPR006016 (PFAM); IPR014729 (G3DSA:3.40.50.GENE3D); PTHR31964 (PANTHER), PTHR31964:SF0 (PANTHER), SSF52402 (SUPERFAMILY)	0.999338
C6T3L1	GLYMA18G41420	255631764,351724299	at3g53990 f5k20_290	157	20	7.37751e-110	0.8735	3	C:plasma membrane; P:response to stress; P:response to abiotic stimulus	-	-	IPR006015 (PRINTS); IPR006016 (PFAM); IPR014729 (G3DSA:3.40.50.GENE3D); PTHR31964 (PANTHER), PTHR31964:SF0 (PANTHER), SSF52402 (SUPERFAMILY)	0.999338	Ortholog of D7LUP3, Universal stress protein family protein (Arabidopsis lyrata subsp. lyrata)
C6T3X9	GLYMA17G08900	255632055,351727513	Universal stress protein family protein (Zea mays)	228	20	2.51182e-139	0.751	1	P:response to stress	-	-	IPR006016 (PFAM); IPR014729 (G3DSA:3.40.50.GENE3D); SSF52402 (SUPERFAMILY)	0.999338
C6T432		255632164,351728076	universal stress protein	160	20	1.18638e-112	0.864	2	P:response to stress; C:vacuole	-	-	IPR006015 (PRINTS); IPR006016 (PFAM); IPR014729 (G3DSA:3.40.50.GENE3D); PTHR31964 (PANTHER), PTHR31964:SF0 (PANTHER), SSF52402 (SUPERFAMILY)	0.999338
C6T454		351722541,255632212	universal stress protein mj0531-like	164	20	3.80468e-107	0.786	4	C:vacuole; P:response to stress; C:Golgi apparatus; P:response to biotic stimulus	-	-	IPR006015 (PRINTS); IPR006016 (PFAM); IPR014729 (G3DSA:3.40.50.GENE3D); PTHR31964 (PANTHER), PTHR31964:SF0 (PANTHER), SSF52402 (SUPERFAMILY)	0.999338
C6T4X0	GLYMA03G39100	255632798,351725963	universal stress protein a-like	182	20	9.11112e-131	0.812	1	P:response to stress	-	-	IPR006015 (PRINTS); IPR006016 (PFAM); IPR014729 (G3DSA:3.40.50.GENE3D); PTHR31964 (PANTHER), PTHR31964:SF0 (PANTHER), SSF52402 (SUPERFAMILY)	0.999338
C6T561		351734452,255632998	Mediator of RNA polymerase II transcription subunit 21(Mediator complex subunit 21) (RNAPII complex component SRB7)	198	20	7.73397e-145	0.7345	1	P:response to stress	-	-	IPR006016 (PFAM); IPR014729 (G3DSA:3.40.50.GENE3D); SSF52402 (SUPERFAMILY)	0.999338
C6T5D3		351728033,255633178	plant U-box (PUB) proteins	246	20	1.80906e-175	0.7425	1	P:response to stress	-	-	IPR006016 (PFAM); IPR014729 (G3DSA:3.40.50.GENE3D); SSF52402 (SUPERFAMILY)	0.999338	the Arabidopsis U-box proteins AtPUB20 and AtPUB21 from this class, was shown to be essential for plant defense and disease resistance (Gonzalez-Lamothe et al., 2006).
C6T691	GLYMA03G41390	257298089,219907235,219753636,255633884,257641572,257350058,219743198	late-embryogenesis protein	90	20	3.66707e-58	0.763	1	P:response to stress	-	-	IPR004926 (PFAM)	0.999338	NDR1(Non-race specific disease resistance protein )
C6T764		255634608	universal stress protein	71	20	4.67407e-44	0.9235	1	P:response to stress	-	-	IPR006015 (PRINTS); IPR006016 (PFAM); IPR014729 (G3DSA:3.40.50.GENE3D); PTHR31964 (PANTHER), PTHR31964:SF0 (PANTHER), SSF52402 (SUPERFAMILY)	0.999338
C6T9I2		363808304,255636288	universal stress protein a-like	149	20	9.96651e-107	0.785	1	P:response to stress	-	-	IPR006015 (PRINTS); IPR006016 (PFAM); IPR014729 (G3DSA:3.40.50.GENE3D); PTHR31964 (PANTHER), PTHR31964:SF0 (PANTHER), SSF52402 (SUPERFAMILY)	0.999338
C6TBF6		255637669	universal stress protein a-like	177	20	2.54307e-127	0.8185	1	P:response to stress	-	-	IPR006015 (PRINTS); IPR006016 (PFAM); IPR014729 (G3DSA:3.40.50.GENE3D); PTHR31964 (PANTHER), PTHR31964:SF0 (PANTHER), SSF52402 (SUPERFAMILY)	0.999338
C6TGN9	GLYMA02G17470	255641430	universal stress protein	159	20	2.97726e-112	0.8655	2	P:response to stress; C:vacuole	-	-	IPR006015 (PRINTS); IPR006016 (PFAM); IPR014729 (G3DSA:3.40.50.GENE3D); PTHR31964 (PANTHER), PTHR31964:SF0 (PANTHER), SSF52402 (SUPERFAMILY)	0.999338
C6TKT8		255646082	universal stress protein family protein	217	20	9.97537e-158	0.776	2	P:response to biotic stimulus; P:response to stress	-	-	IPR006016 (PFAM); IPR014729 (G3DSA:3.40.50.GENE3D); SSF52402 (SUPERFAMILY)	0.999338
C6T430	GLYMA18G47361	255632159		152	1	0	1	2	P:response to stress; P:response to abiotic stimulus	-	-	IPR004864 (PFAM); IPR013783 (G3DSA:2.60.40.GENE3D); IPR013990 (SMART); PD010978 (PRODOM), PTHR31459 (PANTHER), PTHR31459:SF0 (PANTHER), SSF117070 (SUPERFAMILY)	0.998572
C6TGD0		255641210	cell cycle checkpoint control protein rad9a-like	259	20	0	0.7715	5	P:response to stress; P:DNA metabolic process; P:signal transduction; P:cell cycle; C:nucleus	-	-	IPR007268 (PFAM); IPR026584 (PANTHER); PTHR15237:SF0 (PANTHER)	0.99671
C6T7M9		255634945,363807271	lactation elevated protein 1-like	504	20	0	0.8405	9	P:biosynthetic process; ; P:secondary metabolic process; P:biological_process; P:catabolic process; P:cellular process; F:hydrolase activity; P:response to abiotic stimulus; F:nucleotide binding; C:mitochondrion	(3.6) Acting on acid anhydrides	map00230	IPR005654 (PANTHER); IPR027417 (SUPERFAMILY); G3DSA:3.40.50.300 (GENE3D), PTHR12169:SF0 (PANTHER)	0.999741
C6TIP6		255644567	probable mitochondrial chaperone bcs1-b-like	475	20	0	0.728	2	F:hydrolase activity; F:nucleotide binding	(3.6) Acting on acid anhydrides	map00730, map00230	IPR003959 (PFAM); IPR003960 (PROSITE); IPR025753 (PFAM); IPR027417 (SUPERFAMILY); G3DSA:3.40.50.300 (GENE3D), PTHR23070 (PANTHER), PTHR23070:SF1 (PANTHER)	0.999741
C6TJT2		255645351	katanin p60 atpase-containing subunit a-like 2-like	198	20	2.84258e-144	0.819	2	F:hydrolase activity; F:nucleotide binding	(3.6) Acting on acid anhydrides	map00730, map00231	IPR003959 (PFAM); IPR027417 (SUPERFAMILY); G3DSA:3.40.50.300 (GENE3D), PTHR23074 (PANTHER), PTHR23074:SF29 (PANTHER)	0.999741
C6TLY8		255646921	cytosolic fe-s cluster assembly factor nbp35	355	20	0	0.9275	3	C:cytosol; F:nucleotide binding; F:protein binding; F:binding	-	-	IPR000808 (PROSITE); IPR019591 (PFAM); IPR025669 (PFAM); IPR027417 (SUPERFAMILY); G3DSA:3.40.50.300 (GENE3D), PTHR23264 (PANTHER), PTHR23264:SF8 (PANTHER)	0.999741
Q6X0P1		34148073	nuclear factor no vein	2711	20	0	0.696	5	P:embryo development; P:cell differentiation; P:transport; P:multicellular organismal development; F:nucleotide binding; C:nucleus	-	-	IPR003594 (G3DSA:3.30.565.GENE3D); IPR024975 (PFAM); PTHR32387 (PANTHER), PTHR32387:SF1 (PANTHER)	0.999741
C6T7N9		255634965,363807764	ribosome biogenesis gtpase a-like	391	20	0	0.838	2	C:plastid; F:nucleotide binding	-	-	IPR006073 (PRINTS); IPR019991 (TIGRFAMs); IPR023179 (G3DSA:1.10.1580.GENE3D); IPR027417 (SUPERFAMILY); G3DSA:3.40.50.300 (GENE3D), PTHR11089 (PANTHER), PTHR11089:SF4 (PANTHER)	0.999736
C6THI5		255642041,363807546	developmentally-regulated gtp-binding protein 1-like	368	20	0	0.975	5	C:cytosol; F:nucleotide binding; P:nucleobase-containing compound metabolic process; P:catabolic process; F:hydrolase activity	-	-	IPR004095 (PFAM); IPR005225 (TIGRFAMs); IPR006073 (PRINTS); IPR006074 (PROSITE); IPR012675 (G3DSA:3.10.20.GENE3D); IPR012676 (SUPERFAMILY); IPR027417 (SUPERFAMILY); G3DSA:3.40.50.300 (GENE3D), PTHR11702 (PANTHER), PTHR11702:SF8 (PANTHER)	0.99973
C6T5R1		255633470	scaffold attachment factor b1	67	20	1.33352e-14	0.9595	3	F:nucleic acid binding; C:intracellular; F:nucleotide binding	-	-	IPR012677 (G3DSA:3.30.70.GENE3D); PTHR15241 (PANTHER), PTHR15241:SF0 (PANTHER), SSF54928 (SUPERFAMILY)	0.999718
C6TAS1		255637185	smg-4 upf3 family isoform 1	72	20	2.22438e-45	0.8465	3	P:nucleobase-containing compound metabolic process; P:catabolic process; F:nucleotide binding	-	-	IPR005120 (PFAM); IPR012677 (G3DSA:3.30.70.GENE3D); PTHR13112 (PANTHER), SSF54928 (SUPERFAMILY)	0.999718
C6TAT3		255637209	eugenol synthase	314	20	0	0.873	1	F:nucleotide binding	-	-	IPR008030 (PFAM); IPR016040 (G3DSA:3.40.50.GENE3D); G3DSA:3.90.25.10 (GENE3D), PTHR10366 (PANTHER), PTHR10366:SF133 (PANTHER), SSF51735 (SUPERFAMILY)	0.999718
C6TEW4		255640151	---NA---	109	0			1	F:nucleotide binding	-	-	IPR012677 (G3DSA:3.30.70.GENE3D); SSF54928 (SUPERFAMILY)	0.999718
C6TH27		255641717,363814471	alcohol dehydrogenase	268	20	0	0.8425	3	F:catalytic activity; P:metabolic process; F:nucleotide binding	(1.1) Acting on the CH-OH group of donors	map00982, map00980, map00626, map00625, map00260, map00010, map00071, map00350, map00830	IPR002347 (PRINTS); IPR016040 (G3DSA:3.40.50.GENE3D); PTHR24322 (PANTHER), PTHR24322:SF55 (PANTHER), PF13561 (PFAM), SSF51735 (SUPERFAMILY)	0.999718
C6THY6		363814520,255642348	at5g22100	366	20	0	0.708	1	F:nucleotide binding	-	-	IPR012677 (G3DSA:3.30.70.GENE3D); PTHR21678 (PANTHER)	0.999718
C6TM93		255647134	mrna-binding protein	403	20	0	0.9185	20	P:carbohydrate metabolic process; P:nucleobase-containing compound metabolic process; P:catabolic process; P:secondary metabolic process; P:response to abiotic stimulus; C:plastid; C:extracellular region; F:protein binding; F:nucleotide binding; P:cellular component organization; P:generation of precursor metabolites and energy; P:photosynthesis; P:translation; P:biosynthetic process; P:cellular …	-	-	IPR016040 (G3DSA:3.40.50.GENE3D); G3DSA:3.90.25.10 (GENE3D), PTHR10366 (PANTHER), PTHR10366:SF56 (PANTHER), PF13460 (PFAM), SSF51735 (SUPERFAMILY)	0.999718
C6TMG5		255647281	mrna-binding protein	208	20	2.27875e-99	0.911	20	P:carbohydrate metabolic process; P:nucleobase-containing compound metabolic process; P:catabolic process; P:secondary metabolic process; P:response to abiotic stimulus; C:plastid; C:extracellular region; F:protein binding; F:nucleotide binding; P:cellular component organization; P:generation of precursor metabolites and energy; P:photosynthesis; P:translation; P:biosynthetic process; P:cellular …	-	-	IPR016040 (G3DSA:3.40.50.GENE3D); PTHR10366 (PANTHER), PTHR10366:SF56 (PANTHER), PF13460 (PFAM), SSF51735 (SUPERFAMILY)	0.999718
C6TAR2		255637167	hypothetical chloroplast rf2	149	20	7.36356e-98	0.977	3	F:nucleotide binding; C:plastid; F:hydrolase activity	(3.6) Acting on acid anhydrides	map00730, map00230	IPR008543 (PFAM)	0.99969
C6TJG0	GLYMA09G08340	359807668,255645102		253	1	0	1	4	F:nucleotide binding; P:protein metabolic process; P:cellular process; C:cytoplasm	-	-	IPR011032 (SUPERFAMILY); IPR017416 (PIR); IPR018369 (PROSITE); IPR020818 (PRINTS); PTHR10772:SF0 (PANTHER)	0.999655
C6T0G1		351721385,255629279		193	1	0	1	4	F:nucleotide binding; C:intracellular; P:transport; P:cellular process	-	-	IPR005225 (TIGRFAMs); IPR006687 (PTHR11711:PANTHER); IPR006689 (PRINTS); IPR027417 (SUPERFAMILY); G3DSA:3.40.50.300 (GENE3D), PTHR11711 (PANTHER)	0.999646
C6SVX3	GLYMA11G14310	255626103,351722253		164	1	0	1	1	P:response to stress	-	-	IPR006015 (PRINTS); IPR006016 (PFAM); IPR014729 (G3DSA:3.40.50.GENE3D); PTHR31964 (PANTHER), PTHR31964:SF0 (PANTHER), SSF52402 (SUPERFAMILY)	0.999338
C6T2W1		351725595,255631264		192								IPR002068 (PFAM); IPR008978 (SUPERFAMILY); G3DSA:2.60.40.790 (GENE3D), PTHR11527 (PANTHER), PTHR11527:SF14 (PANTHER), PS00014 (PROSITE)	0.998578
C6TDB4		255639031		225								IPR002068 (PFAM); IPR008978 (SUPERFAMILY); G3DSA:2.60.40.790 (GENE3D), PTHR11527 (PANTHER), PTHR11527:SF16 (PANTHER)	0.998578
C6TM72		255647092,363807526		231								IPR002068 (PFAM); IPR008978 (SUPERFAMILY); G3DSA:2.60.40.790 (GENE3D), PTHR11527 (PANTHER), PTHR11527:SF18 (PANTHER)	0.998578
C6T720		255634518		156								IPR008598 (PFAM); IPR027935 (PFAM); PTHR31875 (PANTHER), PTHR31875:SF0 (PANTHER)	0.998577
C6TI71	GLYMA09G38990	255642519		152	1	0	1	2	P:response to stress; P:response to abiotic stimulus	-	-	IPR004864 (PFAM); IPR013783 (G3DSA:2.60.40.GENE3D); IPR013990 (SMART); PD010978 (PRODOM), PTHR31459 (PANTHER), PTHR31459:SF0 (PANTHER), SSF117070 (SUPERFAMILY)	0.998572
C6TIF1		363807896,255644372		320	1	0	1	2	P:response to stress; P:response to abiotic stimulus	-	-	IPR004864 (PFAM); IPR013783 (G3DSA:2.60.40.GENE3D); IPR013990 (SMART); PD010978 (PRODOM), PTHR31459 (PANTHER), PTHR31459:SF0 (PANTHER), SSF117070 (SUPERFAMILY)	0.998572
C6TJ72		255644924		476								IPR001107 (PFAM); IPR027705 (PANTHER); PTHR13806:SF3 (PANTHER), SSF117892 (SUPERFAMILY)	0.998568
C6T589		255633072,351725679		94	1	0	1	6	P:response to extracellular stimulus; P:cellular component organization; P:cell communication; P:response to stress; P:catabolic process; C:cytoplasm	-	-	IPR007242 (PANTHER); G3DSA:3.10.20.90 (GENE3D), SSF54236 (SUPERFAMILY)	0.998401
C6T5T5	GLYMA07G04250	351722369,255633518		94	1	0	1	6	P:response to extracellular stimulus; P:cellular component organization; P:cell communication; P:response to stress; P:catabolic process; C:cytoplasm	-	-	IPR007242 (PANTHER); G3DSA:3.10.20.90 (GENE3D), SSF54236 (SUPERFAMILY)	0.998401
C6TLU2		255646825	protein	132	20	9.13156e-80	0.703	2	P:response to stress; P:cellular process	-	-	IPR008480 (PFAM)	0.997725
